# Supplementary material for: De novo transcriptome provides insights into the growth behaviour and resveratrol and trans-stilbenes biosynthesis in Dactylorhiza hatagirea - An endangered alpine terrestrial orchid of western Himalaya
Source: Sci Rep. 2019 Sep 11;9:13133. doi: 10.1038/s41598-019-49446-w (PMC6739469; doi:10.1038/s41598-019-49446-w)
Supplement: Supplementary file 2 — Supplementary Table S4 [file 41598_2019_49446_MOESM2_ESM.xlsx]

## Sheet: SvT down
Original Research Article
De novo transcriptome provides insights into the growth and biosynthesis of resveratrol and trans-stilbenes in Dactylorhiza hatagirea - An endangered alpine terrestrial orchid of western Himalaya
Nisha Dhiman 1,2#, Nitesh Kumar Sharma 1,2#, Pooja Thapa 1#, Isha Sharma 1, Mohit Kumar Swarnkar 1, Amit Chawla 1,2, Ravi Shankar 1,2* and Amita Bhattacharya 1,2*
1 Division of Biotechnology, CSIR-Institute of Himalayan Bioresource Technology, Palampur-176061, H.P., India
2 Academy of Scientific and Innovative Research, Human Resource Development Centre, Ghaziabad-201 002, Uttar Pradesh, INDIA
For correspondence: amitabhatta@ihbt.res.in; ravish@ihbt.res.in
Supplementary Table S4: List of DEG's above log fold change > 4
Contig_name	logFC	logCPM	PValue	FDR	GO_P	GO_C	GO_F	EC	KEGG	ANNOTATION
scaffold5119	-12.249	9.84515	0	0	"seed germination"	"cell periphery"	"mannan endo-1	"Mannanendo-1	-	>ref|XP_020685978.1| mannan endo-1,4-beta-mannosidase 6-like [Dendrobium catenatum]
scaffold4099	-12.0879	6.53475	3.05e-206	5.72e-204	"shade avoidance"	"cytoplasm"	"L-alanine:2-oxoglutarate aminotransferase activity"	"Alliinlyase."	-	>ref|XP_010928309.1| PREDICTED: tryptophan aminotransferase-related protein 3-like [Elaeis guineensis]
C232905	-11.718	6.16723	2.38e-168	3.47e-166	-	-	-	-	-	>ref|XP_010921044.1| PREDICTED: uncharacterized protein LOC105044746 [Elaeis guineensis]
CL1384Contig1	-11.5589	6.009	1.41e-147	1.75e-145	"response to symbiotic fungus"	"nucleus"	"DNA binding"	-	-	>ref|XP_020686609.1| BEL1-like homeodomain protein 1 [Dendrobium catenatum]
CL2693Contig1	-10.7932	5.2514	2.84e-95	1.85e-93	"translational initiation"	"cytosol"	"RNA binding"	-	"RNA transport"	>ref|XP_022011991.1| eukaryotic translation initiation factor 1A [Helianthus annuus]
CL4174Contig1	-10.7623	5.2207	2.51e-91	1.55e-89	-	"integral to plasma membrane"	"sugar transmembrane transporter activity"	-	-	>ref|XP_020592009.1| bidirectional sugar transporter SWEET4-like [Phalaenopsis equestris]
scaffold26232	-10.6795	5.13903	9.82e-85	5.51e-83	"defense response to insect"	"extracellular space"	"lipase activity"	"Triacylglycerollipase."	"Glycerolipid metabolism"	>ref|XP_020697727.1| triacylglycerol lipase 2 isoform X1 [Dendrobium catenatum]
scaffold21453	-10.5596	8.15755	0	0	"cellular response to hypoxia"	"cell wall"	"serine-type endopeptidase inhibitor activity"	-	-	>gb|OAY31864.1| hypothetical protein MANES_14G147100 [Manihot esculenta]
scaffold25154	-10.5574	5.01944	6.81e-80	3.63e-78	-	-	-	-	-	>dbj|BAF36563.1| NAC domain protein [Cymbidium hybrid cultivar]
scaffold10842	-10.4303	4.89416	1.02e-72	4.8e-71	"regulation of cell growth"	"retrotransposon nucleocapsid"	"RNA binding"	"RNA-directedDNApolymerase."	-	>dbj|GAU27453.1| hypothetical protein TSUD_161390 [Trifolium subterraneum]
scaffold13074	-10.3486	4.81477	2.73e-68	1.2e-66	-	-	-	-	-	>ref|XP_020594815.1| uncharacterized protein LOC110034918 [Phalaenopsis equestris]
C229149	-10.1486	4.61887	4.69e-61	1.78e-59	"transport"	"cytoplasm"	"L-glutamine transmembrane transporter activity"	-	-	>ref|XP_020597480.1| WAT1-related protein At5g47470-like [Phalaenopsis equestris]
scaffold1484	-10.0835	4.55598	1.23e-56	4.29e-55	"leaf senescence"	-	"single-stranded DNA specific endodeoxyribonuclease activity"	"AspergillusnucleaseS(1)."	-	>ref|XP_020698925.1| endonuclease 1-like [Dendrobium catenatum]
scaffold25979	-10.0642	4.53647	1.16e-57	4.08e-56	-	-	-	-	-	>ref|XP_020681895.1| uncharacterized protein LOC110099154 [Dendrobium catenatum]
C233619	-10.0416	4.5146	1.04e-56	3.62e-55	"DNA catabolic process"	"retrotransposon nucleocapsid"	"RNA binding"	"RNA-directedDNApolymerase."	-	>dbj|GAU41853.1| hypothetical protein TSUD_366000 [Trifolium subterraneum]
scaffold21452	-9.98007	4.45203	2.08e-47	5.96e-46	"cellular response to hypoxia"	"cell wall"	-	-	-	>ref|XP_020701540.1| EG45-like domain containing protein isoform X2 [Dendrobium catenatum]
C220235	-9.97464	4.44908	6.15e-54	2.03e-52	"regulation of seedling development"	"nucleus"	-	-	"Plant hormone signal transduction"	>ref|XP_020683341.1| auxin-responsive protein SAUR32-like [Dendrobium catenatum]
C229501	-9.82922	4.3135	1.09e-37	2.36e-36	"cell wall modification involved in abscission"	"plant-type cell wall"	"polygalacturonase activity"	"Polygalacturonase."	"Pentose and glucuronate interconversions"	>ref|XP_020681250.1| polygalacturonase-2-like [Dendrobium catenatum]
scaffold3595	-9.79513	4.27781	3.85e-42	9.48e-41	"induced systemic resistance"	"plant-type cell wall"	"serine-type endopeptidase activity"	"Tripeptidyl-peptidaseII."	-	>ref|XP_020577963.1| subtilisin-like protease SBT5.3 isoform X2 [Phalaenopsis equestris]
CL3240Contig1	-9.77233	4.25392	6.69e-46	1.83e-44	"salicylic acid mediated signaling pathway"	"nucleus"	"sequence-specific DNA binding transcription factor activity"	-	"Plant-pathogen interaction"	>ref|XP_020575342.1| probable WRKY transcription factor 70 [Phalaenopsis equestris]
C233801	-9.67673	4.16111	6.14e-44	1.59e-42	"sucrose transport"	"integral to plasma membrane"	"sucrose transmembrane transporter activity"	"NADHdehydrogenase(quinone)."	"Oxidative phosphorylation"	>ref|XP_020580674.1| bidirectional sugar transporter SWEET14-like [Phalaenopsis equestris]
CL4244Contig1	-9.671	4.15156	3.32e-38	7.3e-37	"cytokinin mediated signaling pathway"	"nucleus"	"sequence-specific DNA binding transcription factor activity"	-	-	>gb|AEX56210.1| knotted-like 4 protein, partial [Dactylorhiza viridis]
scaffold23496	-9.57773	4.06373	5.96e-40	1.38e-38	"pigment biosynthetic process"	"vacuolar lumen"	"copper ion binding"	"Catecholoxidase."	"Tyrosine metabolism"	>ref|XP_020682046.1| polyphenol oxidase, chloroplastic-like [Dendrobium catenatum]
scaffold1377	-9.51236	4.00201	1.03e-39	2.37e-38	"response to cold"	-	"protein binding"	-	"Photosynthesis - antenna proteins"	>gb|KJB55714.1| hypothetical protein B456_009G090600 [Gossypium raimondii]
scaffold7111	-9.33063	7.84662	0	0	"heat acclimation"	"intracellular membrane-bounded organelle"	"oxidoreductase activity	"Tabersonine16-hydroxylase."	"Bisphenol degradation"	>ref|XP_020679027.1| cytochrome P450 71A1-like [Dendrobium catenatum]
C227213	-9.32687	3.82305	3.07e-34	5.93e-33	-	-	-	-	-	>ref|XP_020675486.1| uncharacterized protein LOC110094563, partial [Dendrobium catenatum]
scaffold25370	-9.22075	3.72844	3.16e-27	4.85e-26	"cellular response to nitrogen starvation"	"integral to plasma membrane"	"sugar transmembrane transporter activity"	-	-	>ref|XP_020589678.1| bidirectional sugar transporter SWEET16-like isoform X1 [Phalaenopsis equestris]
C222117	-9.19387	3.6958	4.61e-31	8.06e-30	"response to karrikin"	"membrane"	"oligopeptide transporter activity"	-	-	>ref|XP_020684167.1| oligopeptide transporter 7-like [Dendrobium catenatum]
scaffold12465	-9.17314	3.67638	6.58e-31	1.14e-29	-	-	-	-	-	>ref|WP_003473170.1| hypothetical protein, partial [Clostridium perfringens]
scaffold13349	-9.12855	3.63576	1.36e-30	2.33e-29	"pigment biosynthetic process"	"vacuolar lumen"	"copper ion binding"	"Catecholoxidase."	"Tyrosine metabolism"	>ref|XP_020102355.1| polyphenol oxidase I, chloroplastic-like [Ananas comosus]
scaffold5752	-9.11161	3.61757	1.85e-29	3.08e-28	"embryo sac development"	"nucleus"	"DNA binding"	-	-	>ref|XP_020685469.1| MADS-box transcription factor 6-like isoform X3 [Dendrobium catenatum]
scaffold15192	-9.06736	3.5763	4.56e-29	7.46e-28	-	-	-	-	-	>ref|XP_010912054.1| PREDICTED: uncharacterized protein LOC105038064 [Elaeis guineensis]
C147686	-9.04602	3.55573	2.54e-28	4.04e-27	-	-	-	-	-	>ref|XP_016692778.1| PREDICTED: uncharacterized protein LOC107909670 [Gossypium hirsutum]
C223401	-9.03303	3.55114	8.9e-24	1.2e-22	"regulation of cellular respiration"	"mitochondrion"	-	-	-	>gb|OFH96440.1| hypothetical protein CLAOCE_23150 [Clostridium acetireducens DSM 10703]
scaffold16563	-8.94791	3.46674	6.26e-26	9.2e-25	"shoot morphogenesis"	-	"UDP-glucosyltransferase activity"	"Linamarinsynthase."	"Benzoxazinoid biosynthesis"	>ref|XP_020104655.1| UDP-glycosyltransferase 83A1-like [Ananas comosus]
C222459	-8.90524	3.4236	2.82e-26	4.19e-25	"regulation of chlorophyll catabolic process"	"chloroplast"	"protein binding"	-	-	>ref|XP_020685916.1| protein STAY-GREEN 1, chloroplastic [Dendrobium catenatum]
CL3045Contig1	-8.87413	3.39809	3.25e-24	4.48e-23	"chloroplast organization"	"nucleus"	"sequence-specific DNA binding transcription factor activity"	-	"Circadian rhythm - plant"	>ref|XP_020571250.1| zinc finger protein CONSTANS-LIKE 5-like isoform X1 [Phalaenopsis equestris]
scaffold18998	-8.81096	3.33082	5.4e-22	6.76e-21	"response to symbiotic fungus"	"nucleus"	"DNA binding"	-	-	>ref|XP_010912386.1| PREDICTED: BEL1-like homeodomain protein 1 [Elaeis guineensis]
C223175	-8.77699	3.3037	3.58e-24	4.92e-23	"glucosinolate biosynthetic process"	"cytosol"	"thiohydroximate beta-D-glucosyltransferase activity"	"N-hydroxythioamideS-beta-glucosyltransferase."	"Tryptophan metabolism"	>ref|XP_020704798.1| anthocyanin 3'-O-beta-glucosyltransferase-like [Dendrobium catenatum]
scaffold25268	-8.7601	3.28148	3.5e-20	4e-19	"response to jasmonic acid stimulus"	"nucleus"	"sequence-specific DNA binding transcription factor activity"	-	-	>ref|XP_020673087.1| NAC transcription factor 47-like [Dendrobium catenatum]
CL2169Contig1	-8.74785	3.27774	1.84e-23	2.45e-22	"negative regulation of defense response"	"nucleus"	"DNA binding"	-	-	>ref|XP_020695019.1| protein LSD1 [Dendrobium catenatum]
C215463	-8.74626	3.27721	5.72e-23	7.48e-22	-	-	-	-	-	>gb|AIM28417.1| hypothetical protein DF16_orf00001 [Bacillus thuringiensis serovar kurstaki str. YBT-1520]
C209679	-8.74449	3.27667	2.89e-22	3.67e-21	-	-	-	-	-	>ref|XP_020596175.1| uncharacterized protein LOC110036145, partial [Phalaenopsis equestris]
CL5843Contig1	-8.68454	3.22392	1.61e-19	1.79e-18	-	-	-	-	-	>ref|XP_010921017.1| PREDICTED: mitoferrin [Elaeis guineensis]
scaffold736	-8.67556	3.20303	1.72e-19	1.91e-18	-	-	-	-	-	>ref|WP_004846157.1| hypothetical protein [[Ruminococcus] torques]
scaffold25725	-8.66936	3.20141	9.41e-22	1.17e-20	"anthocyanin biosynthetic process"	"Golgi apparatus"	"protein binding"	"Cyanidin3-O-rutinoside5-O-glucosyltransferase."	"Anthocyanin biosynthesis"	>gb|AQS95367.1| glycosyltransferase 3, partial [Dendrobium hybrid cultivar]
C209847	-8.54768	3.08956	1.44e-20	1.67e-19	"cytokinin biosynthetic process"	"nucleus"	"sequence-specific DNA binding transcription factor activity"	-	-	>gb|AEX56212.1| knotted-like 4 protein [Gymnadenia conopsea]
scaffold26077	-8.49271	3.03273	3.9e-17	3.87e-16	"protein autophosphorylation"	"plasma membrane"	"protein serine/threonine kinase activity"	"Non-specificserine/threonineproteinkinase."	"Plant hormone signal transduction"	>ref|XP_020690439.1| G-type lectin S-receptor-like serine/threonine-protein kinase At2g19130 [Dendrobium catenatum]
scaffold25977	-8.37275	2.93468	8.13e-17	7.94e-16	"response to water deprivation"	"chloroplast"	"protein binding"	-	-	>ref|XP_020692324.1| protein PROTON GRADIENT REGULATION 5, chloroplastic [Dendrobium catenatum]
CL5717Contig1	-8.26364	6.78457	1.67e-256	4.22e-254	-	-	-	-	-	>ref|XP_020675506.1| uncharacterized protein LOC110094582 [Dendrobium catenatum]
scaffold22134	-8.26114	2.83461	4.48e-15	3.97e-14	"choline transport"	"cytoplasm"	"protein binding"	"Protein-tyrosine-phosphatase."	-	>ref|XP_020581592.1| CRAL-TRIO domain-containing protein YKL091C [Phalaenopsis equestris]
scaffold13526	-8.19746	2.76747	8.79e-16	8.06e-15	"amino acid transport"	"plasma membrane"	"protein binding"	-	-	>ref|XP_020596454.1| WAT1-related protein At1g09380-like [Phalaenopsis equestris]
C220459	-8.15835	2.73115	4.53e-15	4.02e-14	-	"chloroplast"	"protein domain specific binding"	-	-	>ref|XP_010911020.1| PREDICTED: protein LURP-one-related 6-like [Elaeis guineensis]
C186076	-8.10833	2.69159	4.72e-15	4.18e-14	-	-	-	-	-	>gb|KZL88966.1| hypothetical protein CLMAG_56630 [Clostridium magnum DSM 2767]
scaffold6736	-8.05422	2.65102	2.38e-12	1.8e-11	"response to auxin stimulus"	"endosome"	"protein binding"	-	-	>ref|XP_020701672.1| CASP-like protein 1D1 [Dendrobium catenatum]
C211201	-8.02088	2.61342	4.09e-14	3.45e-13	-	-	-	-	-	>gb|AAB27624.1| putative RNA-dependent RNA polymerase [Beet cryptic virus 3]
C176658	-7.99529	2.57648	2.34e-11	1.65e-10	"defense response to fungus"	"endoplasmic reticulum"	-	-	-	>ref|XP_020686862.1| uncharacterized protein LOC110102741 [Dendrobium catenatum]
scaffold24442	-7.97893	2.57357	4.57e-14	3.86e-13	"response to cytokinin stimulus"	"chloroplast"	-	-	"Photosynthesis"	>ref|XP_020592266.1| photosystem I reaction center subunit VI, chloroplastic-like [Phalaenopsis equestris]
C218637	-7.97367	2.57241	1.95e-13	1.59e-12	-	-	-	-	-	>emb|CEH44534.1| hypothetical protein XAC3610_10050001 [Xanthomonas citri pv. citri]
C175898	-7.9359	2.53254	3.46e-13	2.76e-12	"multicellular organismal development"	"extracellular region"	"gonadotropin hormone-releasing hormone activity"	-	-	>ref|XP_019708288.1| PREDICTED: uncharacterized protein LOC105038357 [Elaeis guineensis]
scaffold32	-7.92778	2.53079	3.26e-13	2.62e-12	-	-	-	-	-	>ref|XP_020674183.1| rab9 effector protein with kelch motifs-like [Dendrobium catenatum]
scaffold12636	-7.92475	2.53021	9.69e-13	7.5e-12	-	-	-	-	-	>gb|KDP20462.1| hypothetical protein JCGZ_06007 [Jatropha curcas]
CL4344Contig1	-7.84434	2.4461	3.72e-11	2.58e-10	-	-	-	-	-	>ref|XP_020584958.1| uncharacterized protein LOC110027752 isoform X2 [Phalaenopsis equestris]
scaffold25632	-7.77736	2.39756	4.94e-12	3.65e-11	"response to oxidative stress"	"nucleus"	"sequence-specific DNA binding transcription factor activity"	-	-	>ref|XP_020576379.1| NAC domain-containing protein 92-like [Phalaenopsis equestris]
scaffold11795	-7.77037	2.39638	4.9e-11	3.36e-10	"fruit development"	"Golgi apparatus"	"xyloglucan:xyloglucosyl transferase activity"	"Xyloglucan:xyloglucosyltransferase."	-	>ref|XP_020575512.1| probable xyloglucan endotransglucosylase/hydrolase protein 28 [Phalaenopsis equestris]
C223775	-7.73991	5.35524	1.4e-90	8.6e-89	"stomatal complex patterning"	"plasma membrane"	-	-	-	>ref|XP_020685903.1| MAPK kinase substrate protein At1g80180-like [Dendrobium catenatum]
scaffold21369	-7.73081	2.35165	1.76e-11	1.25e-10	"vesicle-mediated transport"	"mitochondrion"	"protein binding"	"DynaminGTPase."	"Endocytosis"	>ref|XP_020705560.1| dynamin-related protein 1E-like, partial [Dendrobium catenatum]
CL5Contig2	-7.6931	7.17135	4.42e-305	1.48e-302	"response to abscisic acid stimulus"	"plastid"	"lipoxygenase activity"	"Linoleate9S-lipoxygenase."	"Linoleic acid metabolism"	>ref|XP_020678678.1| probable linoleate 9S-lipoxygenase 5 [Dendrobium catenatum]
scaffold20460	-7.65415	2.29939	1.64e-09	9.92e-09	"phloem development"	"nucleus"	"sequence-specific DNA binding transcription factor activity"	-	"Plant hormone signal transduction"	>ref|XP_020588172.1| protein PHOSPHATE STARVATION RESPONSE 3-like [Phalaenopsis equestris]
CL1541Contig1	-7.638	2.2976	1.57e-07	7.89e-07	"secondary cell wall biogenesis"	"Golgi apparatus"	"glucuronosyltransferase activity"	-	-	>ref|XP_020587645.1| LOW QUALITY PROTEIN: probable glucuronoxylan glucuronosyltransferase F8H [Phalaenopsis equestris]
scaffold16730	-7.61619	2.25195	1.31e-10	8.7e-10	"response to cytokinin stimulus"	"chloroplast"	"phosphoprotein binding"	-	"Photosynthesis"	>ref|XP_020591419.1| photosystem I reaction center subunit IV, chloroplastic-like, partial [Phalaenopsis equestris]
C188704	-7.61265	2.25136	6.22e-11	4.23e-10	"embryo development ending in seed dormancy"	"nucleus"	"sequence-specific DNA binding transcription factor activity"	-	-	>ref|XP_020697986.1| NAC transcription factor 29-like [Dendrobium catenatum]
C203587	-7.61264	2.25136	6.21e-11	4.22e-10	"response to gibberellin stimulus"	"nucleus"	"sequence-specific DNA binding transcription factor activity"	-	-	>ref|XP_020584700.1| zinc finger protein GIS2-like [Phalaenopsis equestris]
scaffold16301	-7.57263	7.83842	0	0	"response to karrikin"	"cell wall"	"beta-galactosidase activity"	"Beta-galactosidase."	"Galactose metabolism"	>ref|XP_020573878.1| beta-galactosidase-like isoform X1 [Phalaenopsis equestris]
C178738	-7.55336	2.1991	2.28e-10	1.48e-09	-	"fungal-type cell wall"	-	-	-	>ref|WP_007065247.1| hypothetical protein [Clostridium carboxidivorans]
scaffold21557	-7.54636	2.1979	3.23e-10	2.07e-09	"suberin biosynthetic process"	"cytoplasm"	"hydroxycinnamoyltransferase activity"	"Omega-hydroxypalmitateO-feruloyltransferase."	"Phenylpropanoid biosynthesis"	>ref|XP_020702353.1| omega-hydroxypalmitate O-feruloyl transferase [Dendrobium catenatum]
CL9880Contig1	-7.50123	2.14608	1.09e-08	6.1e-08	"plant-type cell wall organization or biogenesis"	"apoplast"	"pectinesterase inhibitor activity"	"Pectinesterase."	"Pentose and glucuronate interconversions"	>ref|XP_020704210.1| pectinesterase inhibitor 9-like [Dendrobium catenatum]
scaffold21815	-7.50123	2.14608	1.09e-08	6.1e-08	"plant-type cell wall organization or biogenesis"	"apoplast"	"pectinesterase inhibitor activity"	-	-	>ref|XP_020704213.1| pectinesterase inhibitor 9-like [Dendrobium catenatum]
scaffold4016	-7.49614	2.14548	2.92e-09	1.73e-08	"response to ethylene stimulus"	"endoplasmic reticulum membrane"	"L-tryptophan:2-oxoglutarate aminotransferase activity"	"Alliinlyase."	-	>ref|XP_007201013.1| hypothetical protein PRUPE_ppa005058mg [Prunus persica]
CL1709Contig1	-7.4842	2.14367	6.39e-10	4e-09	"response to cold"	"cytosol"	"glyceraldehyde-3-phosphate dehydrogenase (NAD+) (phosphorylating) activity"	"Glyceraldehyde-3-phosphatedehydrogenase(NADP(+))(phosphorylating)."	"Carbon fixation in photosynthetic organisms"	>ref|XP_020684899.1| glyceraldehyde-3-phosphate dehydrogenase B, chloroplastic [Dendrobium catenatum]
CL848Contig1	-7.47195	8.0945	0	0	"plant-type cell wall modification"	"cell wall"	"beta-galactosidase activity"	"Beta-galactosidase."	"Galactose metabolism"	>ref|XP_020681447.1| beta-galactosidase-like isoform X1 [Dendrobium catenatum]
scaffold11146	-7.45062	5.07337	2.63e-79	1.4e-77	"response to wounding"	"cytoplasm"	"lipoxygenase activity"	"Linoleate9S-lipoxygenase."	"Linoleic acid metabolism"	>ref|XP_020244037.1| probable linoleate 9S-lipoxygenase 5 [Asparagus officinalis]
C191829	-7.42303	2.0879	1.7e-09	1.03e-08	-	-	-	-	-	>ref|XP_020697117.1| uncharacterized protein LOC110110127 [Dendrobium catenatum]
scaffold10200	-7.42303	2.0879	1.69e-09	1.02e-08	-	"chloroplast"	"protein binding"	-	"Photosynthesis"	>ref|XP_020696268.1| oxygen-evolving enhancer protein 3, chloroplastic-like [Dendrobium catenatum]
scaffold1064	-7.41531	2.08669	2.55e-09	1.51e-08	"response to salt stress"	"endosome"	-	-	-	>ref|XP_020702113.1| BURP domain-containing protein 3 [Dendrobium catenatum]
scaffold2899	-7.41377	5.03798	9.99e-62	3.85e-60	"defense response to oomycetes"	"plasma membrane"	"protein binding"	"Phosphonate-transportingATPase."	"ABC transporters"	>ref|XP_020588144.1| ABC transporter G family member 36-like [Phalaenopsis equestris]
scaffold25688	-7.39227	5.01757	3.47e-69	1.54e-67	"protein autophosphorylation"	"plasma membrane"	"protein serine/threonine kinase activity"	"Non-specificserine/threonineproteinkinase."	"Plant hormone signal transduction"	>ref|XP_020693183.1| G-type lectin S-receptor-like serine/threonine-protein kinase At2g19130 [Dendrobium catenatum]
CL946Contig2	-7.36029	2.02984	1.88e-08	1.03e-07	"response to UV-B"	"cytosol"	"UDP-glucosyltransferase activity"	"Flavonol3-O-glucosyltransferase."	"Anthocyanin biosynthesis"	>ref|XP_020685689.1| UDP-glycosyltransferase 73C1-like [Dendrobium catenatum]
C230935	-7.36029	2.02984	1.88e-08	1.03e-07	"placenta development"	-	-	-	-	>ref|XP_016753231.1| PREDICTED: uncharacterized protein LOC107961666 [Gossypium hirsutum]
CL6204Contig1	-7.35534	2.02923	6.28e-09	3.59e-08	"protein hexamerization"	"chloroplast"	"ATPase activity"	"Adenosinetriphosphatase."	-	>ref|XP_020573123.1| chaperone protein ClpD2, chloroplastic isoform X2 [Phalaenopsis equestris]
C190379	-7.35109	2.02862	4.78e-09	2.77e-08	"negative regulation of abscisic acid mediated signaling pathway"	"nucleus"	"sequence-specific DNA binding transcription factor activity"	-	-	>ref|XP_020596457.1| zinc finger protein 2 [Phalaenopsis equestris]
C206237	-7.29784	4.92233	8.42e-58	2.98e-56	-	-	-	-	-	>ref|XP_015894389.1| PREDICTED: uncharacterized protein LOC107428374 [Ziziphus jujuba]
C149970	-7.29029	1.96866	1.03e-07	5.28e-07	-	-	-	-	-	>ref|WP_004798299.1| hypothetical protein [[Eubacterium] dolichum]
C189707	-7.27548	1.96682	1.44e-08	7.98e-08	"brassinosteroid homeostasis"	"plasmodesma"	"oxidoreductase activity	"Secologaninsynthase."	"Zeatin biosynthesis"	>ref|XP_020688890.1| cytochrome P450 734A6-like [Dendrobium catenatum]
C223719	-7.26801	7.06168	7.54e-270	2.05e-267	"photosystem II stabilization"	"chloroplast thylakoid membrane"	-	-	"Photosynthesis"	>ref|XP_020682190.1| photosystem II reaction center W protein, chloroplastic [Dendrobium catenatum]
scaffold669	-7.26035	1.96499	1.72e-07	8.59e-07	-	-	-	-	-	>ref|NP_001238000.1| uncharacterized protein LOC100527056 [Glycine max]
CL266Contig3	-7.22768	4.85314	3.85e-62	1.5e-60	-	-	-	-	-	>ref|XP_020693337.1| uncharacterized protein LOC110107414 [Dendrobium catenatum]
scaffold4015	-7.20484	1.90352	4.74e-08	2.5e-07	"response to ethylene stimulus"	"endoplasmic reticulum membrane"	"L-tryptophan:2-oxoglutarate aminotransferase activity"	"Tryptophantransaminase."	-	>ref|XP_021806746.1| tryptophan aminotransferase-related protein 4-like isoform X1 [Prunus avium]
CL3987Contig1	-7.20484	1.90352	4.72e-08	2.49e-07	"potassium ion transport"	"plant-type vacuole"	"adenylate cyclase activity"	-	-	>ref|XP_020694478.1| probable potassium transporter 11 isoform X1 [Dendrobium catenatum]
scaffold22313	-7.19565	1.9023	4e-08	2.12e-07	"response to light stimulus"	"chloroplast"	"copper ion binding"	-	-	>ref|XP_020592174.1| calvin cycle protein CP12-2, chloroplastic-like [Phalaenopsis equestris]
scaffold13347	-7.19298	7.4619	0	0	"pigment biosynthetic process"	"vacuolar lumen"	"copper ion binding"	"Catecholoxidase."	"Tyrosine metabolism"	>ref|XP_020706126.1| polyphenol oxidase, chloroplastic-like [Dendrobium catenatum]
C235667	-7.17963	6.97403	1.06e-270	2.89e-268	"stimulatory C-type lectin receptor signaling pathway"	"extracellular space"	"extracellular matrix structural constituent"	-	-	>ref|XP_002264098.1| PREDICTED: uncharacterized protein LOC100256767 [Vitis vinifera]
CL8526Contig1	-7.17842	1.90046	8.09e-07	3.75e-06	"chloroplast organization"	"cell wall"	"ATP-dependent peptidase activity"	"Adenosinetriphosphatase."	-	>ref|XP_008351701.1| PREDICTED: chaperone protein ClpC, chloroplastic [Malus domestica]
scaffold22322	-7.16121	5.69393	9.58e-124	8.92e-122	-	-	-	"Chitinase."	"Amino sugar and nucleotide sugar metabolism"	>ref|XP_010093004.1| Chitinase 2 [Morus notabilis]
C199625	-7.12067	1.83602	1.35e-07	6.83e-07	"regulation of secondary cell wall biogenesis"	"nucleus"	"sequence-specific DNA binding transcription factor activity"	"Ribulokinase."	"Pentose and glucuronate interconversions"	>ref|XP_020687328.1| SUPPRESSOR OF GAMMA RESPONSE 1-like [Dendrobium catenatum]
C231187	-7.11586	1.8354	1.05e-07	5.34e-07	"response to salicylic acid stimulus"	"cell wall"	"lipase activity"	"Alpha-L-fucosidase."	-	>ref|XP_020704993.1| GDSL esterase/lipase At5g55050-like [Dendrobium catenatum]
scaffold22878	-7.10175	9.49777	0	0	"anthocyanin biosynthetic process"	"plant-type vacuole"	"beta-galactosidase activity"	"Beta-glucosidase."	"Cyanoamino acid metabolism"	>ref|XP_020676273.1| beta-glucosidase 2-like [Dendrobium catenatum]
scaffold20576	-7.09856	1.83355	1.27e-06	5.77e-06	"shade avoidance"	"nucleolus"	"sequence-specific DNA binding transcription factor activity"	-	-	>ref|XP_020582136.1| LOW QUALITY PROTEIN: zinc finger protein CONSTANS-LIKE 7-like [Phalaenopsis equestris]
C139274	-7.09855	1.83355	1.27e-06	5.77e-06	"regulation of transcription	"nucleus"	"DNA binding"	-	-	>ref|XP_020600068.1| homeobox protein knotted-1-like 2 isoform X2 [Phalaenopsis equestris]
CL747Contig1	-7.05822	4.68891	1.15e-58	4.17e-57	"cell fate specification"	"nucleus"	"sequence-specific DNA binding transcription factor activity"	-	-	>ref|XP_020692977.1| homeobox protein knotted-1-like 2 isoform X1 [Dendrobium catenatum]
C229823	-7.04303	1.76647	8.65e-07	3.99e-06	"secondary shoot formation"	"chloroplast"	"iron ion binding"	"Beta-caroteneisomerase."	-	>ref|XP_020589137.1| beta-carotene isomerase D27, chloroplastic-like [Phalaenopsis equestris]
scaffold26092	-6.98476	7.44557	4.89e-285	1.53e-282	"response to other organism"	"cytosol"	"identical protein binding"	"Flavonol3-O-glucosyltransferase."	"Cyanoamino acid metabolism"	>ref|XP_020581445.1| scopoletin glucosyltransferase-like [Phalaenopsis equestris]
CL7747Contig1	-6.98176	7.25378	2.27e-304	7.54e-302	"unidimensional cell growth"	"cytosol"	-	-	-	>ref|XP_020096356.1| expansin-like B1 [Ananas comosus]
scaffold24323	-6.94809	1.69207	1.53e-06	6.83e-06	-	-	-	"RNA-directedDNApolymerase."	"Arginine and proline metabolism"	>gb|AJE29370.1| putative gag protein [Coffea canephora]
scaffold22962	-6.94184	1.69145	9.89e-07	4.54e-06	"pollen sperm cell differentiation"	"nucleus"	"sequence-specific DNA binding transcription factor activity"	"RING-typeE3ubiquitintransferase."	-	>ref|XP_020697869.1| zinc finger protein ZAT4-like [Dendrobium catenatum]
scaffold25422	-6.94184	1.69145	9.88e-07	4.54e-06	"defense response to Gram-negative bacterium"	"plant-type cell wall"	"pectinesterase activity"	"Pectinesterase."	"Pentose and glucuronate interconversions"	>ref|XP_020697691.1| pectinesterase/pectinesterase inhibitor PPE8B-like [Dendrobium catenatum]
C122762	-6.93635	1.69082	8.14e-07	3.77e-06	-	-	-	-	-	>gb|KZM80197.1| hypothetical protein DCAR_032322 [Daucus carota subsp. sativus]
CL2887Contig1	-6.93066	1.6902	1.29e-06	5.84e-06	"negative regulation of transcription from RNA polymerase II promoter"	"nucleus"	"transcription regulatory region sequence-specific DNA binding"	-	"Circadian rhythm - plant"	>ref|XP_008444473.1| PREDICTED: transcription factor MYB1R1-like isoform X3 [Cucumis melo]
C158108	-6.924	1.68958	3.12e-06	1.35e-05	-	"cell wall"	-	-	-	>gb|OMP03370.1| Plant disease resistance response protein [Corchorus olitorius]
CL925Contig1	-6.89246	6.69017	1.09e-227	2.26e-225	"embryo development ending in seed dormancy"	"nucleus"	"sequence-specific DNA binding transcription factor activity"	-	-	>ref|XP_020598312.1| NAC transcription factor 29-like [Phalaenopsis equestris]
scaffold21685	-6.8465	1.61367	3.3e-06	1.42e-05	"photosynthetic electron transport chain"	"chloroplast"	"protein binding"	-	"Photosynthesis"	>ref|XP_020678410.1| photosystem I subunit O [Dendrobium catenatum]
scaffold11995	-6.84649	1.61367	3.3e-06	1.42e-05	"photoinhibition"	"photosystem II"	-	-	"Photosynthesis"	>ref|XP_020672628.1| photosystem II core complex proteins psbY, chloroplastic isoform X1 [Dendrobium catenatum]
C194465	-6.84649	1.61367	3.3e-06	1.42e-05	-	-	-	-	-	>emb|CBJ34222.1| conserved unknown protein [Ectocarpus siliculosus]
C219521	-6.84033	1.61304	1.99e-06	8.81e-06	"heme biosynthetic process"	"nucleus"	"DNA binding"	-	-	>ref|XP_020698886.1| transcription factor PIF4-like [Dendrobium catenatum]
scaffold21847	-6.83455	1.61242	2.28e-06	1e-05	"response to cold"	"chloroplast"	-	-	"Oxidative phosphorylation"	>ref|XP_020702148.1| ATP synthase delta chain, chloroplastic-like [Dendrobium catenatum]
C224397	-6.828	1.61179	4.53e-06	1.91e-05	"phosphate ion transport"	"chloroplast"	"low affinity phosphate transmembrane transporter activity"	-	-	>ref|XP_020571979.1| inorganic phosphate transporter 2-1, chloroplastic [Phalaenopsis equestris]
scaffold10304	-6.828	1.61179	4.53e-06	1.91e-05	"negative regulation of translation"	"chloroplast"	"protein domain specific binding"	-	"Photosynthesis"	>gb|OAY77697.1| Plastocyanin, chloroplastic [Ananas comosus]
scaffold25716	-6.80178	7.57975	0	0	-	-	-	-	-	>ref|XP_020703700.1| uncharacterized protein LOC110114967 [Dendrobium catenatum]
CL217Contig1	-6.79661	5.88697	2.69e-143	3.09e-141	"chitin catabolic process"	"extracellular space"	"chitinase activity"	"Chitinase."	"Amino sugar and nucleotide sugar metabolism"	>ref|XP_010936005.1| PREDICTED: chitinase 2-like [Elaeis guineensis]
scaffold17782	-6.72456	1.52955	1.01e-05	4.1e-05	"phosphate ion homeostasis"	"vacuolar membrane"	-	-	-	>ref|XP_009382418.1| PREDICTED: putative glycerol-3-phosphate transporter 1 [Musa acuminata subsp. malaccensis]
CL3523Contig1	-6.72455	1.52955	1.02e-05	4.12e-05	-	-	-	-	-	>ref|XP_020692437.1| uncharacterized protein LOC110106770 [Dendrobium catenatum]
C189329	-6.71652	1.52892	2.53e-05	9.68e-05	"flavonol biosynthetic process"	"cytosol"	"UDP-glucosyltransferase activity"	"Anthocyanidin3-O-glucosyltransferase."	"Zeatin biosynthesis"	>gb|KQL28186.1| hypothetical protein SETIT_019404mg [Setaria italica]
C197357	-6.71652	1.52892	2.53e-05	9.68e-05	-	-	-	-	-	>ref|WP_001515692.1| hypothetical protein, partial [Escherichia coli]
scaffold25068	-6.70696	1.52829	8.16e-05	0.000290534	"L-phenylalanine catabolic process"	"intracellular"	"aromatic-L-amino-acid decarboxylase activity"	"Tyrosinedecarboxylase."	"Tyrosine metabolism"	>ref|XP_020681680.1| tyrosine decarboxylase 1 isoform X1 [Dendrobium catenatum]
C215279	-6.68483	1.52704	0.00104211	0.00301891	"petal development"	"nucleus"	"protein binding"	"Thioredoxin-disulfidereductase."	-	>ref|XP_020700556.1| glutaredoxin-C1-like [Dendrobium catenatum]
CL427Contig1	-6.64252	4.29012	6.7e-39	1.51e-37	"response to heat"	"plasma membrane"	"calcium ion binding"	"Non-specificserine/threonineproteinkinase."	"Plant-pathogen interaction"	>ref|XP_020692101.1| squidulin-like [Dendrobium catenatum]
scaffold18639	-6.62736	1.44356	2.49e-05	9.54e-05	"positive regulation of secondary growth"	"plasma membrane"	-	"Non-specificserine/threonineproteinkinase."	"Plant-pathogen interaction"	>ref|XP_020705713.1| probable inactive receptor kinase At4g23740 [Dendrobium catenatum]
CL712Contig1	-6.62006	1.44293	1.55e-05	6.09e-05	-	-	-	-	-	>ref|XP_020682203.1| uncharacterized protein ycf45-like isoform X3 [Dendrobium catenatum]
C160072	-6.62006	1.44293	1.55e-05	6.09e-05	"defense response to oomycetes"	"plasma membrane"	"protein binding"	"Monosaccharide-transportingATPase."	"ABC transporters"	>ref|XP_017696696.1| PREDICTED: ABC transporter G family member 36-like, partial [Phoenix dactylifera]
scaffold20620	-6.62006	1.44293	1.54e-05	6.09e-05	"vacuole organization"	"endosome"	"1-phosphatidylinositol-3-phosphate 5-kinase activity"	"1-phosphatidylinositol-3-phosphate5-kinase."	"Inositol phosphate metabolism"	>ref|XP_020583432.1| putative 1-phosphatidylinositol-3-phosphate 5-kinase FAB1D isoform X2 [Phalaenopsis equestris]
scaffold2617	-6.61321	1.4423	1.79e-05	6.98e-05	-	-	-	-	-	>ref|XP_020583843.1| heavy metal-associated isoprenylated plant protein 20-like [Phalaenopsis equestris]
C179544	-6.61321	1.4423	1.79e-05	6.98e-05	"sucrose catabolic process"	"mitochondrion"	"sucrose alpha-glucosidase activity"	"Beta-fructofuranosidase."	-	>ref|XP_020674711.1| neutral/alkaline invertase 1, mitochondrial-like [Dendrobium catenatum]
C177534	-6.60528	1.44167	3.6e-05	0.000135287	-	-	-	-	-	>gb|EZY42791.1| hypothetical protein V052_02628, partial [Staphylococcus aureus MSSA-93]
scaffold19320	-6.5955	1.44104	0.000108835	0.000381103	-	-	-	-	-	>ref|WP_013086794.1| permease [Lactobacillus crispatus]
scaffold6919	-6.58679	4.23171	9.6e-39	2.15e-37	-	-	-	-	-	>ref|XP_020690533.1| protein EMBRYO SAC DEVELOPMENT ARREST 3, chloroplastic [Dendrobium catenatum]
scaffold2201	-6.58375	4.23037	1.39e-41	3.37e-40	"response to cold"	"chloroplast"	"protein binding"	-	"Photosynthesis - antenna proteins"	>ref|XP_015948147.1| PREDICTED: chlorophyll a-b binding protein 7, chloroplastic [Arachis duranensis]
C234509	-6.5719	1.43978	0.0014328	0.00402591	"phosphoenolpyruvate-dependent sugar phosphotransferase system"	"nucleus"	"protein binding"	"Pyruvate	"Pyruvate metabolism"	>ref|XP_020688533.1| pyruvate, phosphate dikinase, chloroplastic [Dendrobium catenatum]
scaffold11476	-6.56487	4.21424	7.8e-41	1.85e-39	"sulfate transport"	"plasmodesma"	"sulfate transmembrane transporter activity"	-	"Mineral absorption"	>ref|XP_020700223.1| probable sulfate transporter 3.3 [Dendrobium catenatum]
CL6662Contig1	-6.53962	7.32122	7.82097159405895e-313	2.75182333865036e-310	-	-	-	-	-	>ref|XP_020595677.1| uncharacterized protein LOC110035736 [Phalaenopsis equestris]
C134178	-6.53092	1.35194	0.000605327	0.0018465	-	-	-	-	-	>ref|XP_020674570.1| kinase-interacting family protein-like [Dendrobium catenatum]
scaffold8304	-6.52195	4.17496	1.25e-40	2.95e-39	"ferredoxin metabolic process"	"chloroplast"	"electron carrier activity"	"3-ketosteroid9-alpha-monooxygenase."	"Photosynthesis"	>ref|XP_020697607.1| ferredoxin-like [Dendrobium catenatum]
C231631	-6.49302	4.14737	1.05e-39	2.42e-38	"protein tetramerization"	"proteinaceous extracellular matrix"	"inorganic diphosphatase activity"	"Inorganicdiphosphatase."	"Glycerophospholipid metabolism"	>ref|XP_020690922.1| thiamine phosphate phosphatase-like protein [Dendrobium catenatum]
scaffold15359	-6.49215	1.34941	4.53e-05	0.000167351	-	-	-	-	-	>gb|AKH05239.1| chlororespiratory reduction 42 [Habenaria pantlingiana]
C205777	-6.49215	1.34941	4.53e-05	0.000167457	"response to water deprivation"	"cytosol"	-	-	-	>ref|XP_020705159.1| ABA-inducible protein PHV A1-like [Dendrobium catenatum]
C197903	-6.49215	1.34941	4.53e-05	0.000167563	-	"integral to endoplasmic reticulum membrane"	"protein binding"	-	-	>ref|WP_004916276.1| hypothetical protein [Providencia stuartii]
scaffold6163	-6.49184	5.5883	4.09e-108	3.21e-106	"defense response to insect"	"cytosol"	"oxidoreductase activity	"TropinonereductaseI."	"Tropane	>ref|XP_020590157.1| tropinone reductase-like isoform X2 [Phalaenopsis equestris]
C212473	-6.48399	1.34878	7.68e-05	0.000274459	"circadian rhythm"	"nucleus"	"sequence-specific DNA binding transcription factor activity"	-	-	>ref|XP_020579319.1| protein PHOSPHATE STARVATION RESPONSE 1-like [Phalaenopsis equestris]
C232605	-6.41155	5.51101	3.75e-98	2.57e-96	"response to osmotic stress"	"nucleus"	"core promoter sequence-specific DNA binding"	-	"Plant-pathogen interaction"	>ref|XP_020678932.1| probable WRKY transcription factor 13 [Dendrobium catenatum]
C215673	-6.36874	1.25073	0.00016444	0.000556992	"circadian rhythm"	"Golgi apparatus"	"blue light photoreceptor activity"	"Non-specificserine/threonineproteinkinase."	-	>gb|AML79096.1| putative LOV domain-containing protein [Illicium floridanum]
scaffold5231	-6.35996	1.25009	0.000105848	0.00037174	"chloroplast RNA processing"	"chloroplast"	"protein binding"	"Non-specificserine/threonineproteinkinase."	-	>ref|XP_020704019.1| pentatricopeptide repeat-containing protein At1g31920 [Dendrobium catenatum]
scaffold13096	-6.35162	1.24946	0.000135459	0.000465522	"karyogamy"	"mitochondrion"	-	-	-	>ref|XP_020588394.1| uncharacterized protein LOC110030150 [Phalaenopsis equestris]
C147034	-6.35162	1.24946	0.000135659	0.000466043	-	-	-	-	-	>ref|XP_020672533.1| uncharacterized protein LOC110092363 isoform X2 [Dendrobium catenatum]
CL3291Contig1	-6.34165	1.24882	0.000282519	0.000916747	"embryo development ending in seed dormancy"	"mitochondrion"	"copper ion binding"	-	-	>ref|XP_020587653.1| protein SCO1 homolog 1, mitochondrial [Phalaenopsis equestris]
scaffold13539	-6.34164	1.24882	0.000283649	0.000919786	-	"chloroplast"	-	-	-	>ref|XP_020591580.1| protein CURVATURE THYLAKOID 1A, chloroplastic-like [Phalaenopsis equestris]
scaffold8548	-6.34164	1.24882	0.000284156	0.000921117	-	-	-	-	-	>ref|XP_020592781.1| uncharacterized protein LOC110033214 [Phalaenopsis equestris]
scaffold11635	-6.32784	7.11258	9.14e-286	2.89e-283	"response to cold"	"chloroplast"	"protein domain specific binding"	"Dihydroorotase."	"Photosynthesis - antenna proteins"	>ref|XP_021682244.1| chlorophyll a-b binding protein P4, chloroplastic [Hevea brasiliensis]
C227373	-6.29959	3.96745	1.27e-29	2.13e-28	-	-	-	-	-	>ref|XP_006421362.1| hypothetical protein CICLE_v100056821mg, partial [Citrus clementina]
C131490	-6.21461	1.1434	0.00033454	0.00106759	"phosphate ion transport"	"nucleus"	"sequence-specific DNA binding transcription factor activity"	-	"Plant-pathogen interaction"	>ref|XP_020577590.1| probable WRKY transcription factor 12 [Phalaenopsis equestris]
C179272	-6.21461	1.1434	0.000334306	0.00106705	-	-	-	-	-	>ref|XP_011459732.1| PREDICTED: uncharacterized protein LOC105350068 [Fragaria vesca subsp. vesca]
scaffold11370	-6.21461	1.1434	0.000333853	0.00106597	"response to wounding"	"plasma membrane"	"protein binding"	-	-	>ref|XP_017697147.1| PREDICTED: protein NRT1/ PTR FAMILY 6.2-like isoform X2 [Phoenix dactylifera]
scaffold16098	-6.20907	3.87358	1.62e-32	2.97e-31	-	-	-	-	-	>ref|XP_020686227.1| uncharacterized protein LOC110102293 isoform X1 [Dendrobium catenatum]
scaffold18051	-6.20538	1.14276	0.000301222	0.000971793	-	-	-	-	-	>gb|OAA33891.1| hypothetical protein NOR_08755 [Metarhizium rileyi RCEF 4871]
scaffold10511	-6.20538	1.14276	0.000301264	0.000971818	"cellular protein catabolic process"	"Cul3-RING ubiquitin ligase complex"	"protein binding"	-	"Ubiquitin mediated proteolysis"	>ref|XP_020704985.1| BTB/POZ domain-containing protein At1g55760-like isoform X1 [Dendrobium catenatum]
C203793	-6.20538	1.14276	0.00030175	0.000973166	-	-	-	-	-	>ref|XP_007208523.1| hypothetical protein PRUPE_ppa025768mg [Prunus persica]
C140016	-6.20538	1.14276	0.000301878	0.00097336	-	-	-	-	-	>gb|ACF84063.1| unknown [Zea mays]
C119552	-6.20538	1.14276	0.000301943	0.000973459	-	-	-	-	-	>gb|OOO64084.1| hypothetical protein BS099_19495 [Clostridium sporogenes]
C169650	-6.1825	1.14149	0.00124848	0.0035539	"monosaccharide transport"	"nucleus"	"monosaccharide transmembrane transporter activity"	-	-	>ref|XP_020576754.1| sugar transport protein 11-like [Phalaenopsis equestris]
CL5920Contig1	-6.16836	5.97817	1.85e-141	2.08e-139	-	-	-	-	-	>ref|XP_010916770.1| PREDICTED: uncharacterized protein LOC105041506 [Elaeis guineensis]
scaffold21471	-6.1509	1.14021	0.0111289	0.0255127	-	-	-	-	-	>ref|XP_020573650.1| transmembrane protein 45A-like [Phalaenopsis equestris]
CL2303Contig1	-6.11194	6.75118	1.25e-219	2.51e-217	"N-terminal protein myristoylation"	"vacuole"	"phosphatidylinositol-3	-	-	>ref|XP_020688760.1| plasma membrane-associated cation-binding protein 1-like [Dendrobium catenatum]
scaffold45	-6.11044	4.67071	8.62e-53	2.77e-51	-	-	-	-	-	>ref|XP_010557188.1| PREDICTED: mitoferrin-like, partial [Tarenaya hassleriana]
scaffold13087	-6.10732	4.66712	4.04e-55	1.36e-53	-	-	"protein domain specific binding"	-	"Photosynthesis"	>ref|XP_020676175.1| photosystem I reaction center subunit N, chloroplastic [Dendrobium catenatum]
scaffold17250	-6.08352	1.02943	0.00499179	0.0124369	"response to auxin stimulus"	"plasma membrane"	"protein binding"	-	-	>ref|XP_020685243.1| CASP-like protein 1E1 isoform X3 [Dendrobium catenatum]
scaffold21461	-6.08192	5.18958	1.09e-72	5.12e-71	-	-	-	-	-	>ref|XP_020591796.1| uncharacterized protein LOC110032488 isoform X1 [Phalaenopsis equestris]
scaffold10393	-6.05932	3.73225	2.85e-29	4.7e-28	"proteolysis"	"vacuole"	"endopeptidase activity"	"Phytepsin."	"Lysosome"	>ref|XP_020702955.1| phytepsin-like isoform X2 [Dendrobium catenatum]
CL3281Contig1	-6.05613	3.73077	6.36e-29	1.03e-27	"vessel member cell differentiation"	"nucleus"	"sequence-specific DNA binding transcription factor activity"	-	-	>ref|XP_020692881.1| NAC domain-containing protein 37-like [Dendrobium catenatum]
scaffold4132	-6.05342	1.02815	0.0010757	0.00310643	"response to cold"	"chloroplast"	-	-	-	>ref|XP_020672009.1| rhodanese-like domain-containing protein 10 [Dendrobium catenatum]
scaffold13315	-6.05342	1.02815	0.00107502	0.0031051	"oxygen metabolic process"	-	"iron ion binding"	-	-	>ref|XP_020675582.1| uncharacterized protein LOC110094655 isoform X1 [Dendrobium catenatum]
C133992	-6.05341	1.02815	0.00107095	0.00309586	"regulation of cellular respiration"	"mitochondrion"	-	-	-	>gb|KDP20463.1| hypothetical protein JCGZ_06008 [Jatropha curcas]
C175834	-6.0424	1.02751	0.000705103	0.00212111	-	-	-	-	-	>ref|XP_001891902.1| rRNA promoter binding protein [Brugia malayi]
scaffold12412	-6.0424	1.02751	0.000704137	0.0021191	"photosynthesis"	"chloroplast thylakoid membrane"	"protein binding"	"Non-specificserine/threonineproteinkinase."	"Photosynthesis - antenna proteins"	>ref|XP_004234063.1| PREDICTED: chlorophyll a-b binding protein 3C, chloroplastic-like isoform 6 [Solanum lycopersicum]
CL6358Contig1	-6.0424	1.02751	0.000703897	0.00211883	"response to blue light"	"chloroplast"	"protein binding"	-	"Photosynthesis - antenna proteins"	>gb|KFK24655.1| hypothetical protein AALP_AA8G007900 [Arabis alpina]
C209053	-6.0424	1.02751	0.000703777	0.00211869	-	-	-	-	-	>ref|NP_001091866.1| uncharacterized protein LOC100037361 [Danio rerio]
scaffold12413	-6.0424	1.02751	0.000703433	0.00211788	"photosynthesis"	"chloroplast thylakoid membrane"	"protein binding"	"Non-specificserine/threonineproteinkinase."	"Photosynthesis - antenna proteins"	>dbj|GAU43953.1| hypothetical protein TSUD_284600 [Trifolium subterraneum]
scaffold17251	-6.0424	1.02751	0.000702178	0.00211455	"macrophage activation involved in immune response"	"plasma membrane"	"protein binding"	-	-	>ref|XP_020579093.1| CASP-like protein 1E1 [Phalaenopsis equestris]
scaffold6925	-6.0424	1.02751	0.000701325	0.00211242	"glutathione catabolic process"	"cytoplasm"	"gamma-glutamylcyclotransferase activity"	"Gamma-glutamylcyclotransferase."	-	>ref|XP_020691767.1| gamma-glutamylcyclotransferase 2-1-like [Dendrobium catenatum]
scaffold2616	-6.03193	1.02687	0.000929019	0.00272118	-	-	-	-	-	>ref|XP_020686107.1| heavy metal-associated isoprenylated plant protein 21-like [Dendrobium catenatum]
scaffold5415	-5.97592	3.65506	1.35e-27	2.09e-26	-	-	-	-	-	>ref|XP_020577421.1| uncharacterized protein LOC110022687 [Phalaenopsis equestris]
scaffold15628	-5.94904	4.50788	2.88e-39	6.51e-38	"cellular phosphate ion homeostasis"	"cell surface"	"acid phosphatase activity"	"Peroxidase."	"Aminobenzoate degradation"	>gb|OAY80165.1| Purple acid phosphatase 3 [Ananas comosus]
CL7827Contig1	-5.93583	3.61641	1.02e-26	1.55e-25	"response to cold"	"chloroplast"	-	-	"Oxidative phosphorylation"	>ref|XP_010923020.1| PREDICTED: ATP synthase delta chain, chloroplastic-like [Elaeis guineensis]
scaffold20960	-5.90946	0.904133	0.0152744	0.033363	-	-	-	-	-	>ref|XP_020675066.1| uncharacterized protein LOC110094229 isoform X1 [Dendrobium catenatum]
C166856	-5.89054	0.903489	0.00699822	0.0167717	-	-	-	-	-	>ref|XP_020600395.1| NAC transcription factor 25-like [Phalaenopsis equestris]
C231073	-5.88218	4.99373	2.34e-56	8.11e-55	"purine base transport"	"membrane"	"purine base transmembrane transporter activity"	-	-	>ref|XP_020674085.1| purine permease 3-like, partial [Dendrobium catenatum]
C201103	-5.8729	0.902845	0.00372441	0.00956353	"protein homotetramerization"	"plasma membrane"	"water channel activity"	-	-	>ref|XP_020581079.1| aquaporin PIP1-2 [Phalaenopsis equestris]
C105418	-5.87289	0.902845	0.00372291	0.00956054	-	-	-	-	-	>ref|WP_003359525.1| hypothetical protein [Clostridium botulinum]
scaffold23098	-5.87289	0.902845	0.00372121	0.00955841	"pollen sperm cell differentiation"	"membrane"	"oligopeptide transporter activity"	-	-	>ref|XP_020585185.1| oligopeptide transporter 7-like [Phalaenopsis equestris]
CL2626Contig1	-5.8679	6.91901	4.66e-243	1.1e-240	"negative regulation of cell communication by electrical coupling"	"Golgi membrane"	"enzyme inhibitor activity"	-	"Plant-pathogen interaction"	>ref|XP_020690795.1| polcalcin Phl p 7-like [Dendrobium catenatum]
scaffold21380	-5.85868	0.902201	0.00195258	0.00531608	"proteolysis"	"vacuole"	"endopeptidase activity"	"Phytepsin."	"Lysosome"	>ref|XP_020674455.1| phytepsin-like [Dendrobium catenatum]
scaffold21226	-5.85868	0.902201	0.00195121	0.00531479	"response to gibberellin stimulus"	"nucleus"	"sequence-specific DNA binding transcription factor activity"	-	-	>ref|XP_020699567.1| transcription factor bHLH137 [Dendrobium catenatum]
C147930	-5.85868	0.902201	0.00195075	0.00531479	"protein folding"	"cytosol"	"Hsp70 protein binding"	-	-	>gb|ACJ85577.1| unknown [Medicago truncatula]
scaffold17603	-5.85868	0.902201	0.00195051	0.00531479	"multicellular organismal development"	"endoplasmic reticulum"	"oxidoreductase activity	"3-epi-6-deoxocathasterone23-monooxygenase."	"Brassinosteroid biosynthesis"	>ref|XP_020703721.1| cytochrome P450 90B2-like [Dendrobium catenatum]
C200389	-5.85868	0.902201	0.00195034	0.00531479	"regulation of cellular respiration"	"mitochondrion"	-	-	-	>ref|XP_001892466.1| hypothetical protein Bm1_04940 [Brugia malayi]
scaffold17252	-5.85868	0.902201	0.00194916	0.00531386	"response to auxin stimulus"	"plasma membrane"	"protein binding"	-	-	>ref|XP_020685242.1| CASP-like protein 1E1 isoform X2 [Dendrobium catenatum]
C233165	-5.84961	5.92051	6.34e-79	3.35e-77	"purine base transport"	"membrane"	"purine base transmembrane transporter activity"	-	-	>ref|XP_020585124.1| purine permease 3-like [Phalaenopsis equestris]
scaffold23400	-5.84717	0.901557	0.00185883	0.00509341	-	-	-	-	-	>ref|XP_020593822.1| uncharacterized protein LOC110033970 [Phalaenopsis equestris]
scaffold11114	-5.84717	0.901557	0.00186253	0.00509965	"flavonol biosynthetic process"	"plant-type cell wall"	"sinapoylglucose-malate O-sinapoyltransferase activity"	"Sinapoylglucose--sinapoylglucoseO-sinapoyltransferase."	"Phenylpropanoid biosynthesis"	>ref|XP_020702692.1| serine carboxypeptidase-like 7 [Dendrobium catenatum]
scaffold10289	-5.84717	0.901557	0.00186328	0.00510119	-	-	-	-	-	>ref|XP_020586659.1| uncharacterized protein LOC110028930 isoform X2 [Phalaenopsis equestris]
CL8323Contig1	-5.84716	0.901557	0.00186476	0.00510428	"activation of MAPKK activity"	"cytoplasm"	"protein kinase activity"	"Mitogen-activatedproteinkinasekinasekinase."	"MAPK signaling pathway"	>dbj|BAD19208.1| protein kinase-like [Oryza sativa Japonica Group]
C150306	-5.84716	0.901557	0.00187045	0.00511591	-	-	-	-	-	>ref|XP_020700818.1| transmembrane protein 45B-like [Dendrobium catenatum]
C108492	-5.83388	0.900914	0.00317028	0.00828167	"response to sucrose stimulus"	"nucleus"	"sequence-specific DNA binding transcription factor activity"	-	"Plant hormone signal transduction"	>ref|XP_020591163.1| bZIP transcription factor 2-like [Phalaenopsis equestris]
scaffold22732	-5.83385	0.900914	0.00320637	0.00835585	-	-	-	-	-	>dbj|BAS97589.1| Os06g0335775 [Oryza sativa Japonica Group]
scaffold2482	-5.83385	0.900914	0.00320659	0.00835585	"xylem development"	"nucleus"	"sequence-specific DNA binding transcription factor activity"	-	-	>ref|XP_020680286.1| NAC domain-containing protein 104-like isoform X2 [Dendrobium catenatum]
CL4Contig9	-5.83319	4.93911	3.41e-47	9.66e-46	"response to cytokinin stimulus"	"chloroplast"	"protein binding"	-	-	>ref|XP_010906509.1| PREDICTED: photosystem II 10 kDa polypeptide, chloroplastic-like [Elaeis guineensis]
scaffold24333	-5.8304	6.30916	2.27e-146	2.75e-144	-	-	-	-	-	>ref|XP_020598316.1| uncharacterized protein LOC110037917 [Phalaenopsis equestris]
scaffold14881	-5.81653	0.900271	0.00764998	0.0181953	"response to gibberellin stimulus"	"nucleus"	"protein binding"	"Carboxylesterase."	"Plant hormone signal transduction"	>ref|XP_020699121.1| probable carboxylesterase 17 [Dendrobium catenatum]
C151684	-5.81652	0.900271	0.00765383	0.0182006	"regulation of programmed cell death"	"plant-type cell wall"	"aspartic-type peptidase activity"	-	-	>ref|XP_020702579.1| aspartic proteinase nepenthesin-1 [Dendrobium catenatum]
scaffold9921	-5.79701	3.48895	8.94e-24	1.21e-22	"vacuolar protein catabolic process"	"peroxisome"	"serine-type carboxypeptidase activity"	"CarboxypeptidaseC."	"Lysosome"	>ref|XP_020679384.1| serine carboxypeptidase-like [Dendrobium catenatum]
CL962Contig1	-5.78005	4.89461	1.69e-61	6.51e-60	"anthocyanin biosynthetic process"	"plant-type vacuole"	"beta-glucosidase activity"	"Cyanidin3-O-glucoside7-O-glucosyltransferase(acyl-glucose)."	"Cyanoamino acid metabolism"	>gb|KHN42906.1| Beta-glucosidase 11 [Glycine soja]
scaffold20867	-5.75282	3.44597	2.22e-23	2.95e-22	-	"plasma membrane"	-	-	-	>ref|XP_020694282.1| uncharacterized protein At1g76070-like [Dendrobium catenatum]
scaffold13072	-5.72182	3.42243	9.47e-23	1.22e-21	"shoot morphogenesis"	-	"UDP-glucosyltransferase activity"	"Linamarinsynthase."	"Cyanoamino acid metabolism"	>ref|XP_009396429.1| PREDICTED: UDP-glycosyltransferase 83A1-like [Musa acuminata subsp. malaccensis]
scaffold26093	-5.68435	5.97805	3.89e-137	4.16e-135	"flavonol biosynthetic process"	"cytosol"	"identical protein binding"	"Flavonol3-O-glucosyltransferase."	"Cyanoamino acid metabolism"	>ref|XP_020677376.1| scopoletin glucosyltransferase-like [Dendrobium catenatum]
CL3623Contig1	-5.65975	5.17119	1.38e-75	6.89e-74	-	-	-	-	-	>ref|XP_020587120.1| uncharacterized protein LOC110029252 isoform X3 [Phalaenopsis equestris]
C182804	-5.65644	3.35579	1.91e-18	2.02e-17	-	-	-	-	-	>gb|KRH74980.1| hypothetical protein GLYMA_01G054700 [Glycine max]
C98980	-5.64892	0.764923	0.00621992	0.0151907	"ribosomal large subunit assembly"	"cytosol"	"GTPase activity"	"RNA-directedRNApolymerase."	-	>ref|XP_020673150.1| uncharacterized protein LOC110092813 [Dendrobium catenatum]
CL9590Contig1	-5.64892	0.764923	0.00621901	0.0151907	"brain development"	-	-	-	-	>ref|XP_020571091.1| uncharacterized protein LOC110018197 [Phalaenopsis equestris]
C152608	-5.64891	0.764923	0.00620403	0.0151642	-	-	-	-	-	>ref|XP_020697333.1| uncharacterized protein LOC110110277 [Dendrobium catenatum]
scaffold26311	-5.6427	5.93739	1.27e-136	1.34e-134	"response to symbiotic fungus"	"nucleus"	"DNA binding"	-	-	>ref|XP_009420594.2| PREDICTED: BEL1-like homeodomain protein 1 [Musa acuminata subsp. malaccensis]
C139722	-5.63459	0.764277	0.00447554	0.0113049	"phylloquinone biosynthetic process"	"peroxisome"	-	-	-	>ref|XP_020700053.1| 1,4-dihydroxy-2-naphthoyl-CoA thioesterase 1 isoform X1 [Dendrobium catenatum]
C174196	-5.63459	0.764277	0.00446937	0.0112953	"pattern specification process"	"nucleus"	"sequence-specific DNA binding transcription factor activity"	-	-	>ref|XP_020593830.1| LOW QUALITY PROTEIN: BEL1-like homeodomain protein 8 [Phalaenopsis equestris]
C126318	-5.63459	0.764277	0.00446655	0.0112922	"brassinosteroid mediated signaling pathway"	"nucleus"	"DNA binding"	-	"Plant hormone signal transduction"	>ref|XP_020690401.1| protein BZR1 homolog 1-like [Dendrobium catenatum]
C58827	-5.63459	0.764277	0.00445927	0.0112758	"phagocytosis"	"endosome"	"transmembrane signaling receptor activity"	-	-	>ref|NP_001182857.1| uncharacterized protein LOC100501115 precursor [Zea mays]
CL6407Contig1	-5.63459	0.764277	0.00445399	0.0112644	"glutathione catabolic process"	"cytoplasm"	"gamma-glutamylcyclotransferase activity"	"Gamma-glutamylcyclotransferase."	-	>ref|XP_020580312.1| gamma-glutamylcyclotransferase 2-3-like [Phalaenopsis equestris]
scaffold5077	-5.63459	0.764277	0.00444959	0.0112573	"defense response to oomycetes"	"plasma membrane"	"protein binding"	"Phosphate-transportingATPase."	"ABC transporters"	>ref|XP_020581971.1| LOW QUALITY PROTEIN: ABC transporter G family member 44-like [Phalaenopsis equestris]
scaffold5605	-5.63459	0.764277	0.00444666	0.0112519	"embryo development ending in seed dormancy"	"Golgi apparatus"	"protein binding"	"acetylglucosaminyltransferase."	"Mucin type O-Glycan biosynthesis"	>ref|XP_020674133.1| probable beta-1,3-galactosyltransferase 14 isoform X1 [Dendrobium catenatum]
scaffold18110	-5.62105	4.73163	6e-37	1.26e-35	"response to cytokinin stimulus"	"chloroplast"	"protein binding"	-	-	>ref|XP_010926934.1| PREDICTED: photosystem II 10 kDa polypeptide, chloroplastic-like [Elaeis guineensis]
C124610	-5.62069	0.76363	0.00602079	0.0147879	-	-	-	-	-	>ref|XP_020599429.1| yae1 domain-containing protein 1-like [Phalaenopsis equestris]
scaffold21710	-5.62069	0.76363	0.00602609	0.0147991	"response to cold"	"cytosol"	"protein binding"	"Glyceraldehyde-3-phosphatedehydrogenase(NADP(+))(phosphorylating)."	"Carbon fixation in photosynthetic organisms"	>gb|KJB57938.1| hypothetical protein B456_009G186400 [Gossypium raimondii]
scaffold423	-5.62069	0.76363	0.00603137	0.0148039	-	-	-	-	-	>ref|XP_020671714.1| uncharacterized protein LOC110091804 [Dendrobium catenatum]
scaffold18856	-5.62069	0.76363	0.00603187	0.0148039	"positive regulation of abscisic acid mediated signaling pathway"	"nucleus"	"GTPase activator activity"	"Phosphatidylserinedecarboxylase."	"Glycerophospholipid metabolism"	>ref|XP_010928845.1| PREDICTED: probable ADP-ribosylation factor GTPase-activating protein AGD11 [Elaeis guineensis]
C165654	-5.62068	0.76363	0.00603219	0.0148039	"eye development"	"intracellular"	"protein binding"	-	-	>ref|XP_020599997.1| NAC domain-containing protein 35-like [Phalaenopsis equestris]
scaffold17604	-5.62068	0.76363	0.00603476	0.0148063	-	-	"trehalose-phosphatase activity"	-	-	>ref|XP_020704841.1| uncharacterized protein LOC110115814 [Dendrobium catenatum]
CL3196Contig1	-5.62068	0.76363	0.00603673	0.0148086	"glycine metabolic process"	"mitochondrion"	"glycine hydroxymethyltransferase activity"	"Glycinehydroxymethyltransferase."	"Cyanoamino acid metabolism"	>ref|XP_010104572.1| Serine hydroxymethyltransferase [Morus notabilis]
scaffold15855	-5.60242	0.762984	0.0120578	0.0274251	"starch biosynthetic process"	"chloroplast"	"glucose-1-phosphate adenylyltransferase activity"	"Glucose-1-phosphateadenylyltransferase."	"Starch and sucrose metabolism"	>ref|XP_020574490.1| glucose-1-phosphate adenylyltransferase large subunit 3, chloroplastic/amyloplastic [Phalaenopsis equestris]
scaffold4725	-5.60241	0.762984	0.0120586	0.0274251	-	-	-	-	-	>ref|XP_020679971.1| protein FAR1-RELATED SEQUENCE 6-like isoform X1 [Dendrobium catenatum]
CL7588Contig1	-5.60241	0.762984	0.0120678	0.0274378	"response to UV-B"	"cytosol"	"UDP-glucosyltransferase activity"	"Scopoletinglucosyltransferase."	-	>ref|XP_020572643.1| UDP-glycosyltransferase 73C3-like [Phalaenopsis equestris]
C126854	-5.60241	0.762984	0.0120766	0.0274469	"positive regulation of flower development"	"endoplasmic reticulum"	"protein binding"	-	-	>gb|OAY21431.1| hypothetical protein MANES_S087200 [Manihot esculenta]
CL7710Contig1	-5.59058	4.17393	8.76e-37	1.83e-35	"response to cold"	"chloroplast"	"protein binding"	-	"Photosynthesis - antenna proteins"	>ref|XP_020697111.1| chlorophyll a-b binding protein 8, chloroplastic [Dendrobium catenatum]
scaffold2196	-5.5786	8.59188	0	0	-	-	-	-	-	>ref|XP_020105357.1| metallothionein-like protein type 3 [Ananas comosus]
CL5078Contig1	-5.5519	3.27495	4.26e-16	3.99e-15	"pollen development"	"nucleus"	"protein binding"	-	"Plant hormone signal transduction"	>ref|XP_020700651.1| transcription factor EAT1-like [Dendrobium catenatum]
scaffold26281	-5.54128	3.25388	1.02e-19	1.15e-18	"protein homooligomerization"	"pore complex"	"mannose binding"	-	-	>ref|XP_002264858.1| PREDICTED: uncharacterized protein LOC100241465 [Vitis vinifera]
C220719	-5.5188	3.22971	6.23e-17	6.12e-16	"response to cold"	"cytosol"	"glyceraldehyde-3-phosphate dehydrogenase (NAD+) (phosphorylating) activity"	"Glyceraldehyde-3-phosphatedehydrogenase(NADP(+))(phosphorylating)."	"Glycolysis / Gluconeogenesis"	>gb|ACF84938.1| unknown [Zea mays]
CL292Contig1	-5.50156	3.22269	2.56e-15	2.3e-14	"regulation of glucosinolate biosynthetic process"	"cytosol"	"oxidoreductase activity	"2	"Benzoxazinoid biosynthesis"	>ref|XP_020689822.1| 1-aminocyclopropane-1-carboxylate oxidase homolog 1-like [Dendrobium catenatum]
scaffold22567	-5.48497	9.26569	0	0	"aging"	"senescence-associated vacuole"	"cysteine-type endopeptidase activity"	"Fruitbromelain."	"Lysosome"	>ref|XP_020704289.1| senescence-specific cysteine protease SAG39-like [Dendrobium catenatum]
CL2262Contig1	-5.47698	3.19912	1.4e-18	1.49e-17	"shoot morphogenesis"	-	"glucuronosyltransferase activity"	"Linamarinsynthase."	"Phenylpropanoid biosynthesis"	>ref|XP_009396429.2| PREDICTED: UDP-glycosyltransferase 83A1-like [Musa acuminata subsp. malaccensis]
C231355	-5.44599	3.17181	8.72e-18	8.94e-17	"osmosensory signaling pathway"	"membrane"	"protein binding"	"NAD(P)Hoxidase(H(2)O(2)-forming)."	"Plant-pathogen interaction"	>ref|XP_020696415.1| putative respiratory burst oxidase homolog protein H isoform X2 [Dendrobium catenatum]
scaffold3598	-5.42986	0.613798	0.0322168	0.064429	"fatty acid oxidation"	"mitochondrion"	"oxidoreductase activity	"Geraniol8-hydroxylase."	"Bisphenol degradation"	>ref|XP_020701552.1| cytochrome P450 89A2-like [Dendrobium catenatum]
CL553Contig1	-5.41638	8.37279	0	0	"chlorophyll catabolic process"	"chloroplast"	"protein binding"	"Triacylglycerollipase."	"Phenylalanine metabolism"	>ref|XP_020672292.1| pheophytinase, chloroplastic [Dendrobium catenatum]
scaffold6668	-5.4053	0.613148	0.0215553	0.045281	-	-	-	-	-	>ref|XP_020689184.1| uncharacterized protein LOC110104421 [Dendrobium catenatum]
scaffold23572	-5.4053	0.613148	0.0215399	0.0452519	"photosystem II repair"	"chloroplast"	-	-	"Photosynthesis"	>gb|OAY43796.1| hypothetical protein MANES_08G098700 [Manihot esculenta]
scaffold11894	-5.40528	0.613148	0.0214731	0.0451183	"regulation of gibberellic acid mediated signaling pathway"	"nucleus"	"sequence-specific DNA binding transcription factor activity"	-	-	>ref|XP_020693542.1| protein indeterminate-domain 2-like [Dendrobium catenatum]
CL4477Contig1	-5.40527	0.613148	0.0214536	0.0450872	-	"plasma membrane"	-	"ProteinS-acyltransferase."	-	>ref|XP_020681524.1| probable protein S-acyltransferase 6 [Dendrobium catenatum]
C92626	-5.40526	0.613148	0.0214254	0.0450378	"response to water deprivation"	"plasma membrane"	"protein binding"	-	"Protein digestion and absorption"	>ref|XP_020696686.1| protein NRT1/ PTR FAMILY 6.4-like [Dendrobium catenatum]
C82823	-5.40526	0.613148	0.0214128	0.0450213	-	-	-	-	-	>ref|XP_020687846.1| protein NUCLEAR FUSION DEFECTIVE 4-like [Dendrobium catenatum]
C147758	-5.40525	0.613148	0.0213858	0.0449813	"circadian rhythm"	"nucleus"	"protein binding"	-	-	>ref|XP_020584402.1| protein FAR1-RELATED SEQUENCE 6-like isoform X2 [Phalaenopsis equestris]
C145134	-5.40524	0.613148	0.0213731	0.0449612	-	-	-	-	-	>ref|XP_020705817.1| uncharacterized protein LOC110116546 [Dendrobium catenatum]
scaffold25711	-5.39999	5.70126	1.12e-111	9.26e-110	"pollen development"	"plant-type vacuole"	"cysteine-type endopeptidase activity"	"Zingipain."	"Lysosome"	>ref|XP_020701401.1| vignain-like [Dendrobium catenatum]
C131290	-5.38515	0.612498	0.0121747	0.027606	-	-	-	-	-	>ref|WP_014413245.1| hypothetical protein, partial [Rhodospirillum photometricum]
C164446	-5.38515	0.612498	0.0121743	0.027606	"response to molecule of bacterial origin"	"plasma membrane"	"protein serine/threonine kinase activity"	"Non-specificserine/threonineproteinkinase."	"Plant hormone signal transduction"	>gb|AMM42957.1| LRR-RLK [Vernicia montana]
scaffold15795	-5.38514	0.612498	0.0121337	0.0275525	"response to nematode"	"plasma membrane"	"dipeptide transporter activity"	-	-	>ref|XP_020579810.1| protein NRT1/ PTR FAMILY 5.2-like [Phalaenopsis equestris]
scaffold16871	-5.38514	0.612498	0.0121286	0.0275431	"negative regulation of cell proliferation"	"plasma membrane"	-	-	-	>ref|XP_020704692.1| cell number regulator 2-like [Dendrobium catenatum]
scaffold22928	-5.38513	0.612498	0.012117	0.0275233	-	-	-	-	-	>ref|XP_020676207.1| IRK-interacting protein [Dendrobium catenatum]
scaffold6358	-5.38513	0.612498	0.012104	0.027498	"response to water deprivation"	"plasma membrane"	"protein binding"	-	-	>ref|XP_010917904.1| PREDICTED: ABC transporter G family member 22 isoform X2 [Elaeis guineensis]
scaffold3930	-5.36953	0.611849	0.0124567	0.0281825	-	-	-	-	-	>ref|XP_020577422.1| uncharacterized protein LOC110022688 [Phalaenopsis equestris]
CL7308Contig1	-5.36953	0.611849	0.0124874	0.0282274	"response to heat"	"protein complex"	"protein binding"	-	"Protein processing in endoplasmic reticulum"	>ref|XP_002520462.1| heat-shock protein, putative [Ricinus communis]
C202417	-5.36952	0.611849	0.0124994	0.0282434	"response to water deprivation"	"chloroplast"	"protein binding"	"9-cis-epoxycarotenoiddioxygenase."	"Carotenoid biosynthesis"	>ref|XP_010910622.1| PREDICTED: zeaxanthin 7,8(7',8')-cleavage dioxygenase, chromoplast [Elaeis guineensis]
C163144	-5.36952	0.611849	0.0125291	0.0282935	"sulfate transport"	"chloroplast"	"sulfate transmembrane transporter activity"	-	"Mineral absorption"	>ref|XP_020699700.1| probable sulfate transporter 3.3 [Dendrobium catenatum]
C120278	-5.36952	0.611849	0.0125323	0.0282935	-	-	-	"2-C-methyl-D-erythritol4-phosphatecytidylyltransferase."	"Terpenoid backbone biosynthesis"	>ref|WP_003946934.1| conserved hypothetical protein, partial [Streptomyces albus]
C143024	-5.36952	0.611849	0.0125347	0.0282935	-	-	-	-	-	>ref|XP_020682762.1| acetyl-coenzyme A carboxylase carboxyl transferase subunit alpha, chloroplastic-like [Dendrobium catenatum]
C146476	-5.36952	0.611849	0.0125429	0.0283007	-	-	-	-	-	>gb|OUD19480.1| hypothetical protein BUN10_26175, partial [Vibrio parahaemolyticus]
C158936	-5.36952	0.611849	0.0125433	0.0283007	"glycolysis"	"chloroplast"	"6-phosphofructokinase activity"	"6-phosphofructokinase."	"Glycolysis / Gluconeogenesis"	>gb|ACO35359.1| phosphofructokinase [Elaeis oleifera]
C154244	-5.36952	0.611849	0.0125465	0.0283026	-	-	-	-	-	>ref|XP_020599233.1| uncharacterized protein LOC110038680, partial [Phalaenopsis equestris]
CL9388Contig1	-5.36797	6.54712	3.23e-169	4.74e-167	"fruit development"	"integral to plasma membrane"	"xyloglucan:xyloglucosyl transferase activity"	"Xyloglucan:xyloglucosyltransferase."	-	>ref|XP_020704239.1| probable xyloglucan endotransglucosylase/hydrolase protein 28 [Dendrobium catenatum]
scaffold17487	-5.36503	3.0894	2.49e-17	2.5e-16	-	-	-	-	-	>ref|XP_020580234.1| uncharacterized protein LOC110024549 isoform X1 [Phalaenopsis equestris]
scaffold22019	-5.35977	3.08776	2.05e-17	2.06e-16	"response to salicylic acid stimulus"	"Golgi apparatus"	"UDP-glucosyltransferase activity"	"Crocetinglucosyltransferase."	"Anthocyanin biosynthesis"	>ref|XP_010039960.1| PREDICTED: crocetin glucosyltransferase, chloroplastic-like [Eucalyptus grandis]
scaffold21342	-5.3503	0.6112	0.0203999	0.0432427	"positive regulation of substrate adhesion-dependent cell spreading"	-	-	-	-	>gb|JAN94726.1| daphnid bacterial-ribosomal-RNA-like, possible HGT [Daphnia magna]
scaffold13324	-5.3503	0.6112	0.020427	0.0432937	"pectin biosynthetic process"	"endosome"	"protein binding"	-	-	>gb|ONM37077.1| Exostosin family protein [Zea mays]
CL9369Contig1	-5.35029	0.6112	0.0204406	0.0433192	"phospholipid biosynthetic process"	"prospore membrane"	"phosphatidylcholine transporter activity"	-	-	>ref|XP_020673114.1| random slug protein 5-like [Dendrobium catenatum]
CL3214Contig1	-5.35028	0.6112	0.0204813	0.0433927	"phototropism"	"plasma membrane"	"protein binding"	-	-	>ref|XP_020576690.1| BTB/POZ domain-containing protein At5g67385 [Phalaenopsis equestris]
C51407	-5.35027	0.6112	0.0204958	0.0434073	"secondary metabolic process"	"vacuole"	"sinapoyltransferase activity"	"Sinapoylglucose--cholineO-sinapoyltransferase."	"Phenylpropanoid biosynthesis"	>ref|XP_020591169.1| serine carboxypeptidase-like 18 isoform X3 [Phalaenopsis equestris]
C157566	-5.35027	0.6112	0.0205176	0.0434437	"response to karrikin"	"plant-type cell wall"	"beta-galactosidase activity"	"Beta-glucosidase."	"Cyanoamino acid metabolism"	>ref|XP_020692799.1| putative beta-glucosidase 41 [Dendrobium catenatum]
C128414	-5.35026	0.6112	0.0205467	0.0434849	"heat acclimation"	"plasmodesma"	"oxidoreductase activity	"Premnaspirodieneoxygenase."	"Bisphenol degradation"	>ref|XP_017428600.1| PREDICTED: cytochrome P450 71AV8-like [Vigna angularis]
CL648Contig1	-5.33725	8.86501	0	0	"protein hexamerization"	"chloroplast"	"ATPase activity"	"Adenosinetriphosphatase."	-	>ref|XP_020573122.1| chaperone protein ClpD2, chloroplastic isoform X1 [Phalaenopsis equestris]
scaffold16854	-5.33041	5.63208	1.35e-102	9.74e-101	-	-	-	-	-	>ref|XP_020696859.1| uncharacterized protein LOC110109960 [Dendrobium catenatum]
scaffold14203	-5.32768	3.92236	6.3e-31	1.09e-29	"arsenite transport"	"plasma membrane"	"arsenite transmembrane transporter activity"	-	-	>ref|XP_020703921.1| aquaporin NIP1-1-like [Dendrobium catenatum]
scaffold6869	-5.32519	0.610551	0.0400394	0.07846	"circadian rhythm"	"nucleus"	"sequence-specific DNA binding transcription factor activity"	-	"Basal transcription factors"	>ref|XP_010941616.1| PREDICTED: putative Myb family transcription factor At1g14600 [Elaeis guineensis]
scaffold10094	-5.31578	6.95895	1.9e-237	4.16e-235	"response to nematode"	"membrane"	"L-glutamate transmembrane transporter activity"	-	-	>ref|XP_010911645.1| PREDICTED: amino acid permease 8-like [Elaeis guineensis]
scaffold19434	-5.29955	4.4359	9.05e-44	2.34e-42	"response to abscisic acid stimulus"	"plastid"	"lipoxygenase activity"	"Linoleate9S-lipoxygenase."	"Linoleic acid metabolism"	>ref|XP_020580260.1| probable linoleate 9S-lipoxygenase 3 [Phalaenopsis equestris]
scaffold25265	-5.23642	3.8394	2.29e-29	3.79e-28	"response to abscisic acid stimulus"	"proteasome complex"	"protein binding"	-	-	>ref|XP_020703128.1| zinc finger AN1 domain-containing stress-associated protein 12 [Dendrobium catenatum]
CL1883Contig1	-5.21138	5.30393	2.26e-80	1.22e-78	"cellular phosphate ion homeostasis"	"cell surface"	"acid phosphatase activity"	"Peroxidase."	"Aminobenzoate degradation"	>ref|XP_020690678.1| purple acid phosphatase 17-like [Dendrobium catenatum]
CL164Contig1	-5.19835	7.06423	1.56e-219	3.11e-217	"amino acid transport"	"plasma membrane"	"acidic amino acid transmembrane transporter activity"	-	-	>ref|XP_020672863.1| amino acid permease 8-like [Dendrobium catenatum]
CL2522Contig1	-5.13484	6.52557	8.25e-167	1.19e-164	"response to water deprivation"	"nucleus"	"sequence-specific DNA binding transcription factor activity"	-	-	>ref|XP_020697407.1| homeobox-leucine zipper protein HOX19-like [Dendrobium catenatum]
C212039	-5.11958	3.73315	4.8e-26	7.09e-25	-	-	-	-	-	>ref|XP_020679512.1| lachrymatory-factor synthase-like [Dendrobium catenatum]
scaffold8683	-5.10173	3.71219	6.89e-26	1.01e-24	-	-	-	-	-	>ref|XP_020677113.1| putative F-box protein At3g10240 [Dendrobium catenatum]
C234877	-5.09047	4.6299	2.23e-48	6.53e-47	"response to salt stress"	"plasma membrane"	"phosphatidylinositol-3	"Phosphatidylinositol-3	"Inositol phosphate metabolism"	>ref|XP_020256397.1| LOW QUALITY PROTEIN: type IV inositol polyphosphate 5-phosphatase 11 [Asparagus officinalis]
scaffold24895	-5.07998	3.69606	9.98e-25	1.4e-23	"small molecule metabolic process"	"mitochondrial inner membrane"	"iron ion transmembrane transporter activity"	-	-	>ref|XP_020695359.1| mitoferrin-1-like [Dendrobium catenatum]
C217855	-5.07719	4.61806	2.27e-47	6.47e-46	"flower development"	"nucleus"	"sequence-specific DNA binding transcription factor activity"	-	-	>gb|ARU86434.1| RADIALIS-like [Orchis italica]
scaffold5103	-5.06753	7.44902	3.99e-239	9.01e-237	"response to osmotic stress"	"lytic vacuole"	"cysteine-type endopeptidase activity"	"CathepsinL."	"Lysosome"	>ref|XP_020681017.1| cysteine proteinase 1-like [Dendrobium catenatum]
scaffold20398	-5.04359	2.80215	9.51e-14	7.9e-13	"photoinhibition"	"chloroplast"	"protein binding"	-	"Photosynthesis"	>gb|ARV78453.1| chloroplast oxygen-envolving enhancer protein 1 [Vernicia fordii]
scaffold22059	-5.03899	3.65441	1.58e-24	2.2e-23	-	-	-	-	-	>ref|XP_020691362.1| uncharacterized protein LOC110105996 [Dendrobium catenatum]
scaffold14236	-5.03876	2.80275	9.81e-14	8.14e-13	"response to mechanical stimulus"	"vacuolar membrane"	"calcium ion binding"	-	"Plant-pathogen interaction"	>ref|XP_020582873.1| uncharacterized protein LOC110026322 [Phalaenopsis equestris]
C222455	-5.0322	3.65496	5.56e-24	7.58e-23	-	-	-	-	-	>ref|XP_020586333.1| PGR5-like protein 1A, chloroplastic isoform X1 [Phalaenopsis equestris]
C231435	-5.02584	4.56869	3.07e-46	8.5e-45	"cytokinin biosynthetic process"	"nucleus"	"protein homodimerization activity"	"Cytokininriboside5{prime}-monophosphatephosphoribohydrolase."	-	>ref|XP_020686675.1| cytokinin riboside 5'-monophosphate phosphoribohydrolase LOG1-like [Dendrobium catenatum]
scaffold21278	-5.0044	2.76673	3.37e-13	2.7e-12	"organ boundary specification between lateral organs and the meristem"	"nucleus"	"sequence-specific DNA binding transcription factor activity"	-	-	>ref|XP_020701779.1| transcription factor MYB52-like [Dendrobium catenatum]
C223549	-4.9477	4.09442	8.92e-27	1.35e-25	-	-	-	-	-	>ref|XP_020584250.1| uncharacterized protein LOC110027245 [Phalaenopsis equestris]
CL4427Contig1	-4.92162	5.23971	3.23e-71	1.49e-69	"nucleocytoplasmic transport"	"endoplasmic reticulum"	-	-	-	>ref|XP_020678914.1| uncharacterized protein LOC110097044 isoform X1 [Dendrobium catenatum]
scaffold20399	-4.92004	2.69258	2.19e-12	1.66e-11	"photosystem II assembly"	"oxygen evolving complex"	"oxygen evolving activity"	-	"Photosynthesis"	>emb|CBI19622.3| unnamed protein product [Vitis vinifera]
CL4990Contig1	-4.91482	4.076	1.16e-32	2.14e-31	"defense response"	"membrane"	"intracellular cyclic nucleotide activated cation channel activity"	-	"Plant-pathogen interaction"	>gb|APB87939.1| cyclic nucleotide-gated cation channel protein [Dendrobium catenatum]
scaffold2342	-4.91288	2.69085	4.47e-12	3.3e-11	-	-	-	"Xenobiotic-transportingATPase."	-	>gb|OEL13321.1| ABC transporter C family member 8 [Dichanthelium oligosanthes]
CL8104Contig1	-4.90195	8.13439	0	0	"nitrogen compound metabolic process"	"plant-type vacuole"	"nitrate transmembrane transporter activity"	-	"Protein digestion and absorption"	>ref|XP_020694761.1| protein NRT1/ PTR FAMILY 8.1-like [Dendrobium catenatum]
scaffold17556	-4.89924	5.57156	2.74e-92	1.7e-90	"cellular protein catabolic process"	"Cul3-RING ubiquitin ligase complex"	"protein binding"	-	"Ubiquitin mediated proteolysis"	>ref|XP_020598544.1| BTB/POZ domain-containing protein At1g55760-like [Phalaenopsis equestris]
scaffold24046	-4.8875	4.43536	8.51e-42	2.07e-40	"protein phosphorylation"	"plasma membrane"	"kinase activity"	"Non-specificserine/threonineproteinkinase."	"Plant-pathogen interaction"	>gb|KJB20548.1| hypothetical protein B456_003G154000 [Gossypium raimondii]
scaffold523	-4.8875	4.43536	8.45e-42	2.06e-40	-	-	-	-	-	>ref|XP_020688056.1| transcription factor KUA1-like [Dendrobium catenatum]
scaffold21937	-4.87458	2.65373	4.35e-12	3.22e-11	"heat acclimation"	"endoplasmic reticulum"	"oxidoreductase activity	"4-hydroxyphenylacetaldehydeoximemonooxygenase."	"Bisphenol degradation"	>ref|XP_020571177.1| LOW QUALITY PROTEIN: cytochrome P450 71A9-like [Phalaenopsis equestris]
scaffold24709	-4.86494	4.03216	2.52e-30	4.29e-29	"amino acid transport"	"plasma membrane"	"protein binding"	-	-	>ref|XP_020679418.1| WAT1-related protein At4g08290-like, partial [Dendrobium catenatum]
C225923	-4.83771	3.468	5.16e-21	6.17e-20	"pattern specification process"	"nucleus"	"sequence-specific DNA binding transcription factor activity"	-	-	>ref|XP_020688159.1| BEL1-like homeodomain protein 9 [Dendrobium catenatum]
scaffold16564	-4.81298	2.61271	1.09e-10	7.25e-10	"shoot morphogenesis"	-	"UDP-glucosyltransferase activity"	"7-deoxyloganeticacidglucosyltransferase."	"Phenylpropanoid biosynthesis"	>gb|OAY82339.1| UDP-glycosyltransferase 83A1 [Ananas comosus]
C232569	-4.77393	6.51263	2e-153	2.62e-151	"2	"cytoplasm"	"glutathione transferase activity"	"Glutathionetransferase."	"Glutathione metabolism"	>ref|XP_020679253.1| probable glutathione S-transferase parA [Dendrobium catenatum]
scaffold24443	-4.77075	2.57285	5.93e-11	4.04e-10	"response to cytokinin stimulus"	"chloroplast"	-	-	"Photosynthesis"	>ref|XP_020702064.1| photosystem I reaction center subunit VI, chloroplastic-like [Dendrobium catenatum]
C214499	-4.73494	2.53179	9.92e-11	6.63e-10	-	-	-	-	-	>ref|WP_001894106.1| hypothetical protein, partial [Vibrio cholerae]
scaffold13442	-4.72557	4.28173	4.91e-36	1e-34	"L-ascorbic acid biosynthetic process"	"cytosol"	"L-galactose dehydrogenase activity"	"L-galactose1-dehydrogenase."	"Ascorbate and aldarate metabolism"	>ref|XP_020702305.1| L-galactose dehydrogenase [Dendrobium catenatum]
CL539Contig1	-4.72329	2.53124	1.14e-10	7.56e-10	"floral organ abscission"	"plasma membrane"	"protein binding"	-	-	>ref|XP_020671822.1| CASP-like protein 2C3 [Dendrobium catenatum]
CL946Contig1	-4.71904	4.28089	2.15e-36	4.44e-35	"response to UV-B"	"cytosol"	"UDP-glucosyltransferase activity"	"Flavonol3-O-glucosyltransferase."	"Benzoxazinoid biosynthesis"	>ref|XP_020685707.1| UDP-glycosyltransferase 73C6-like [Dendrobium catenatum]
CL802Contig1	-4.71613	5.803	7.84e-105	5.85e-103	"response to bacterium"	"membrane"	"pectinesterase activity"	"Pectinesterase."	"Pentose and glucuronate interconversions"	>ref|XP_020704438.1| pectinesterase-like [Dendrobium catenatum]
CL1151Contig1	-4.69193	5.65586	2.43e-97	1.64e-95	"cellular protein catabolic process"	"Cul3-RING ubiquitin ligase complex"	"protein binding"	-	"Ubiquitin mediated proteolysis"	>ref|XP_020083330.1| BTB/POZ domain-containing protein At1g55760 [Ananas comosus]
CL2744Contig1	-4.68549	2.49073	3.99e-09	2.33e-08	"protein autophosphorylation"	"plasma membrane"	"protein serine/threonine kinase activity"	"Non-specificserine/threonineproteinkinase."	"Plant-pathogen interaction"	>ref|XP_020584985.1| LEAF RUST 10 DISEASE-RESISTANCE LOCUS RECEPTOR-LIKE PROTEIN KINASE-like 1.1 [Phalaenopsis equestris]
scaffold20577	-4.66253	2.48662	4.11e-09	2.4e-08	"shade avoidance"	"nucleolus"	"sequence-specific DNA binding transcription factor activity"	-	-	>ref|XP_020685801.1| zinc finger protein CONSTANS-LIKE 16-like [Dendrobium catenatum]
scaffold15534	-4.65945	6.61215	1.75e-178	2.8e-176	"response to oxidative stress"	"chloroplast"	"thiosulfate sulfurtransferase activity"	"Thiosulfatesulfurtransferase."	"Sulfur relay system"	>ref|XP_020683114.1| thiosulfate sulfurtransferase 16, chloroplastic-like [Dendrobium catenatum]
C224799	-4.65819	3.83684	1.81e-25	2.61e-24	-	-	-	-	-	>ref|XP_010941775.1| PREDICTED: uncharacterized protein ycf36 [Elaeis guineensis]
CL70Contig1	-4.6581	6.7356	5.46e-190	9.32e-188	"response to nematode"	"vacuolar membrane"	"drug transmembrane transporter activity"	-	-	>ref|XP_020694231.1| protein DETOXIFICATION 16-like isoform X1 [Dendrobium catenatum]
scaffold24899	-4.62872	2.44537	1.59e-09	9.63e-09	"lipid metabolic process"	"extracellular space"	"protein binding"	-	"Fat digestion and absorption"	>ref|XP_020692392.1| uncharacterized protein LOC110106750 isoform X2 [Dendrobium catenatum]
scaffold6606	-4.62423	6.51273	2.73e-147	3.37e-145	"zinc ion transport"	"vacuole"	"protein binding"	-	-	>ref|XP_020575809.1| sugar transporter ERD6-like 7 isoform X2 [Phalaenopsis equestris]
C223251	-4.56372	2.39742	2.83e-09	1.67e-08	-	-	-	-	-	>emb|CDJ21009.1| hypothetical protein EgrG_000335800 [Echinococcus granulosus]
scaffold10337	-4.55434	2.39624	2.81e-08	1.51e-07	-	-	-	-	-	>ref|XP_020690490.1| uncharacterized protein LOC110105359 isoform X2 [Dendrobium catenatum]
CL2480Contig1	-4.53552	5.74474	7.79e-101	5.53e-99	"response to water deprivation"	"plasma membrane"	"protein binding"	"Glycerol-3-phosphate-transportingATPase."	"ABC transporters"	>ref|XP_020574314.1| ABC transporter G family member 22-like isoform X2 [Phalaenopsis equestris]
scaffold4890	-4.53496	4.66073	2.32e-42	5.77e-41	"nitrogen compound metabolic process"	"plasma membrane"	"dipeptide transporter activity"	-	"Protein digestion and absorption"	>ref|XP_009419340.1| PREDICTED: protein NRT1/ PTR FAMILY 8.3-like [Musa acuminata subsp. malaccensis]
scaffold1756	-4.52567	5.93753	3.43e-106	2.6e-104	"malate transport"	"vacuole"	"malate transmembrane transporter activity"	-	-	>ref|XP_020671888.1| tonoplast dicarboxylate transporter [Dendrobium catenatum]
C223461	-4.52248	2.35089	3.87e-09	2.26e-08	"sulfate transport"	"plasma membrane"	"sulfate transmembrane transporter activity"	-	-	>ref|XP_020687211.1| low affinity sulfate transporter 3-like [Dendrobium catenatum]
C230465	-4.51421	5.35355	4.35e-71	2e-69	"purine base transport"	"membrane"	"purine base transmembrane transporter activity"	-	-	>ref|XP_020706046.1| purine permease 3-like [Dendrobium catenatum]
C210285	-4.513	2.34911	1.07e-08	5.99e-08	"cadmium ion homeostasis"	"plasma membrane"	"copper ion binding"	-	-	>ref|XP_020596945.1| heavy metal-associated isoprenylated plant protein 30-like [Phalaenopsis equestris]
C176546	-4.51223	2.35092	3.95e-09	2.3e-08	"water transport"	"plasma membrane"	"water channel activity"	-	-	>dbj|BAD93962.1| water channel - like protein [Arabidopsis thaliana]
scaffold24195	-4.50342	7.31789	8.69e-232	1.83e-229	"defense response to oomycetes"	-	-	-	-	>ref|XP_020588891.1| protein RESPONSE TO LOW SULFUR 1-like [Phalaenopsis equestris]
scaffold21057	-4.48713	4.61458	7.65e-38	1.66e-36	"neuron migration"	"endoplasmic reticulum"	"acetylglucosaminyltransferase activity"	"ProteinO-mannosebeta-1	-	>ref|XP_020700449.1| protein O-linked-mannose beta-1,4-N-acetylglucosaminyltransferase 2-like [Dendrobium catenatum]
scaffold4916	-4.47917	7.77779	1.2e-296	3.92e-294	"secondary metabolic process"	"plant-type cell wall"	"sinapoyltransferase activity"	"Sinapoylglucose--cholineO-sinapoyltransferase."	"Phenylpropanoid biosynthesis"	>ref|XP_020598031.1| serine carboxypeptidase-like 18 [Phalaenopsis equestris]
scaffold7997	-4.47144	5.31448	9.62e-74	4.63e-72	"response to water deprivation"	"nucleus"	"sequence-specific DNA binding transcription factor activity"	"RING-typeE3ubiquitintransferase."	-	>ref|XP_020571813.1| homeobox-leucine zipper protein HOX6 [Phalaenopsis equestris]
C227073	-4.46614	5.88184	4.98e-112	4.13e-110	"response to auxin stimulus"	"endosome"	"protein binding"	-	-	>ref|XP_020701682.1| CASP-like protein 1D1 [Dendrobium catenatum]
CL2337Contig1	-4.45515	8.11648	0	0	"pollen development"	"chloroplast thylakoid membrane"	"rosmarinate synthase activity"	"Rosmarinatesynthase."	"Phenylpropanoid biosynthesis"	>ref|XP_020582226.1| LOW QUALITY PROTEIN: protein ECERIFERUM 26-like [Phalaenopsis equestris]
scaffold23642	-4.441	4.96806	3.13e-47	8.87e-46	"cellular transition metal ion homeostasis"	"plasma membrane"	"transition metal ion binding"	-	"Mineral absorption"	>ref|XP_020690231.1| heavy metal-associated isoprenylated plant protein 7-like [Dendrobium catenatum]
CL3626Contig1	-4.42446	6.01728	1.24e-112	1.03e-110	"amino acid transport"	"plasma membrane"	"L-glutamate transmembrane transporter activity"	-	-	>ref|XP_020679618.1| amino acid permease 2-like [Dendrobium catenatum]
CL8015Contig1	-4.41718	3.0887	5.49e-15	4.84e-14	"phototropism"	"nucleus"	"protein binding"	-	-	>ref|XP_020686523.1| root phototropism protein 2 [Dendrobium catenatum]
CL8358Contig1	-4.41308	3.08927	1.63e-15	1.48e-14	"xylem and phloem pattern formation"	"Casparian strip"	"peptide receptor activity"	"Receptorprotein-tyrosinekinase."	"Plant hormone signal transduction"	>ref|XP_020677787.1| receptor-like protein kinase HSL1 [Dendrobium catenatum]
C213559	-4.38843	2.25062	3.33e-08	1.78e-07	"polyamine transport"	-	"polyamine transmembrane transporter activity"	-	-	>ref|XP_020687452.1| probable polyamine transporter At3g13620 [Dendrobium catenatum]
C197199	-4.3839	2.25002	7.39e-08	3.82e-07	"trichome branching"	"nucleus"	"calcium ion binding"	"Non-specificserine/threonineproteinkinase."	"Plant-pathogen interaction"	>ref|XP_020596768.1| probable calcium-binding protein CML27 [Phalaenopsis equestris]
C221375	-4.36585	6.12518	3.73e-97	2.52e-95	-	-	-	"Tripeptidyl-peptidaseII."	-	>ref|XP_002271244.1| PREDICTED: uncharacterized protein LOC100263446 [Vitis vinifera]
C235321	-4.35728	6.18839	2.26e-131	2.28e-129	"shoot morphogenesis"	-	"glucuronosyltransferase activity"	"7-deoxyloganetinglucosyltransferase."	"Cyanoamino acid metabolism"	>ref|XP_020690108.1| UDP-glycosyltransferase 83A1-like [Dendrobium catenatum]
CL2257Contig1	-4.3522	3.57238	6.11e-16	5.65e-15	"response to cold"	"cell wall"	"ATP binding"	-	-	>ref|XP_020694727.1| ribulose bisphosphate carboxylase/oxygenase activase, chloroplastic isoform X2 [Dendrobium catenatum]
scaffold24047	-4.34157	4.69451	5.36e-44	1.39e-42	"protein phosphorylation"	"plasma membrane"	"protein serine/threonine kinase activity"	"Non-specificserine/threonineproteinkinase."	"Plant-pathogen interaction"	>ref|XP_020687434.1| probable serine/threonine-protein kinase PBL16 [Dendrobium catenatum]
scaffold25607	-4.34064	3.02858	2.25e-14	1.93e-13	"stomatal lineage progression"	"nucleus"	"sequence-specific DNA binding transcription factor activity"	-	-	>ref|XP_020271200.1| MADS-box transcription factor 23-like isoform X2 [Asparagus officinalis]
scaffold15412	-4.30613	7.01838	1.15e-192	2.02e-190	"defense response"	"nucleus"	"glutathione transferase activity"	"Glutathionetransferase."	"Glutathione metabolism"	>ref|XP_013669012.1| PREDICTED: glutathione S-transferase F13-like [Brassica napus]
CL4223Contig1	-4.29704	6.33258	1.28e-123	1.19e-121	"response to abscisic acid stimulus"	"cytosol"	"amino acid binding"	"[Protein-PII]uridylyltransferase."	"Two-component system"	>ref|XP_020673352.1| ACT domain-containing protein ACR8-like [Dendrobium catenatum]
scaffold2440	-4.29105	5.14257	4.62e-61	1.75e-59	-	"plastid"	"oxidoreductase activity"	"Chlorophyll(ide)breductase."	"Porphyrin and chlorophyll metabolism"	>ref|XP_020703837.1| probable chlorophyll(ide) b reductase NYC1, chloroplastic [Dendrobium catenatum]
scaffold16213	-4.28545	2.14775	3e-05	0.000113637	"pollen development"	"Golgi apparatus"	"1	"1	-	>gb|KOM40526.1| hypothetical protein LR48_Vigan04g072400 [Vigna angularis]
CL3969Contig1	-4.26196	2.14229	4.63e-07	2.21e-06	"galactose metabolic process"	-	"inositol 3-alpha-galactosyltransferase activity"	"Inositol3-alpha-galactosyltransferase."	-	>ref|XP_020702968.1| galactinol synthase 1-like [Dendrobium catenatum]
scaffold13570	-4.25866	5.1136	6.27e-59	2.28e-57	"plant-type cell wall biogenesis"	"extracellular region"	"xyloglucan:xyloglucosyl transferase activity"	"Xyloglucan:xyloglucosyltransferase."	-	>ref|XP_020587578.1| xyloglucan endotransglucosylase/hydrolase protein 2-like [Phalaenopsis equestris]
scaffold21050	-4.21924	2.93442	6.22e-11	4.23e-10	"response to cold"	"cell wall"	"identical protein binding"	-	-	>gb|ACA58354.1| rubisco activase 2 [Arachis diogoi]
scaffold21362	-4.21784	3.44154	8.07e-15	7.07e-14	-	-	-	-	-	>ref|XP_020591950.1| uncharacterized protein LOC110032615 [Phalaenopsis equestris]
C231529	-4.21194	2.08833	1.32e-06	5.97e-06	"response to oxidative stress"	"chloroplast"	-	-	-	>gb|AQX44173.1| hypothetical protein [Apostasia odorata]
scaffold13658	-4.21052	5.20203	6.23e-58	2.21e-56	-	-	-	-	-	>ref|XP_020679454.1| uncharacterized protein LOC110097428 [Dendrobium catenatum]
scaffold7431	-4.2031	4.55847	2.98e-34	5.77e-33	"negative regulation of mitochondrial membrane potential"	"chloroplast"	"protein binding"	-	-	>ref|XP_020679537.1| heme-binding-like protein At3g10130, chloroplastic [Dendrobium catenatum]
scaffold12411	-4.19264	2.08776	4.55e-07	2.18e-06	"photosynthesis"	"chloroplast thylakoid membrane"	"protein binding"	"Non-specificserine/threonineproteinkinase."	"Photosynthesis - antenna proteins"	>ref|WP_037445947.1| hypothetical protein, partial [Shewanella sp. YQH10]
scaffold13500	-4.18966	2.08531	2.17e-06	9.55e-06	"oxidation-reduction process"	-	"protein binding"	-	-	>ref|XP_020704419.1| ferredoxin-thioredoxin reductase, variable chain-like [Dendrobium catenatum]
CL2268Contig1	-4.1879	3.41955	8.88e-15	7.76e-14	-	-	-	-	-	>ref|XP_020698472.1| uncharacterized protein LOC110111097 [Dendrobium catenatum]
CL8088Contig1	-4.17667	5.40138	4.34e-60	1.61e-58	"defense response to insect"	"cytosol"	"oxidoreductase activity	"TropinonereductaseI."	"Tropane	>ref|XP_020585446.1| tropinone reductase homolog At5g06060-like [Phalaenopsis equestris]
scaffold5479	-4.17318	5.60383	6.08e-81	3.3e-79	-	-	-	-	-	>ref|XP_020673635.1| uncharacterized protein LOC110093171 [Dendrobium catenatum]
scaffold17221	-4.15569	4.6999	8.51e-35	1.67e-33	"glutathione catabolic process"	"vacuole"	"glutathione gamma-glutamylcysteinyltransferase activity"	"Gamma-glutamyltransferase."	"Taurine and hypotaurine metabolism"	>ref|XP_020102589.1| gamma-glutamyltranspeptidase 3, partial [Ananas comosus]
scaffold21510	-4.14761	5.48261	5.88e-63	2.33e-61	-	"integral to plasma membrane"	"sugar transmembrane transporter activity"	-	-	>ref|XP_020706020.1| bidirectional sugar transporter SWEET4-like [Dendrobium catenatum]
scaffold13572	-4.14658	5.14215	2.63e-59	9.64e-58	"plant-type cell wall biogenesis"	"extracellular region"	"xyloglucan:xyloglucosyl transferase activity"	"Xyloglucan:xyloglucosyltransferase."	-	>ref|XP_020676972.1| xyloglucan endotransglucosylase/hydrolase protein 2-like [Dendrobium catenatum]
scaffold25353	-4.13039	2.02844	1.24e-06	5.65e-06	"protein monoubiquitination"	"nucleus"	"ubiquitin-protein ligase activity"	"RING-typeE3ubiquitintransferase."	-	>gb|KMZ66381.1| E3 ubiquitin-protein ligase BRE1-like protein [Zostera marina]
CL7686Contig1	-4.12939	2.83655	7.22e-12	5.28e-11	"trichome morphogenesis"	"nucleus"	"sequence-specific DNA binding transcription factor activity"	-	-	>gb|ACF87102.1| unknown [Zea mays]
C218703	-4.12709	2.83598	5.97e-12	4.38e-11	-	"anchored to membrane"	-	-	-	>ref|XP_020685224.1| uncharacterized protein LOC110101598 [Dendrobium catenatum]
CL326Contig1	-4.12499	3.73237	1.16e-22	1.5e-21	"response to desiccation"	"vacuolar membrane"	"protein binding"	-	"Photosynthesis - antenna proteins"	>gb|ALR81047.1| chlorophyll a/b-binding protein 1 [Panax ginseng]
C232727	-4.1203	6.10002	1.94e-120	1.77e-118	"flower development"	"nucleus"	"protein binding"	"Phosphoribosyl-AMPcyclohydrolase."	-	>gb|APY18445.1| AP1/FUL1 [Cymbidium goeringii]
CL2Contig30	-4.1179	2.02662	3.02e-06	1.31e-05	-	-	-	-	-	>gb|KPW33978.1| hypothetical protein ALO51_101361 [Pseudomonas amygdali]
CL1842Contig1	-4.11678	6.87963	2.77e-177	4.39e-175	"response to wounding"	"nucleus"	"sequence-specific DNA binding transcription factor activity"	-	-	>ref|XP_020595437.1| NAC domain-containing protein 48-like [Phalaenopsis equestris]
CL2710Contig1	-4.11611	3.35076	2.12e-16	2.02e-15	"vesicle-mediated transport"	"mitochondrion"	"protein binding"	"DynaminGTPase."	"Endocytosis"	>ref|XP_020675378.1| dynamin-related protein 1E-like [Dendrobium catenatum]
CL6957Contig1	-4.11057	6.32568	1.59e-104	1.18e-102	"response to redox state"	"mitochondrion"	"NAD(P)+ transhydrogenase activity"	"Malatedehydrogenase(NADP(+))."	"Citrate cycle (TCA cycle)"	>ref|XP_020682939.1| malate dehydrogenase [NADP], chloroplastic isoform X1 [Dendrobium catenatum]
scaffold6987	-4.10842	2.0254	2.56e-05	9.81e-05	"regulation of double-strand break repair via homologous recombination"	"plasmodesma"	"DNA binding"	-	-	>ref|XP_020695392.1| factor of DNA methylation 5-like [Dendrobium catenatum]
CL3035Contig1	-4.10447	7.34354	7.22e-223	1.47e-220	"sulfate transport"	"chloroplast"	"sulfate transmembrane transporter activity"	-	-	>ref|XP_020699280.1| probable sulfate transporter 3.5 isoform X1 [Dendrobium catenatum]
CL7754Contig1	-4.09195	8.14039	0	0	"metanephros development"	"extracellular space"	"endopeptidase activity"	"CathepsinH."	"Lysosome"	>gb|AKG47593.1| vanillin synthase [Vanilla planifolia]
scaffold17191	-4.08752	5.21015	2.44e-61	9.34e-60	"response to abscisic acid stimulus"	"endoplasmic reticulum"	"water channel activity"	-	"Bile secretion"	>ref|XP_020701902.1| aquaporin SIP1-1-like [Dendrobium catenatum]
scaffold3441	-4.08468	6.55698	3.79e-102	2.71e-100	"response to cytokinin stimulus"	"apoplast"	"cinnamyl-alcohol dehydrogenase activity"	"Cinnamyl-alcoholdehydrogenase."	"Phenylpropanoid biosynthesis"	>gb|ONK60821.1| uncharacterized protein A4U43_C08F23050 [Asparagus officinalis]
scaffold4724	-4.08063	6.55184	1.32e-151	1.68e-149	"metanephros development"	"outer dense fiber"	"aminopeptidase activity"	"CathepsinH."	"Lysosome"	>ref|XP_020571357.1| cysteine proteinase 2-like [Phalaenopsis equestris]
scaffold15859	-4.0781	4.79849	1.85e-46	5.16e-45	"response to unfolded protein"	"nucleus"	"DNA binding"	-	-	>ref|XP_020698787.1| uncharacterized protein LOC110111318 [Dendrobium catenatum]
CL9621Contig1	-4.0456	5.48641	4.71e-71	2.17e-69	"amino acid transport"	"plasma membrane"	"protein binding"	-	-	>ref|XP_010939364.1| PREDICTED: WAT1-related protein At2g37450 isoform X2 [Elaeis guineensis]
scaffold25597	-4.03776	1.96482	1.32e-05	5.26e-05	"monoterpenoid biosynthetic process"	"endoplasmic reticulum"	"oxidoreductase activity	"Geraniol8-hydroxylase."	"Flavonoid biosynthesis"	>ref|XP_010911781.2| PREDICTED: geraniol 8-hydroxylase-like [Elaeis guineensis]
CL3393Contig1	-4.03701	4.76094	1.68e-45	4.54e-44	-	"chloroplast"	"protein domain specific binding"	-	"Photosynthesis"	>ref|XP_020586996.1| photosystem I reaction center subunit II-1, chloroplastic-like [Phalaenopsis equestris]
CL2Contig50	-4.02884	3.9379	4.71e-23	6.19e-22	-	-	-	-	-	>ref|WP_009288700.1| hypothetical protein [Halomonas titanicae]
scaffold8615	-4.02521	4.90247	3.19e-43	8.13e-42	"tryptophan biosynthetic process"	"chloroplast"	"anthranilate phosphoribosyltransferase activity"	"Anthranilatephosphoribosyltransferase."	"Phenylalanine	>ref|XP_020676078.1| anthranilate phosphoribosyltransferase, chloroplastic [Dendrobium catenatum]
scaffold23458	-4.00903	4.17571	5.67e-30	9.58e-29	-	-	-	-	-	>ref|XP_010919292.1| PREDICTED: uncharacterized protein LOC105043442 [Elaeis guineensis]

## Sheet: SvT up
Original Research Article
De novo transcriptome provides insights into the growth and biosynthesis of resveratrol and trans-stilbenes in Dactylorhiza hatagirea - An endangered alpine terrestrial orchid of western Himalaya
Nisha Dhiman 1,2#, Nitesh Kumar Sharma 1,2#, Pooja Thapa 1#, Isha Sharma 1, Mohit Kumar Swarnkar 1, Amit Chawla 1,2, Ravi Shankar 1,2* and Amita Bhattacharya 1,2*
1 Division of Biotechnology, CSIR-Institute of Himalayan Bioresource Technology, Palampur-176061, H.P., India
2 Academy of Scientific and Innovative Research, Human Resource Development Centre, Ghaziabad-201 002, Uttar Pradesh, INDIA
For correspondence: amitabhatta@ihbt.res.in; ravish@ihbt.res.in
Supplementary Table S4: List of DEG's above log fold change > 4
Contig_name	logFC	logCPM	PValue	FDR	GO_P	GO_C	GO_F	EC	KEGG	ANNOTATION
scaffold2615	14.7022	9.14672	0	0	-	-	-	-	-	>ref|XP_020571501.1| uncharacterized protein LOC110018506 [Phalaenopsis equestris]
scaffold20361	13.8293	8.27588	0	0	-	-	-	-	-	>ref|XP_020695578.1| major pollen allergen Bet v 1-M/N-like [Dendrobium catenatum]
scaffold25022	12.5737	7.02674	3.59e-290	1.16e-287	"defense response to nematode"	"nucleus"	"peroxidase activity"	"Peroxidase."	"Phenylalanine metabolism"	>ref|XP_020593117.1| peroxidase N-like [Phalaenopsis equestris]
scaffold26302	12.4721	6.92568	1.21e-282	3.7e-280	"lignin biosynthetic process"	"nucleus"	"luteolin O-methyltransferase activity"	"CaffeateO-methyltransferase."	"Flavone and flavonol biosynthesis"	>ref|XP_020574769.1| caffeic acid 3-O-methyltransferase-like [Phalaenopsis equestris]
CL1409Contig1	12.4281	6.88224	3.18e-268	8.48e-266	"response to cadmium ion"	"cell wall"	"serine-type endopeptidase activity"	"Cucumisin."	-	>ref|XP_020588217.1| LOW QUALITY PROTEIN: cucumisin-like [Phalaenopsis equestris]
C230731	12.4128	6.86688	9.81e-274	2.8e-271	"abscisic acid mediated signaling pathway"	"nucleus"	"protein phosphatase inhibitor activity"	"(S)-norcoclaurinesynthase."	"Plant hormone signal transduction"	>ref|XP_020686575.1| pathogenesis-related protein 1-like [Dendrobium catenatum]
scaffold16044	12.2932	6.74799	7.85e-236	1.7e-233	"unidimensional cell growth"	"plant-type cell wall"	"beta-glucuronidase activity"	"Baicalin-beta-D-glucuronidase."	"Glycosaminoglycan degradation"	>ref|XP_019452967.1| PREDICTED: heparanase-like protein 3 [Lupinus angustifolius]
C234339	12.2315	6.68734	1.75e-234	3.74e-232	"circadian regulation of gene expression"	"vacuolar membrane"	"peroxidase activity"	"Peroxidase."	"Phenylalanine metabolism"	>ref|XP_020695996.1| peroxidase 5-like [Dendrobium catenatum]
C235219	12.1915	6.64735	4.35e-242	1.02e-239	"response to jasmonic acid stimulus"	"cell wall"	"cinnamyl-alcohol dehydrogenase activity"	"Coniferyl-alcoholdehydrogenase."	-	>ref|XP_020677028.1| berberine bridge enzyme-like 26 [Dendrobium catenatum]
CL1722Contig1	12.0831	6.54004	9.29e-227	1.92e-224	"anthocyanin biosynthetic process"	"cytoplasm"	"O-methyltransferase activity"	"NorbelladineO-methyltransferase."	"Phenylalanine metabolism"	>ref|XP_020703553.1| putative caffeoyl-CoA O-methyltransferase At1g67980 [Dendrobium catenatum]
scaffold10717	12.0068	6.46469	8.71e-197	1.53e-194	"response to salt stress"	"extracellular matrix"	"oxalate oxidase activity"	"Superoxidedismutase."	-	>ref|XP_020691999.1| putative germin-like protein 2-1 [Dendrobium catenatum]
CL343Contig1	11.9585	9.58874	0	0	"melatonin biosynthetic process"	"cytoplasm"	"acetylserotonin O-methyltransferase activity"	"Trans-resveratroldi-O-methyltransferase."	"Benzoxazinoid biosynthesis"	>ref|XP_020694586.1| trans-resveratrol di-O-methyltransferase-like [Dendrobium catenatum]
scaffold15567	11.8926	6.35154	2.18e-201	3.95e-199	"systemic acquired resistance"	"cell wall"	"aspartic-type peptidase activity"	"Nepenthesin."	-	>ref|XP_011000582.1| PREDICTED: protein ASPARTIC PROTEASE IN GUARD CELL 2-like [Populus euphratica]
C231111	11.8079	6.26783	3.07e-176	4.77e-174	"response to karrikin"	"cell wall"	"protein kinase activity"	"Non-specificserine/threonineproteinkinase."	-	>ref|XP_020704891.1| cysteine-rich repeat secretory protein 55-like [Dendrobium catenatum]
C233739	11.7958	6.25558	9.67e-191	1.66e-188	"atrazine catabolic process"	"cytosol"	"mandelamide amidase activity"	"Amidase."	"Aminoacyl-tRNA biosynthesis"	>ref|XP_020689033.1| putative amidase C869.01 [Dendrobium catenatum]
C223913	11.7531	6.21336	1.99e-184	3.3e-182	"pollen development"	"endosome"	-	-	-	>ref|XP_020679082.1| BURP domain-containing protein 12-like [Dendrobium catenatum]
CL876Contig1	11.7422	6.20295	7.53e-175	1.17e-172	"defense response to bacterium"	"nucleus"	"protein binding"	-	-	>ref|XP_020695026.1| ricin B-like lectin R40C1 [Dendrobium catenatum]
C233759	11.6882	6.14906	2.85e-171	4.27e-169	"unidimensional cell growth"	"plant-type cell wall"	"beta-glucuronidase activity"	"Baicalin-beta-D-glucuronidase."	"Glycosaminoglycan degradation"	>ref|XP_020573782.1| heparanase-like protein 3 [Phalaenopsis equestris]
C234943	11.5784	6.03983	4.62e-119	4.13e-117	"ovule development"	"cell wall"	"sequence-specific DNA binding transcription factor activity"	-	"Plant hormone signal transduction"	>ref|XP_020689350.1| uncharacterized protein LOC110104535 [Dendrobium catenatum]
scaffold21322	11.548	10.0961	0	0	"protein folding"	"mitochondrion"	"protein binding"	"Non-chaperoninmolecularchaperoneATPase."	"RNA degradation"	>ref|XP_020702549.1| 78 kDa glucose-regulated protein homolog [Dendrobium catenatum]
scaffold15321	11.4186	5.88345	8.21e-146	9.79e-144	"response to heat"	"cell wall"	"peroxidase activity"	-	-	>ref|XP_020679870.1| annexin-like protein RJ4 [Dendrobium catenatum]
scaffold25765	11.3139	5.78025	5.62e-122	5.17e-120	"gravitropism"	"vacuolar membrane"	"xenobiotic-transporting ATPase activity"	"Xenobiotic-transportingATPase."	"ABC transporters"	>ref|XP_020681216.1| ABC transporter B family member 21-like [Dendrobium catenatum]
C233893	11.2735	5.74047	2.99e-136	3.14e-134	"positive regulation of stress-activated MAPK cascade"	"cytosol"	"protein binding"	"Glyceraldehyde-3-phosphatedehydrogenase(phosphorylating)."	"Glycolysis / Gluconeogenesis"	>gb|KIJ47253.1| hypothetical protein M422DRAFT_45819 [Sphaerobolus stellatus SS14]
CL1083Contig1	11.2395	5.70676	2.39e-134	2.48e-132	"embryo development ending in seed dormancy"	"membrane"	"ubiquitin-protein ligase activity"	"RING-typeE3ubiquitintransferase."	"Ubiquitin mediated proteolysis"	>ref|XP_020695917.1| RING-H2 finger protein ATL16-like [Dendrobium catenatum]
CL465Contig1	11.1501	5.61882	8.3e-117	7.21e-115	-	-	-	-	-	>ref|XP_020687042.1| citrate-binding protein-like [Dendrobium catenatum]
C232535	11.1036	5.57307	2.97e-113	2.49e-111	"response to nematode"	"membrane"	"pectate lyase activity"	"Pectatelyase."	"Pentose and glucuronate interconversions"	>ref|XP_020690198.1| probable pectate lyase 18 [Dendrobium catenatum]
scaffold25402	11.0295	5.5001	6.65e-108	5.2e-106	"defense response to nematode"	"cell wall"	"protein binding"	"Licheninase."	"Starch and sucrose metabolism"	>ref|XP_020690989.1| putative glucan endo-1,3-beta-glucosidase GVI [Dendrobium catenatum]
scaffold25660	11.0082	5.47941	3.34e-107	2.58e-105	"response to wounding"	"nucleus"	"acetylserotonin O-methyltransferase activity"	"Tricetin3{prime}	"Flavone and flavonol biosynthesis"	>ref|XP_009418616.1| PREDICTED: tricetin 3',4',5'-O-trimethyltransferase-like [Musa acuminata subsp. malaccensis]
scaffold17605	10.9947	5.46468	3.62e-89	2.18e-87	"defense response to insect"	-	"protein binding"	-	-	>ref|XP_020702615.1| mannose-specific lectin 3-like [Dendrobium catenatum]
scaffold9637	10.9738	5.44539	9.07e-104	6.63e-102	"positive regulation of cell proliferation"	"endoplasmic reticulum"	"monooxygenase activity"	"Flavonoid3{prime}-monooxygenase."	"Bisphenol degradation"	>ref|XP_020702501.1| cytochrome P450 78A5-like [Dendrobium catenatum]
scaffold16383	10.931	5.40231	7.33e-88	4.3e-86	"response to abscisic acid stimulus"	"vacuole"	"protein kinase activity"	"Non-specificserine/threonineproteinkinase."	-	>ref|XP_020585415.1| cysteine-rich repeat secretory protein 55-like [Phalaenopsis equestris]
C226919	10.8957	5.36889	3.09e-104	2.28e-102	"response to wounding"	"acrosomal vesicle"	"protein binding"	-	-	>ref|XP_020694645.1| pathogenesis-related protein 1A-like [Dendrobium catenatum]
scaffold16587	10.7488	9.85438	0	0	-	-	-	-	-	>ref|XP_020674150.1| extensin-2-like [Dendrobium catenatum]
scaffold26258	10.7092	5.18626	9.89e-89	5.89e-87	"root meristem growth"	"plasma membrane"	"protein binding"	"Non-specificserine/threonineproteinkinase."	"Plant hormone signal transduction"	>ref|XP_020703855.1| receptor-like protein kinase 2 [Dendrobium catenatum]
CL4347Contig1	10.7017	5.17905	1.55e-86	8.89e-85	-	-	-	-	-	>ref|XP_020573154.1| mannose-specific lectin 1-like [Phalaenopsis equestris]
scaffold23951	10.6769	5.15445	7.37e-88	4.31e-86	-	"cell wall"	-	-	-	>ref|XP_015878884.1| PREDICTED: dirigent protein 22-like [Ziziphus jujuba]
scaffold21159	10.6697	5.14743	1.17e-87	6.8e-86	"glycogen biosynthetic process"	"cytoplasm"	"glycogen (starch) synthase activity"	"Glycogen(starch)synthase."	"Starch and sucrose metabolism"	>emb|CCO30288.1| glycogen(starch) synthase [Rhizoctonia solani AG-1 IB]
scaffold14530	10.6279	5.10641	3.37e-84	1.88e-82	"circadian regulation of gene expression"	"cell wall"	"peroxidase activity"	"Peroxidase."	"Phenylalanine metabolism"	>ref|XP_020687124.1| peroxidase 5-like [Dendrobium catenatum]
scaffold23116	10.6267	5.10534	3.05e-85	1.72e-83	"cell-cell signaling"	"plasma membrane"	"galacturonate binding"	-	-	>ref|XP_020685968.1| remorin-like [Dendrobium catenatum]
scaffold4003	10.5681	5.0481	1.17e-81	6.37e-80	"cell tip growth"	"plasma membrane"	"copper ion binding"	"Laccase."	-	>ref|XP_010940536.1| PREDICTED: monocopper oxidase-like protein SKS1 [Elaeis guineensis]
C223333	10.5522	5.0326	1.33e-80	7.19e-79	"systemic acquired resistance"	"cell wall"	-	-	-	>ref|XP_002527539.1| ATEXPB4, putative [Ricinus communis]
CL1775Contig1	10.4995	4.98098	1.82e-77	9.4e-76	"glucosinolate biosynthetic process"	"membrane"	"oxidoreductase activity	"Gibberellin3-beta-dioxygenase."	"Diterpenoid biosynthesis"	>ref|XP_020698115.1| probable 2-oxoglutarate-dependent dioxygenase AOP1 [Dendrobium catenatum]
CL3225Contig1	10.4929	4.9742	4.16e-75	2.07e-73	"sucrose transport"	"integral to plasma membrane"	"sucrose transmembrane transporter activity"	-	-	>gb|ANC68268.1| SWEET transporter 1 [Dendrobium catenatum]
scaffold15726	10.491	4.97	4.09e-61	1.55e-59	"defense response to fungus"	"endoplasmic reticulum"	"protein binding"	-	-	>ref|XP_020675854.1| uncharacterized protein LOC110094858 [Dendrobium catenatum]
scaffold21608	10.4736	4.95601	8.71e-76	4.38e-74	"hexose transport"	"plasma membrane"	"fructose transmembrane transporter activity"	-	"Meiosis - yeast"	>gb|ETW78850.1| MFS sugar transporter [Heterobasidion irregulare TC 32-1]
scaffold2113	10.4652	4.94555	9.56e-64	3.84e-62	-	-	-	-	-	>sp|Q6F495.1|CURC2_CURLA RecName: Full=Curculin-2; AltName: Full=Neoculin acidic subunit; Short=NAS; Flags: Precursor
CL1738Contig1	10.4058	8.04089	0	0	"root development"	"plasma membrane"	"polysaccharide binding"	-	-	>ref|XP_020598416.1| fasciclin-like arabinogalactan protein 8 [Phalaenopsis equestris]
C219215	10.3951	4.87861	2.57e-69	1.14e-67	"G2/M transition of mitotic cell cycle"	"nucleus"	"receptor binding"	"Non-specificserine/threonineproteinkinase."	"Calcium signaling pathway"	>ref|XP_007388040.1| calmodulin [Punctularia strigosozonata HHB-11173 SS5]
scaffold23220	10.3602	4.84476	9.83e-69	4.34e-67	-	-	-	-	-	>ref|XP_020682459.1| uncharacterized protein LOC110099601 [Dendrobium catenatum]
scaffold71	10.3441	4.82443	4.16e-49	1.24e-47	-	-	-	-	-	>ref|XP_020701788.1| histone H2B.4-like [Dendrobium catenatum]
scaffold21607	10.3401	4.82577	7.72e-70	3.46e-68	"hexose transmembrane transport"	"plasma membrane"	"gluconate transmembrane transporter activity"	-	"Meiosis - yeast"	>emb|CCO28405.1| putative glucose transporter rco-3 [Rhizoctonia solani AG-1 IB]
scaffold22131	10.3283	4.81246	8.3e-61	3.11e-59	"regulation of transcription from RNA polymerase II promoter"	"endoplasmic reticulum"	"transcription corepressor activity"	-	-	>ref|XP_020672648.1| protein CREG1-like isoform X1 [Dendrobium catenatum]
scaffold9745	10.3022	4.78949	2.39e-65	9.89e-64	"systemic acquired resistance"	"endoplasmic reticulum"	"fatty acid binding"	-	-	>ref|XP_020693774.1| putative lipid-transfer protein DIR1 [Dendrobium catenatum]
scaffold15285	10.279	4.76588	1.97e-66	8.35e-65	"cellular aromatic compound metabolic process"	"nucleus"	"DOPA dioxygenase activity"	"Stizolobatesynthase."	-	>ref|XP_020699246.1| 4,5-DOPA dioxygenase extradiol-like [Dendrobium catenatum]
scaffold17888	10.2774	4.76469	5.06e-67	2.18e-65	"positive regulation of erythrocyte aggregation"	"endosome"	"mannose binding"	-	-	>ref|XP_020597196.1| mannose-specific lectin-like [Phalaenopsis equestris]
C233643	10.2599	4.74749	3.81e-66	1.6e-64	"starch metabolic process"	"cytosol"	"protein binding"	"1	"Starch and sucrose metabolism"	>emb|CUA73862.1| 1,4-alpha-glucan branching enzyme [Rhizoctonia solani]
C223313	10.1728	4.66299	1.04e-62	4.11e-61	"translational frameshifting"	"cytosolic ribosome"	"RNA binding"	-	-	>ref|XP_001834214.1| eukaryotic translation initiation factor 5A-2 [Coprinopsis cinerea okayama7#130]
CL6060Contig1	10.1357	4.62616	3.23e-58	1.15e-56	"systemic acquired resistance"	"vacuole"	"alpha-N-arabinofuranosidase activity"	"Non-reducingendalpha-L-arabinofuranosidase."	"Cyanoamino acid metabolism"	>ref|XP_020699206.1| LOW QUALITY PROTEIN: probable beta-D-xylosidase 6 [Dendrobium catenatum]
C217151	10.0989	4.59229	1.76e-56	6.12e-55	"(1->3)-beta-D-glucan catabolic process"	"anchored to membrane"	"protein homodimerization activity"	"Glucanendo-1	-	>ref|XP_020692810.1| major pollen allergen Ole e 10-like [Dendrobium catenatum]
C203197	10.0728	4.56947	2.17e-47	6.2e-46	"pollination"	"extracellular matrix"	"protein binding"	-	-	>ref|XP_004488137.1| PREDICTED: chemocyanin-like [Cicer arietinum]
CL9396Contig1	10.0542	4.55015	8.82e-51	2.72e-49	"positive regulation of erythrocyte aggregation"	-	"mannose binding"	"Non-specificserine/threonineproteinkinase."	-	>ref|XP_020703017.1| mannose-specific lectin 2-like [Dendrobium catenatum]
scaffold17766	10.0522	4.54506	3.5e-55	1.18e-53	"translational elongation"	"plasma membrane"	"translation elongation factor activity"	-	-	>emb|CEL54514.1| Elongation factor 3 OS=Schizosaccharomyces pombe (strain 972 / ATCC 24843) GN=tef3 PE=1 SV=1 [Rhizoctonia solani AG-1 IB]
scaffold23117	10.0272	4.52192	1.03e-56	3.6e-55	"cell-cell signaling"	"plasma membrane"	"galacturonate binding"	-	-	>ref|XP_009409422.1| PREDICTED: remorin-like [Musa acuminata subsp. malaccensis]
scaffold21323	9.96587	12.2921	0	0	"protein folding"	"mitochondrion"	"protein binding"	"Non-chaperoninmolecularchaperoneATPase."	"RNA degradation"	>ref|XP_020702546.1| uncharacterized protein LOC110114121 [Dendrobium catenatum]
C231389	9.94823	4.44561	2.64e-53	8.56e-52	"glycosaminoglycan biosynthetic process"	"cell wall"	"beta-N-acetylhexosaminidase activity"	"Beta-N-acetylhexosaminidase."	"Other glycan degradation"	>ref|XP_020676370.1| beta-hexosaminidase 3 [Dendrobium catenatum]
scaffold15084	9.94606	4.4443	5.46e-51	1.7e-49	"defense response to bacterium"	"nucleus"	"protein binding"	-	-	>ref|XP_020588865.1| ricin B-like lectin R40C1 [Phalaenopsis equestris]
C218319	9.92765	4.42487	8.04e-52	2.53e-50	"positive regulation of erythrocyte aggregation"	-	"mannose binding"	-	-	>ref|XP_020102021.1| mannose-specific lectin 3-like [Ananas comosus]
CL114Contig1	9.91348	4.41195	3.75e-52	1.19e-50	"response to karrikin"	"cell wall"	"protein kinase activity"	"Non-specificserine/threonineproteinkinase."	-	>ref|XP_020687085.1| cysteine-rich repeat secretory protein 55-like [Dendrobium catenatum]
CL2360Contig1	9.90963	4.40974	5.7e-48	1.65e-46	"regulation of hydrogen peroxide metabolic process"	"apoplast"	"aspartic-type endopeptidase activity"	"Nepenthesin."	"Protein digestion and absorption"	>ref|XP_020694616.1| aspartic proteinase CDR1-like [Dendrobium catenatum]
C199407	9.90352	4.40709	3.7e-40	8.6e-39	-	-	-	"Cyanase."	"Nitrogen metabolism"	>gb|KII85526.1| hypothetical protein PLICRDRAFT_44839 [Plicaturopsis crispa FD-325 SS-3]
CL8036Contig1	9.87718	4.37702	1.13e-50	3.48e-49	"glucosinolate biosynthetic process"	"membrane"	"oxidoreductase activity	"Gibberellin2-beta-dioxygenase."	"Diterpenoid biosynthesis"	>ref|XP_020698119.1| probable 2-oxoglutarate-dependent dioxygenase AOP1 [Dendrobium catenatum]
scaffold16401	9.8717	4.36907	2.47e-45	6.65e-44	"response to water deprivation"	"nucleosome"	"DNA binding"	-	"Systemic lupus erythematosus"	>ref|XP_004413685.2| PREDICTED: LOW QUALITY PROTEIN: uncharacterized protein LOC101381131 [Odobenus rosmarus divergens]
C218477	9.86463	4.36505	5.01e-50	1.53e-48	"systemic acquired resistance"	"cell wall"	-	-	-	>ref|XP_021277573.1| EG45-like domain containing protein [Herrania umbratica]
CL8428Contig1	9.85936	4.36237	1.14e-43	2.95e-42	"plant-type cell wall organization or biogenesis"	"apoplast"	"pectinesterase inhibitor activity"	"Pectinesterase."	"Pentose and glucuronate interconversions"	>ref|XP_020585642.1| pectinesterase inhibitor 9-like [Phalaenopsis equestris]
C230939	9.85482	4.35476	5.31e-50	1.62e-48	"DNA repair"	"cytoplasm"	"cysteine-type endopeptidase inhibitor activity"	-	"Amoebiasis"	>ref|XP_020584147.1| serpin-ZXA [Phalaenopsis equestris]
scaffold17740	9.84137	4.34214	6.72e-50	2.04e-48	"geranyl diphosphate metabolic process"	"chloroplast stroma"	"terpene synthase activity"	"(-)-alpha-terpineolsynthase."	"Monoterpenoid biosynthesis"	>gb|ASF57704.1| geraniol synthase 1 [Caladenia plicata]
scaffold18421	9.79247	4.30047	4.42e-37	9.34e-36	-	-	-	-	-	>ref|XP_020695841.1| ethylene-responsive transcription factor ERF013-like [Dendrobium catenatum]
C192679	9.77505	4.27927	5.49e-46	1.51e-44	"TOR signaling cascade"	"nucleus"	"peptidyl-prolyl cis-trans isomerase activity"	"Peptidylprolylisomerase."	-	>ref|WP_047223072.1| peptidylprolyl isomerase [Frankia sp. BMG5.1]
C78769	9.77002	4.27698	4.43e-40	1.03e-38	"defense response to fungus"	"cytosol"	"core promoter binding"	"Peroxidase."	"Phenylalanine metabolism"	>ref|XP_020671687.1| peroxidase 42-like [Dendrobium catenatum]
C222111	9.76472	4.26829	2.57e-47	7.3e-46	"pollination"	"extracellular matrix"	"protein binding"	-	-	>ref|XP_021689659.1| basic blue protein-like [Hevea brasiliensis]
scaffold11904	9.76279	4.26089	1.07e-36	2.22e-35	"purine nucleotide transport"	"mitochondrion"	"ATP:ADP antiporter activity"	-	"Calcium signaling pathway"	>emb|CUA77517.1| ADP,ATP carrier protein, mitochondrial [Rhizoctonia solani]
scaffold9983	9.74333	4.24557	8.22e-43	2.08e-41	"cadmium ion homeostasis"	"cell wall"	"copper chaperone activity"	-	"Mineral absorption"	>ref|XP_020694025.1| heavy metal-associated isoprenylated plant protein 37-like [Dendrobium catenatum]
C220991	9.73748	4.24234	2.75e-46	7.65e-45	"regulation of catalytic activity"	"cell wall"	"guiding stereospecific synthesis activity"	-	-	>ref|XP_008775105.2| PREDICTED: dirigent protein 21-like [Phoenix dactylifera]
C217877	9.73401	4.2405	4.01e-43	1.02e-41	"mitotic cell cycle"	"microtubule"	"magnesium ion binding"	"Nucleoside-diphosphatekinase."	"Purine metabolism"	>gb|KDN51287.1| Nucleoside diphosphate kinase, partial [Rhizoctonia solani AG-8 WAC10335]
C179704	9.6972	4.20348	3.71e-45	9.95e-44	-	-	-	-	-	>ref|XP_020582476.1| uncharacterized protein LOC110026048 [Phalaenopsis equestris]
scaffold9169	9.69371	4.20162	2.5e-42	6.22e-41	"sphingoid catabolic process"	"endoplasmic reticulum"	-	-	-	>ref|XP_020702825.1| uncharacterized endoplasmic reticulum membrane protein YGL010W-like [Dendrobium catenatum]
scaffold17560	9.67388	7.31219	2.22952874598111e-315	7.94269615753301e-313	-	-	-	-	-	>ref|XP_020674974.1| uncharacterized protein LOC110094152 [Dendrobium catenatum]
scaffold26086	9.67022	4.17728	1.24e-44	3.28e-43	"ovule development"	"nucleus"	"protein binding"	"16SrRNA(cytosine(1402)-N(4))-methyltransferase."	-	>gb|APY18454.1| SEP4 [Cymbidium goeringii]
C220655	9.6687	10.7311	0	0	"response to abscisic acid stimulus"	"plastid"	"lipoxygenase activity"	"Linoleate9S-lipoxygenase."	"Linoleic acid metabolism"	>ref|XP_020590468.1| probable linoleate 9S-lipoxygenase 5 [Phalaenopsis equestris]
scaffold19922	9.66862	4.17634	5.8e-44	1.5e-42	"syncytium formation"	"chloroplast"	-	-	-	>ref|XP_010252076.1| PREDICTED: expansin-A8-like [Nelumbo nucifera]
scaffold7683	9.6591	4.16541	1.61e-42	4.05e-41	"leaf senescence"	"cell wall"	"glutamate-ammonia ligase activity"	"Glutaminesynthetase."	"Arginine and proline metabolism"	>gb|AIK03054.1| glutamine synthetase [Eichhornia crassipes]
C224695	9.64982	4.15389	2.4e-37	5.13e-36	"cytoplasmic translation"	"biofilm matrix"	"protein binding"	-	-	>gb|KII95152.1| hypothetical protein PLICRDRAFT_97635 [Plicaturopsis crispa FD-325 SS-3]
scaffold23419	9.64981	4.15389	2.36e-37	5.06e-36	"defense response to oomycetes"	"cytosol"	"flavone synthase activity"	"Flavanone3-dioxygenase."	"Cysteine and methionine metabolism"	>ref|XP_020687493.1| protein DMR6-LIKE OXYGENASE 2-like [Dendrobium catenatum]
scaffold7905	9.64273	4.15058	1.44e-43	3.7e-42	"systemic acquired resistance"	"cell wall"	-	"Nepenthesin."	-	>ref|XP_020578911.1| aspartyl protease 25-like [Phalaenopsis equestris]
CL3712Contig1	9.63746	4.14776	1.58e-40	3.69e-39	-	"nucleus"	-	-	-	>ref|XP_020242411.1| clavaminate synthase-like protein At3g21360 [Asparagus officinalis]
C223275	9.61874	4.12527	1.1e-38	2.46e-37	"negative regulation of cell proliferation"	"plasma membrane"	"calcium channel activity"	-	-	>ref|XP_020573614.1| cell number regulator 7-like [Phalaenopsis equestris]
scaffold23832	9.60719	4.11243	1.38e-35	2.77e-34	"galactose metabolic process"	"intracellular"	"phosphoglucomutase activity"	"Phosphoglucomutase(alpha-D-glucose-1	"Glycolysis / Gluconeogenesis"	>emb|CUA69810.1| phosphoglucomutase [Rhizoctonia solani]
scaffold19613	9.55946	4.06828	2.79e-37	5.92e-36	"cytogamy"	"nucleus"	"actin monomer binding"	-	"Regulation of actin cytoskeleton"	>gb|KZT55625.1| Profilin/allergen [Calocera cornea HHB12733]
scaffold25396	9.55356	4.06539	4.34e-41	1.03e-39	-	-	-	-	-	>dbj|BAT90779.1| hypothetical protein VIGAN_06206400 [Vigna angularis var. angularis]
scaffold7131	9.45851	3.97488	2.17e-38	4.79e-37	"pollination"	"extracellular matrix"	"protein binding"	-	-	>ref|XP_019253009.1| PREDICTED: stellacyanin-like [Nicotiana attenuata]
C224061	9.4372	3.95709	3.64e-34	7.01e-33	"regulation of catalytic activity"	"cell wall"	"guiding stereospecific synthesis activity"	-	-	>gb|KDO83225.1| hypothetical protein CISIN_1g047858mg [Citrus sinensis]
scaffold13337	9.40948	3.9279	3.44e-37	7.28e-36	"response to jasmonic acid stimulus"	"cell wall"	"primary amine oxidase activity"	"Primary-amineoxidase."	"Tyrosine metabolism"	>ref|XP_020689387.1| primary amine oxidase 1-like [Dendrobium catenatum]
scaffold18853	9.4085	3.92741	8.02e-37	1.68e-35	"response to light stimulus"	"nucleus"	"sequence-specific DNA binding transcription factor activity"	-	-	>gb|AIS35920.1| MYB transcription factor 3 [Phalaenopsis equestris]
CL7505Contig1	9.39714	3.91405	3.42e-35	6.81e-34	"cell tip growth"	"plasma membrane"	"oxidoreductase activity"	"Laccase."	-	>ref|XP_017234083.1| PREDICTED: monocopper oxidase-like protein SKU5 [Daucus carota subsp. sativus]
scaffold15454	9.37744	3.89654	2.64e-36	5.44e-35	-	-	-	-	-	>emb|CUA70889.1| hypothetical protein RSOLAG22IIIB_04377 [Rhizoctonia solani]
CL2097Contig1	9.36288	3.88134	1.67e-34	3.24e-33	"glycolipid transport"	"extracellular region"	"beta-galactosidase activity"	-	"Lysosome"	>ref|XP_020678298.1| uncharacterized protein LOC110096595 isoform X2 [Dendrobium catenatum]
CL9715Contig1	9.36174	3.88084	4.11e-35	8.15e-34	-	-	-	-	-	>ref|XP_020694118.1| uncharacterized protein LOC110107981 [Dendrobium catenatum]
scaffold4002	9.3487	3.86596	1.04e-31	1.86e-30	"cell tip growth"	"cell wall"	"oxidoreductase activity"	"Laccase."	-	>ref|XP_020588858.1| monocopper oxidase-like protein SKU5 [Phalaenopsis equestris]
scaffold8181	9.33477	3.85992	1.6e-31	2.84e-30	"response to karrikin"	"cell wall"	"protein kinase activity"	"Non-specificserine/threonineproteinkinase."	-	>ref|XP_020691864.1| cysteine-rich repeat secretory protein 55-like, partial [Dendrobium catenatum]
C220315	9.32778	3.84786	1.15e-33	2.18e-32	"endocytosis"	"cytosol"	"protein binding"	-	"Axon guidance"	>gb|KIK26065.1| hypothetical protein PISMIDRAFT_676621 [Pisolithus microcarpus 441]
scaffold1611	9.31766	3.84332	1.5e-31	2.67e-30	-	-	-	"Polygalacturonase."	-	>ref|XP_020579273.1| LOW QUALITY PROTEIN: probable polygalacturonase [Phalaenopsis equestris]
scaffold23038	9.24121	3.76239	2.53e-28	4.02e-27	"ascospore wall assembly"	"chitosan layer of spore wall"	"chitin deacetylase activity"	"Peptidoglycan-N-acetylglucosaminedeacetylase."	"Amino sugar and nucleotide sugar metabolism"	>emb|CUA77896.1| hypothetical protein RSOLAG22IIIB_12905 [Rhizoctonia solani]
C214447	9.2184	3.743	1.91e-30	3.27e-29	"vasculature development"	"nucleus"	"sequence-specific DNA binding transcription factor activity"	"23SrRNA(guanine(1835)-N(2))-methyltransferase."	-	>ref|XP_020701367.1| transcription factor MYB86-like [Dendrobium catenatum]
CL2129Contig1	9.19139	3.7213	1.47e-31	2.61e-30	"response to cold"	"extracellular region"	"lysozyme activity"	"Chitinase."	"Amino sugar and nucleotide sugar metabolism"	>ref|XP_020696860.1| acidic endochitinase-like [Dendrobium catenatum]
CL8007Contig1	9.13855	3.67973	7.38e-23	9.58e-22	"response to symbiotic fungus"	"vacuolar membrane"	-	"Non-specificserine/threonineproteinkinase."	"Plant hormone signal transduction"	>ref|XP_020675716.1| probable inactive receptor kinase At1g48480 [Dendrobium catenatum]
scaffold19498	9.13689	3.66716	2.37e-30	4.03e-29	-	-	-	-	-	>ref|XP_020576178.1| TORTIFOLIA1-like protein 4 [Phalaenopsis equestris]
scaffold17794	9.11464	3.64705	1.87e-30	3.21e-29	"defense response"	"nucleus"	"glutathione transferase activity"	"Glutathionetransferase."	"Glutathione metabolism"	>emb|CCO37691.1| Glutathione S-transferase F5 Short=AtGSTF5 [Rhizoctonia solani AG-1 IB]
C224739	9.0971	3.62878	7.16e-29	1.16e-27	"seed coat development"	"extracellular region"	"serine-type endopeptidase activity"	"Cucumisin."	-	>ref|XP_020671753.1| subtilisin-like protease SBT1.7 [Dendrobium catenatum]
scaffold25588	9.09575	3.62825	1.46e-29	2.43e-28	-	-	-	-	-	>ref|XP_020681403.1| uncharacterized protein LOC110098806 isoform X2 [Dendrobium catenatum]
scaffold23122	9.0945	3.62772	4.79e-30	8.12e-29	"regulation of programmed cell death"	"cell wall"	"aspartic-type endopeptidase activity"	"Nepenthesin."	-	>ref|XP_020673384.1| aspartyl protease AED3-like [Dendrobium catenatum]
C185920	9.08668	3.62456	2.15e-27	3.31e-26	-	-	-	-	-	>gb|KEP50593.1| putative small secreted protein [Rhizoctonia solani 123E]
C209039	9.07838	3.60971	3.2e-27	4.9e-26	-	"nucleus"	"NADP+ binding"	"Scyllo-inositol2-dehydrogenase(NADP(+))."	-	>gb|KDN43509.1| hypothetical protein RSAG8_06098, partial [Rhizoctonia solani AG-8 WAC10335]
scaffold25264	9.03911	3.57023	1.98e-24	2.74e-23	"intracellular protein transport"	"Golgi apparatus"	"GTPase activity"	"RING-typeE3ubiquitintransferase."	-	>gb|KIL70197.1| hypothetical protein M378DRAFT_96593 [Amanita muscaria Koide BX008]
scaffold12806	9.01449	3.54872	1.76e-25	2.54e-24	"UDP-glucose metabolic process"	"nucleus"	"UTP:glucose-1-phosphate uridylyltransferase activity"	"UTP--glucose-1-phosphateuridylyltransferase."	"Pentose and glucuronate interconversions"	>gb|KDQ21911.1| hypothetical protein BOTBODRAFT_50439 [Botryobasidium botryosum FD-172 SS1]
CL1961Contig1	9.00978	3.54711	6.45e-28	1.01e-26	"negative regulation of peptidase activity"	"extracellular space"	"serine-type endopeptidase inhibitor activity"	-	-	>gb|ELU44802.1| rare lipoprotein A (RlpA)-like double-psi beta-barrel domain-containing protein [Rhizoctonia solani AG-1 IA]
CL8073Contig1	9.0057	6.65001	3.2e-177	5.03e-175	"heat acclimation"	"plasma membrane"	"oxidoreductase activity	"Premnaspirodieneoxygenase."	"Bisphenol degradation"	>ref|XP_020591838.1| cytochrome P450 71A1-like [Phalaenopsis equestris]
scaffold8058	9.00469	3.54497	6.65e-28	1.04e-26	"RNA splicing"	"intracellular"	"RNA binding"	"Peptidylprolylisomerase."	"Calcium signaling pathway"	>gb|EUC63368.1| peptidyl-prolyl cis-trans isomerase, cyclophilin-type protein [Rhizoctonia solani AG-3 Rhs1AP]
C227629	8.99708	3.52904	1.01e-22	1.3e-21	"DNA unwinding involved in replication"	"THO complex"	"protein binding"	"DNAhelicase."	"DNA replication"	>ref|XP_020592774.1| DNA replication licensing factor MCM2 isoform X2 [Phalaenopsis equestris]
C225787	8.98679	3.52582	1.11e-27	1.72e-26	"cellular response to hypoxia"	"cell wall"	-	-	-	>ref|XP_006453478.1| hypothetical protein CICLE_v10009872mg [Citrus clementina]
scaffold22282	8.96216	3.50368	1.19e-27	1.84e-26	-	-	-	-	-	>ref|XP_020085996.1| uncharacterized protein LOC109708596 [Ananas comosus]
C212831	8.96088	3.50314	2.27e-27	3.49e-26	-	-	-	-	-	>ref|XP_010937705.1| PREDICTED: protein UPSTREAM OF FLC-like [Elaeis guineensis]
scaffold16517	8.96088	3.50314	2.3e-27	3.53e-26	"response to desiccation"	"endoplasmic reticulum"	"aldehyde dehydrogenase (NAD) activity"	"Aldehydedehydrogenase(NAD(+))."	"Glycolysis / Gluconeogenesis"	>ref|XP_020695501.1| aldehyde dehydrogenase family 3 member F1-like isoform X3 [Dendrobium catenatum]
scaffold20417	8.94981	8.06154	0	0	-	-	-	-	-	>ref|XP_020597471.1| uncharacterized protein LOC110037220 [Phalaenopsis equestris]
scaffold23040	8.94107	3.48283	7.02e-27	1.07e-25	"transport"	"cytoplasm"	"L-glutamine transmembrane transporter activity"	-	-	>ref|XP_020678659.1| WAT1-related protein At3g18200-like isoform X2 [Dendrobium catenatum]
C194777	8.91141	3.45841	1.87e-25	2.69e-24	"response to wounding"	"cell wall"	-	"Tetrahydrocannabinolicacidsynthase."	-	>ref|XP_020703269.1| berberine bridge enzyme-like 22 [Dendrobium catenatum]
scaffold24918	8.90594	3.45678	9.03e-23	1.17e-21	"apoptotic process"	"stress fiber"	"structural constituent of cytoskeleton"	"Non-specificprotein-tyrosinekinase."	"Phagosome"	>gb|KXN81439.1| Actin-1 [Leucoagaricus sp. SymC.cos]
CL303Contig2	8.86477	3.41393	3.26e-25	4.64e-24	"response to karrikin"	"cell wall"	"protein kinase activity"	"Non-specificserine/threonineproteinkinase."	-	>ref|XP_020585417.1| cysteine-rich repeat secretory protein 55-like [Phalaenopsis equestris]
CL7482Contig1	8.8194	3.38568	1.88e-16	1.8e-15	"alcohol metabolic process"	"cytosol"	"oxidoreductase activity	"Alcoholdehydrogenase."	"Glycolysis / Gluconeogenesis"	>ref|XP_020597178.1| LOW QUALITY PROTEIN: alcohol dehydrogenase-like 1 [Phalaenopsis equestris]
scaffold2728	8.80946	3.36581	5.81e-22	7.26e-21	"response to nematode"	"membrane"	"pectate lyase activity"	"Pectatelyase."	"Pentose and glucuronate interconversions"	>ref|XP_020260000.1| LOW QUALITY PROTEIN: probable pectate lyase 15 [Asparagus officinalis]
C190357	8.80184	3.3478	1.93e-21	2.35e-20	-	-	-	-	-	>ref|XP_020598940.1| RING-H2 finger protein ATL79-like [Phalaenopsis equestris]
scaffold9112	8.79611	3.34614	6.92e-24	9.38e-23	"positive regulation of erythrocyte aggregation"	"endosome"	"mannose binding"	-	-	>ref|XP_020703188.1| mannose-specific lectin 3-like, partial [Dendrobium catenatum]
CL6519Contig1	8.77296	3.32277	2.78e-22	3.52e-21	"pigment biosynthetic process"	"vacuolar lumen"	"copper ion binding"	"Aureusidinsynthase."	"Tyrosine metabolism"	>ref|XP_020687438.1| polyphenol oxidase A1, chloroplastic-like [Dendrobium catenatum]
C194571	8.76785	3.3211	4.37e-24	5.98e-23	"positive regulation of erythrocyte aggregation"	"endosome"	"mannose binding"	"Non-specificserine/threonineproteinkinase."	-	>ref|XP_020573159.1| mannose-specific lectin-like [Phalaenopsis equestris]
C212189	8.76333	3.31943	2.15e-23	2.86e-22	"regulation of hydrogen peroxide metabolic process"	"apoplast"	"aspartic-type endopeptidase activity"	"Nepenthesin."	-	>ref|XP_020573795.1| aspartic proteinase CDR1-like [Phalaenopsis equestris]
scaffold6373	8.71299	3.27087	2.57e-23	3.4e-22	"positive regulation of erythrocyte aggregation"	-	"mannose binding"	-	-	>gb|AGL50907.1| agglutinin-North precursor [Dendrobium chrysotoxum]
C187852	8.71145	3.27031	3.91e-23	5.14e-22	"lipid transport"	"cell wall"	"transporter activity"	-	-	>ref|XP_020685114.1| non-specific lipid-transfer protein 1-like [Dendrobium catenatum]
CL8904Contig1	8.71145	3.27031	3.92e-23	5.16e-22	"proteolysis"	"extracellular space"	"serine-type carboxypeptidase activity"	"CarboxypeptidaseD."	"Lysosome"	>ref|XP_020586813.1| serine carboxypeptidase II-3-like [Phalaenopsis equestris]
C172144	8.69352	3.24791	1.08e-20	1.26e-19	"response to osmotic stress"	"mitochondrion"	"double-stranded DNA binding"	"Peptidylprolylisomerase."	"Ribosome"	>gb|EUC54930.1| RNA recognition motif 1 in RNA-binding protein 28 (RBM28)-like protein [Rhizoctonia solani AG-3 Rhs1AP]
CL5361Contig1	8.6863	3.24566	7e-23	9.11e-22	"amino acid transmembrane transport"	"vacuolar membrane"	"L-tyrosine transmembrane transporter activity"	-	-	>ref|XP_020693942.1| vacuolar amino acid transporter 1-like [Dendrobium catenatum]
C234033	8.66939	6.31749	9.32e-164	1.3e-161	"response to cytokinin stimulus"	"Golgi apparatus"	"brassinosteroid sulfotransferase activity"	"Quercetin-3-sulfate4{prime}-sulfotransferase."	"Tryptophan metabolism"	>ref|XP_008778400.2| PREDICTED: flavonol sulfotransferase-like [Phoenix dactylifera]
C219765	8.65754	3.21942	1.78e-22	2.27e-21	"hexose transport"	"plasma membrane"	"fructose transmembrane transporter activity"	-	"Meiosis - yeast"	>gb|EUC59633.1| MFS monosaccharide transporter [Rhizoctonia solani AG-3 Rhs1AP]
C185202	8.64215	3.19667	2.9e-18	3.05e-17	-	"nucleus"	-	-	-	>ref|XP_020704342.1| probable xyloglucan glycosyltransferase 9 [Dendrobium catenatum]
C218669	8.59214	3.1638	3.08e-19	3.38e-18	"response to cadmium ion"	"nucleus"	"serine-type endopeptidase activity"	"Cucumisin."	-	>ref|XP_020588223.1| LOW QUALITY PROTEIN: cucumisin-like [Phalaenopsis equestris]
scaffold20872	8.56753	3.13777	1.14e-20	1.34e-19	-	-	-	-	-	>emb|CCO30821.1| hypothetical protein BN14_04853 [Rhizoctonia solani AG-1 IB]
CL6083Contig1	8.56556	3.1372	6.45e-20	7.32e-19	"adenylate cyclase-inhibiting G-protein coupled receptor signaling pathway"	"extracellular space"	"G-protein coupled receptor binding"	-	-	>ref|XP_020696992.1| uncharacterized protein LOC110110043 [Dendrobium catenatum]
C204925	8.50968	3.08242	2.58e-20	2.98e-19	"acyl-CoA metabolic process"	"endoplasmic reticulum lumen"	"benzodiazepine receptor binding"	"Dodecenoyl-CoAisomerase."	"PPAR signaling pathway"	>gb|KZW02893.1| Acbp from Moniliophthora Perniciosa [Exidia glandulosa HHB12029]
C194363	8.49915	3.07954	1.79e-17	1.81e-16	"lignin biosynthetic process"	"cell wall"	"oxidoreductase activity"	"Laccase."	-	>ref|XP_020578248.1| LOW QUALITY PROTEIN: laccase-12-like [Phalaenopsis equestris]
C204097	8.49642	3.07897	1.24e-16	1.2e-15	"pollination"	"extracellular matrix"	-	-	-	>gb|OWM84924.1| hypothetical protein CDL15_Pgr027711 [Punica granatum]
C172988	8.49642	3.07897	1.25e-16	1.2e-15	"secondary cell wall biogenesis"	"plasma membrane"	"GTPase activity"	-	"MAPK signaling pathway"	>gb|OEL22280.1| Rac-like GTP-binding protein 5, partial [Dichanthelium oligosanthes]
C168898	8.49037	3.05649	9.36e-17	9.11e-16	"seed coat development"	"extracellular region"	"serine-type endopeptidase activity"	"Tripeptidyl-peptidaseII."	-	>ref|XP_020686705.1| subtilisin-like protease SBT1.7, partial [Dendrobium catenatum]
scaffold8443	8.48283	3.05476	5.72e-19	6.21e-18	"systemic acquired resistance"	"cell wall"	"endopeptidase activity"	-	"Lysosome"	>ref|XP_020700196.1| aspartyl protease AED3-like [Dendrobium catenatum]
C197757	8.48077	3.05418	1.54e-19	1.72e-18	"chlamydospore formation"	"plasma membrane"	"protein phosphatase inhibitor activity"	-	"Cell cycle"	>gb|KDN34974.1| 14-3-3 protein, partial [Rhizoctonia solani AG-8 WAC10335]
scaffold22731	8.4789	3.0536	7.17e-20	8.12e-19	-	-	-	-	-	>ref|XP_020679848.1| uncharacterized protein LOC110097679 [Dendrobium catenatum]
C204961	8.44565	3.02361	1.76e-19	1.96e-18	-	-	-	-	-	>emb|CEL51915.1| hypothetical protein RSOLAG1IB_00452 [Rhizoctonia solani AG-1 IB]
scaffold25379	8.43968	3.02187	2.46e-18	2.58e-17	-	-	-	"Cysteinedesulfurase."	"Thiamine metabolism"	>ref|XP_020681038.1| uncharacterized protein LOC110098520 [Dendrobium catenatum]
scaffold17394	8.43724	3.02129	1.91e-17	1.93e-16	"karyogamy"	"nucleus"	"DNA binding"	-	"Base excision repair"	>ref|XP_020677918.1| high mobility group B protein 7 [Dendrobium catenatum]
C208175	8.41996	2.99532	1.83e-17	1.85e-16	"2	"cytoplasm"	"glutathione transferase activity"	"Glutathionetransferase."	"Glutathione metabolism"	>ref|XP_020692151.1| probable glutathione S-transferase GSTU6, partial [Dendrobium catenatum]
scaffold21747	8.38262	2.96347	4.12e-18	4.29e-17	"response to cold"	"cell wall"	"oxalate oxidase activity"	"Superoxidedismutase."	-	>ref|XP_020696757.1| putative germin-like protein 9-2 [Dendrobium catenatum]
CL6014Contig1	8.38055	2.96289	1.56e-18	1.65e-17	"DNA mediated transformation"	"Golgi apparatus"	"mannan synthase activity"	"Glucomannan4-beta-mannosyltransferase."	"Glycerolipid metabolism"	>gb|KZM95501.1| hypothetical protein DCAR_018743 [Daucus carota subsp. sativus]
scaffold23468	8.37409	7.49024	9.37e-308	3.18e-305	"response to salicylic acid stimulus"	"Golgi apparatus"	"UDP-glucosyltransferase activity"	"Cyanidin3-O-rutinoside5-O-glucosyltransferase."	"Anthocyanin biosynthesis"	>ref|XP_020677180.1| cyanidin 3-O-rutinoside 5-O-glucosyltransferase-like [Dendrobium catenatum]
scaffold11530	8.37237	2.96055	1.74e-17	1.76e-16	-	-	-	-	-	>ref|XP_020599533.1| uncharacterized protein LOC110038940 [Phalaenopsis equestris]
CL4564Contig1	8.30838	2.89826	9.5e-18	9.72e-17	"protein peptidyl-prolyl isomerization"	"nucleus"	"peptidyl-prolyl cis-trans isomerase activity"	"Peptidylprolylisomerase."	"Spliceosome"	>gb|KIO27800.1| hypothetical protein M407DRAFT_243254 [Tulasnella calospora MUT 4182]
scaffold14091	8.30838	2.89826	9.45e-18	9.67e-17	"maintenance of DNA methylation"	"heterochromatin"	"DNA (cytosine-5-)-methyltransferase activity"	"DNA(cytosine-5-)-methyltransferase."	"Cysteine and methionine metabolism"	>ref|XP_020580524.1| DNA (cytosine-5)-methyltransferase CMT3-like isoform X1 [Phalaenopsis equestris]
scaffold5076	8.28015	2.86721	6.83e-16	6.3e-15	"embryo development ending in seed dormancy"	"cytosol"	"L-aspartate:2-oxoglutarate aminotransferase activity"	"Aspartatetransaminase."	-	>ref|XP_020573684.1| bifunctional aspartate aminotransferase and glutamate/aspartate-prephenate aminotransferase
scaffold11108	8.27748	2.86662	2.06e-16	1.97e-15	"proteolysis"	"cell wall"	"serine-type endopeptidase activity"	"Cucumisin."	-	>ref|XP_020671751.1| subtilisin-like protease SBT1.7 [Dendrobium catenatum]
C215215	8.23664	2.83184	1.05e-16	1.02e-15	"transport"	"cytoplasm"	"L-glutamine transmembrane transporter activity"	-	-	>ref|XP_009380328.1| PREDICTED: auxin-induced protein 5NG4-like [Musa acuminata subsp. malaccensis]
C207519	8.23664	2.83184	1.05e-16	1.02e-15	-	-	-	-	-	>gb|KDN39790.1| hypothetical protein RSAG8_08582, partial [Rhizoctonia solani AG-8 WAC10335]
C160012	8.23237	2.83065	1.19e-16	1.15e-15	"response to desiccation"	"cell wall"	"peroxidase activity"	"Peroxidase."	"Phenylalanine metabolism"	>gb|ACN25040.1| peroxidase [Doritis pulcherrima x Phalaenopsis hybrid cultivar]
scaffold23279	8.22442	2.82887	7.43e-15	6.51e-14	"cellular response to cold"	"plant-type vacuole membrane"	"carnitine transporter activity"	-	"Bile secretion"	>ref|XP_020593022.1| organic cation/carnitine transporter 3-like [Phalaenopsis equestris]
C213575	8.20483	2.79861	5.12e-15	4.52e-14	"photomorphogenesis"	"cytoplasm"	"sequence-specific DNA binding transcription factor activity"	-	-	>ref|XP_020679482.1| scarecrow-like protein 32 [Dendrobium catenatum]
scaffold8588	8.19947	2.79742	5.12e-16	4.76e-15	"phosphatidylinositol dephosphorylation"	"nucleus"	"phosphatidylinositol-3	"Phosphatidylinositol-3	"Inositol phosphate metabolism"	>ref|XP_020690663.1| type IV inositol polyphosphate 5-phosphatase 9-like [Dendrobium catenatum]
C182406	8.1927	2.79563	6.06e-16	5.61e-15	"toxin catabolic process"	"nucleus"	"cation binding"	"Glutathionetransferase."	"Glutathione metabolism"	>ref|XP_020679726.1| glutathione S-transferase F11-like [Dendrobium catenatum]
scaffold22713	8.1736	8.00077	0	0	"alkaloid biosynthetic process"	"cytoplasm"	"O-methyltransferase activity"	"3{prime}-hydroxy-N-methyl-(S)-coclaurine4{prime}-O-methyltransferase."	"Benzoxazinoid biosynthesis"	>ref|XP_020681570.1| flavonoid 4'-O-methyltransferase-like [Dendrobium catenatum]
C182028	8.15892	2.76155	8.75e-16	8.03e-15	"response to water deprivation"	"endoplasmic reticulum membrane"	"oxidoreductase activity	"(+)-abscisicacid8{prime}-hydroxylase."	"Carotenoid biosynthesis"	>ref|XP_020701260.1| abscisic acid 8'-hydroxylase 1-like isoform X3 [Dendrobium catenatum]
C175752	8.11966	2.72537	3.79e-15	3.38e-14	-	"nucleus"	-	"Formamidase."	"Glyoxylate and dicarboxylate metabolism"	>ref|XP_020580044.1| uncharacterized protein LOC110024423 [Phalaenopsis equestris]
C207257	8.1097	2.72296	1.65e-14	1.43e-13	"G2/M transition of mitotic cell cycle"	"nucleus"	"calcium ion binding"	-	"Phagosome"	>gb|AFU72287.1| beta-tubulin, partial [Amanita strobiliformis]
scaffold21560	8.09941	2.72116	3.07e-12	2.3e-11	"ubiquinone biosynthetic process"	"peroxisome"	"CoA-ligase activity"	"4-coumarate--CoAligase."	"alpha-Linolenic acid metabolism"	>ref|XP_020697576.1| 4-coumarate--CoA ligase-like 6 [Dendrobium catenatum]
scaffold25122	8.07436	2.68704	5.35e-15	4.72e-14	-	-	-	-	-	>gb|KEP49356.1| putative transmembrane protein [Rhizoctonia solani 123E]
C205353	8.07436	2.68704	5.37e-15	4.74e-14	"stomatal complex morphogenesis"	"external side of plasma membrane"	"serine-type endopeptidase activity"	"Cucumisin."	-	>ref|XP_020596597.1| LOW QUALITY PROTEIN: subtilisin-like protease SBT1.2 [Phalaenopsis equestris]
C184026	8.06276	2.68463	4.91e-13	3.88e-12	"G1/S transition of mitotic cell cycle"	"nucleus"	"Ran GTPase binding"	-	"RNA transport"	>emb|CUA67735.1| Ran-specific GTPase-activating protein 1 [Rhizoctonia solani]
scaffold13332	8.06276	2.68463	4.92e-13	3.88e-12	-	"nucleus"	"protein binding"	"1	"Streptomycin biosynthesis"	>gb|KEP55131.1| NAD-binding rossmann fold oxidoreductase [Rhizoctonia solani 123E]
scaffold2283	8.06275	2.68463	4.94e-13	3.9e-12	-	-	-	-	-	>gb|KDN51246.1| hypothetical protein RSAG8_00875, partial [Rhizoctonia solani AG-8 WAC10335]
CL58Contig1	8.04631	8.85355	0	0	"response to salt stress"	"endosome"	"extracellular matrix structural constituent"	"RNAhelicase."	"Basal transcription factors"	>ref|XP_020692596.1| BURP domain-containing protein 12-like [Dendrobium catenatum]
scaffold2053	8.04246	5.70118	1.3e-125	1.25e-123	-	-	-	-	-	>ref|XP_018465452.1| PREDICTED: extensin-3-like, partial [Raphanus sativus]
CL931Contig1	8.03636	7.1553	2.69e-308	9.24e-306	"response to bacterium"	"apoplast"	"cinnamyl-alcohol dehydrogenase activity"	"Mannitoldehydrogenase."	"Phenylpropanoid biosynthesis"	>ref|XP_020675730.1| probable mannitol dehydrogenase [Dendrobium catenatum]
CL4069Contig1	8.03013	2.64831	1.87e-14	1.61e-13	"response to copper ion"	"endoplasmic reticulum"	"oxidoreductase activity"	"Laccase."	"Mineral absorption"	>ref|XP_020685062.1| laccase-3-like [Dendrobium catenatum]
CL3532Contig1	8.02749	2.64771	4.06e-14	3.43e-13	"DNA mediated transformation"	"nucleus"	"protein binding"	-	"Systemic lupus erythematosus"	>ref|XP_020277176.1| histone H2AX [Asparagus officinalis]
C204939	8.01741	2.64589	3.42e-12	2.55e-11	"response to water deprivation"	"nucleosome"	"DNA binding"	-	"Systemic lupus erythematosus"	>gb|ABK21562.1| unknown [Picea sitchensis]
CL4833Contig1	8.0163	6.582	1.57e-216	3.07e-214	"response to oxidative stress"	"mitochondrion"	"calcium ion binding"	-	"Protein processing in endoplasmic reticulum"	>ref|XP_020574873.1| calreticulin-like [Phalaenopsis equestris]
C196493	8.00689	2.61279	3.24e-11	2.26e-10	"chromatin silencing at rDNA"	"nuclear chromosome"	"core promoter proximal region sequence-specific DNA binding"	-	"Systemic lupus erythematosus"	>gb|KIK54939.1| hypothetical protein GYMLUDRAFT_176462, partial [Gymnopus luxurians FD-317 M1]
CL4679Contig1	7.98447	2.60853	6.49e-14	5.43e-13	-	-	-	-	-	>gb|KDN46590.1| hypothetical protein RSAG8_04243, partial [Rhizoctonia solani AG-8 WAC10335]
scaffold23582	7.97055	2.60609	2.62e-11	1.84e-10	"response to iron ion"	"vacuole"	"protein binding"	"Ascorbateferrireductase(transmembrane)."	"Mineral absorption"	>ref|XP_020582910.1| probable ascorbate-specific transmembrane electron transporter 1 [Phalaenopsis equestris]
scaffold21830	7.94542	2.56946	2.12e-13	1.72e-12	"cellular transition metal ion homeostasis"	"plasma membrane"	"transition metal ion binding"	-	"Mineral absorption"	>ref|XP_020685729.1| heavy metal-associated isoprenylated plant protein 7-like [Dendrobium catenatum]
C218639	7.94004	2.56824	1.54e-13	1.26e-12	"glucosinolate biosynthetic process"	-	"oxidoreductase activity	"Gibberellin3-beta-dioxygenase."	-	>ref|XP_020698118.1| probable 2-oxoglutarate-dependent dioxygenase AOP1.2 [Dendrobium catenatum]
scaffold13871	7.92625	2.56579	2.68e-11	1.88e-10	"urea transport"	"integral to membrane"	"methylammonium transmembrane transporter activity"	-	-	>ref|XP_010917707.1| PREDICTED: probable aquaporin TIP4-3 [Elaeis guineensis]
scaffold5027	7.89984	2.528	5.53e-13	4.35e-12	"potassium ion import"	"chloroplast"	"potassium ion transmembrane transporter activity"	-	-	>ref|XP_017701857.1| PREDICTED: probable potassium transporter 13 isoform X2 [Phoenix dactylifera]
C210235	7.8969	2.52739	3.6e-13	2.88e-12	"response to cadmium ion"	"cell wall"	"serine-type endopeptidase activity"	"Cucumisin."	-	>ref|XP_020699402.1| subtilisin-like protease SBT4.4 [Dendrobium catenatum]
scaffold24506	7.86074	2.48653	5.08e-11	3.48e-10	"cellular response to oxidative stress"	"plasmodesma"	"ceramidase activity"	"Ceramidase."	"Sphingolipid metabolism"	>ref|XP_020676863.1| neutral ceramidase-like [Dendrobium catenatum]
C195945	7.85664	2.48592	1.12e-11	8.1e-11	-	-	-	-	-	>emb|CAA57810.1| proline-rich-like protein [Asparagus officinalis]
C176878	7.84971	2.48468	1.52e-12	1.16e-11	-	-	"identical protein binding"	-	-	>ref|XP_020599255.1| basic 7S globulin-like [Phalaenopsis equestris]
C158490	7.84679	2.48406	9.52e-13	7.38e-12	"endonucleolytic cleavage in ITS1 to separate SSU-rRNA from 5.8S rRNA and LSU-rRNA from tricistronic rRNA transcript (SSU-rRNA	"nucleus"	"mRNA binding"	-	"Ribosome"	>gb|EUC64359.1| 40s ribosomal protein S18 [Rhizoctonia solani AG-3 Rhs1AP]
scaffold5469	7.84395	2.48345	1.13e-12	8.68e-12	-	-	-	-	-	>ref|XP_020596072.1| uncharacterized protein LOC110036066 [Phalaenopsis equestris]
CL8538Contig1	7.84395	2.48345	1.13e-12	8.71e-12	"defense response to fungus"	"cytosol"	"peroxidase activity"	"Peroxidase."	"Phenylalanine metabolism"	>ref|XP_020682064.1| peroxidase 42-like [Dendrobium catenatum]
scaffold24466	7.83734	2.48221	8.91e-12	6.48e-11	-	-	-	"Peptide-N(4)-(N-acetyl-beta-glucosaminyl)asparagineamidase."	-	>ref|XP_020705737.1| peptide-N4-(N-acetyl-beta-glucosaminyl)asparagine amidase A-like [Dendrobium catenatum]
C184782	7.80094	2.44065	3.79e-12	2.82e-11	"generation of precursor metabolites and energy"	"extracellular region"	"inorganic diphosphatase activity"	"Inorganicdiphosphatase."	"Oxidative phosphorylation"	>gb|KEP54241.1| inorganic pyrophosphatase [Rhizoctonia solani 123E]
C157888	7.79488	2.43941	2.2e-12	1.66e-11	"cytoplasmic translation"	"nucleolus"	"structural constituent of ribosome"	-	"Ribosome"	>gb|KDN47500.1| hypothetical protein RSAG8_03640, partial [Rhizoctonia solani AG-8 WAC10335]
C195663	7.79488	2.43941	2.2e-12	1.66e-11	"methylglyoxal catabolic process to D-lactate"	"cytosol"	"lactoylglutathione lyase activity"	"Lactoylglutathionelyase."	"Pyruvate metabolism"	>ref|XP_020685669.1| uncharacterized protein LOC110101913 isoform X1 [Dendrobium catenatum]
C63311	7.79186	2.43879	3.76e-12	2.8e-11	-	-	-	-	-	>ref|XP_019254029.1| PREDICTED: uncharacterized protein LOC109232744 [Nicotiana attenuata]
C196679	7.76389	2.39708	1.43e-09	8.72e-09	"G2/M transition of mitotic cell cycle"	"nucleus"	"structural molecule activity"	-	"Phagosome"	>gb|KDN48059.1| hypothetical protein RSAG8_03075, partial [Rhizoctonia solani AG-8 WAC10335]
C178696	7.75914	2.39646	3.42e-10	2.19e-09	-	-	-	-	-	>ref|XP_020583167.1| citrate-binding protein-like [Phalaenopsis equestris]
C203785	7.75914	2.39646	3.42e-10	2.19e-09	"carpel development"	"nucleoplasm"	"DNA binding"	-	-	>ref|XP_020572412.1| AT-hook motif nuclear-localized protein 23-like [Phalaenopsis equestris]
C186178	7.74099	2.39335	8.7e-12	6.33e-11	"response to nitrate"	"plasma membrane"	"nitrate transmembrane transporter activity"	"23SrRNA(adenine(2503)-C(2))-methyltransferase."	-	>ref|XP_020706111.1| protein NRT1/ PTR FAMILY 7.2-like [Dendrobium catenatum]
C214297	7.73762	2.39273	2.03e-11	1.43e-10	"systemic acquired resistance"	"cell wall"	-	-	-	>ref|XP_020572889.1| EG45-like domain containing protein [Phalaenopsis equestris]
C173714	7.70309	2.34891	3.75e-10	2.39e-09	"cellulose catabolic process"	"extracellular region"	"cellulase activity"	"Cellulase."	-	>gb|EUC60599.1| glycoside hydrolase family 61 protein [Rhizoctonia solani AG-3 Rhs1AP]
scaffold8950	7.69477	2.34766	2.67e-11	1.87e-10	-	-	-	-	-	>ref|XP_020571763.1| LOW QUALITY PROTEIN: peptide-N4-(N-acetyl-beta-glucosaminyl)asparagine
C175706	7.69477	2.34766	2.67e-11	1.87e-10	"aging"	"senescence-associated vacuole"	"cysteine-type endopeptidase activity"	"Stembromelain."	"Lysosome"	>gb|ONK67673.1| uncharacterized protein A4U43_C05F2550 [Asparagus officinalis]
C195239	7.68824	2.3464	1.71e-11	1.22e-10	"anthocyanin metabolic process"	"vacuole"	"identical protein binding"	"Beta-glucosidase."	"Cyanoamino acid metabolism"	>ref|XP_020108101.1| beta-glucosidase 22-like isoform X1 [Ananas comosus]
C184408	7.68824	2.3464	1.71e-11	1.22e-10	-	-	"protein homodimerization activity"	-	-	>gb|KEP53947.1| ricin-type beta-trefoil lectin domain protein [Rhizoctonia solani 123E]
C200169	7.68494	2.34578	3.11e-11	2.17e-10	"DNA mediated transformation"	"nuclear nucleosome"	"DNA (cytosine-5-)-methyltransferase activity"	"DNA(cytosine-5-)-methyltransferase."	"Cysteine and methionine metabolism"	>ref|XP_020674620.1| DNA (cytosine-5)-methyltransferase 1-like [Dendrobium catenatum]
C185760	7.68494	2.34578	3.12e-11	2.17e-10	"trehalose biosynthetic process"	"alpha	"trehalose-phosphatase activity"	"Trehalose-phosphatase."	"Starch and sucrose metabolism"	>emb|CCO26952.1| alpha,alpha-trehalose-phosphate synthase (UDP-forming) [Rhizoctonia solani AG-1 IB]
scaffold16870	7.68118	2.34516	9.29e-11	6.23e-10	-	-	-	-	-	>emb|CUA70283.1| hypothetical protein RSOLAG22IIIB_00638 [Rhizoctonia solani]
CL7135Contig1	7.65715	5.32475	9.11e-88	5.3e-86	"unidimensional cell growth"	"vacuolar membrane"	"L-glutamine transmembrane transporter activity"	"Cytochrome-b5reductase."	"Amino sugar and nucleotide sugar metabolism"	>ref|XP_020597021.1| WAT1-related protein At4g30420-like [Phalaenopsis equestris]
scaffold25993	7.63724	6.20896	2.39e-166	3.4e-164	-	-	-	-	-	>ref|XP_020705454.1| uncharacterized protein LOC110116280 [Dendrobium catenatum]
scaffold12457	7.63682	2.29849	5.32e-11	3.64e-10	-	-	-	-	-	>ref|XP_020698082.1| putative ripening-related protein 2 [Dendrobium catenatum]
C202037	7.6301	2.29723	6.91e-11	4.68e-10	"exonucleolytic trimming to generate mature 3{prime}-end of 5.8S rRNA from tricistronic rRNA transcript (SSU-rRNA	"nucleus"	"GTPase activity"	"Non-specificserine/threonineproteinkinase."	"Ribosome biogenesis in eukaryotes"	>gb|AOC97525.1| Ran family protein [Volvariella volvacea]
C170490	7.6301	2.29723	6.91e-11	4.68e-10	"carpel development"	"nucleoplasm"	"DNA binding"	-	-	>ref|XP_020702678.1| AT-hook motif nuclear-localized protein 23-like [Dendrobium catenatum]
C198947	7.62639	2.29661	1.66e-10	1.09e-09	"calcium-mediated signaling using intracellular calcium source"	"nucleus"	"calcium ion binding"	"Calcium/calmodulin-dependentproteinkinase."	"Phototransduction"	>emb|CEL63702.1| Calcium-binding protein NCS-1 OS=Schizosaccharomyces pombe (strain 972 / ATCC 24843) GN=ncs1 PE=1 SV=2 [Rhizoctonia solani
C226169	7.6253	5.29296	3.19e-86	1.83e-84	"endocytosis"	"vacuole"	"hyaluronic acid binding"	-	-	>ref|XP_020684110.1| fasciclin-like arabinogalactan protein 15 [Dendrobium catenatum]
C172036	7.56943	2.24634	2.65e-10	1.71e-09	"rRNA processing"	"cytosol"	"RNA binding"	-	"Ribosome"	>gb|KDN43503.1| hypothetical protein RSAG8_06092, partial [Rhizoctonia solani AG-8 WAC10335]
C185120	7.56943	2.24634	2.65e-10	1.71e-09	"pollen tube growth"	"nucleus"	"protease binding"	-	-	>ref|XP_020674747.1| patellin-4 [Dendrobium catenatum]
scaffold18447	7.52626	2.19678	3.54e-09	2.08e-08	"trehalose metabolic process"	"nucleus"	"trehalose-phosphatase activity"	"Trehalose-phosphatase."	"Starch and sucrose metabolism"	>emb|CUA76791.1| alpha,alpha-trehalose-phosphate synthase (UDP-forming) [Rhizoctonia solani]
scaffold19018	7.52163	6.09558	2.47e-165	3.5e-163	"DNA mediated transformation"	"Golgi apparatus"	"mannan synthase activity"	"Glucomannan4-beta-mannosyltransferase."	"Starch and sucrose metabolism"	>ref|XP_009353016.1| PREDICTED: glucomannan 4-beta-mannosyltransferase 9-like isoform X2 [Pyrus x bretschneideri]
scaffold23754	7.5215	2.19614	1.04e-09	6.41e-09	"chloroplast organization"	"chloroplast"	"protein binding"	-	-	>ref|XP_020673178.1| protein TIC 40, chloroplastic-like isoform X2 [Dendrobium catenatum]
scaffold5283	7.50997	2.19424	5.59e-10	3.52e-09	"telomere maintenance"	"nucleus"	"protein binding"	-	"Homologous recombination"	>ref|XP_009416586.1| PREDICTED: DNA repair protein RAD50 isoform X1 [Musa acuminata subsp. malaccensis]
scaffold11288	7.50997	2.19424	5.6e-10	3.52e-09	"isoleucine biosynthetic process"	"chloroplast"	"acetolactate synthase activity"	"Acetolactatesynthase."	"Butanoate metabolism"	>gb|AAO53551.1| acetohydroxyacid synthase [Triticum aestivum]
C217667	7.50997	2.19424	5.6e-10	3.52e-09	"DNA methylation"	"DNA-directed RNA polymerase V complex"	"DNA-directed RNA polymerase activity"	"DNA-directedRNApolymerase."	"Purine metabolism"	>ref|XP_020576180.1| DNA-directed RNA polymerase V subunit 1 [Phalaenopsis equestris]
C206733	7.50997	2.19424	5.61e-10	3.53e-09	"cell morphogenesis involved in differentiation"	"cell wall"	"structural constituent of cell wall"	"Non-specificserine/threonineproteinkinase."	"Plant-pathogen interaction"	>ref|XP_020690828.1| leucine-rich repeat extensin-like protein 4 [Dendrobium catenatum]
CL1265Contig1	7.50603	7.02912	2.85e-280	8.63e-278	"meristem maintenance"	"cell wall"	"oxidoreductase activity	"Laccase."	-	>ref|XP_020593160.1| multicopper oxidase LPR2-like isoform X2 [Phalaenopsis equestris]
C189034	7.50586	2.19361	1.34e-09	8.16e-09	"activation of JUN kinase activity"	"nucleus"	"protein binding"	-	-	>emb|CCO28242.1| hypothetical protein BN14_02236 [Rhizoctonia solani AG-1 IB]
C184090	7.50586	2.19361	1.34e-09	8.17e-09	"cellular transition metal ion homeostasis"	"plasma membrane"	"transition metal ion binding"	-	-	>ref|XP_020594235.1| heavy metal-associated isoprenylated plant protein 7-like, partial [Phalaenopsis equestris]
C211407	7.49579	2.19234	1.72e-08	9.45e-08	"lipid metabolic process"	"cytoplasm"	"lipase activity"	"Lysophospholipase."	"Glycerophospholipid metabolism"	>ref|XP_020685152.1| patatin-like protein 2 [Dendrobium catenatum]
scaffold23795	7.45569	2.14144	1.4e-09	8.52e-09	"transposition	"retrotransposon nucleocapsid"	"RNA binding"	"RNA-directedDNApolymerase."	-	>ref|XP_020267947.1| uncharacterized protein LOC109843420, partial [Asparagus officinalis]
CL7437Contig1	7.45166	2.1408	7.2e-10	4.49e-09	"peptidoglycan biosynthetic process"	"cytosol"	"acid-amino acid ligase activity"	"UDP-N-acetylmuramoyl-L-alanyl-D-glutamate--2	"Lysine biosynthesis"	>ref|XP_020687645.1| uncharacterized protein LOC110103322 [Dendrobium catenatum]
scaffold13960	7.44791	2.14016	1.06e-09	6.51e-09	"pollen development"	"exine"	-	-	-	>ref|XP_020584836.1| BURP domain-containing protein 12-like [Phalaenopsis equestris]
scaffold11088	7.44791	2.14016	1.06e-09	6.55e-09	"response to hypoxia"	"cytosol"	"oxidoreductase activity	"Alcoholdehydrogenase."	"Glycolysis / Gluconeogenesis"	>gb|OEL33025.1| Alcohol dehydrogenase-like 2 [Dichanthelium oligosanthes]
C186554	7.44791	2.14016	1.07e-09	6.6e-09	"anthocyanin biosynthetic process"	"cytosol"	"UDP-xylosyltransferase activity"	"SoyasaponinIIIrhamnosyltransferase."	-	>ref|XP_020699367.1| putative UDP-rhamnose:rhamnosyltransferase 1 [Dendrobium catenatum]
scaffold23527	7.44597	6.0214	1.67e-144	1.94e-142	"DNA damage checkpoint"	"heterochromatin"	"chromatin binding"	-	"Systemic lupus erythematosus"	>ref|XP_008357619.1| PREDICTED: histone H2A-like [Malus domestica]
C209437	7.44388	2.13953	2.07e-09	1.24e-08	"calcium-mediated signaling"	"nucleoplasm"	"chromatin binding"	-	-	>ref|XP_020589874.1| uncharacterized protein LOC110031147 [Phalaenopsis equestris]
C143756	7.44388	2.13953	2.08e-09	1.24e-08	-	-	-	-	-	>gb|KDN35160.1| hypothetical protein RSAG8_11805, partial [Rhizoctonia solani AG-8 WAC10335]
C182266	7.43922	2.13889	6.17e-09	3.54e-08	"hexose transport"	"plasma membrane"	"fructose transmembrane transporter activity"	-	"Meiosis - yeast"	>emb|CCO28404.1| putative glucose transporter rco-3 [Rhizoctonia solani AG-1 IB]
scaffold14968	7.428	2.13762	8.49e-08	4.37e-07	"seed coat development"	"plasma membrane"	"protein binding"	"Cellulosesynthase(UDP-forming)."	-	>gb|JAT55360.1| putative cellulose synthase A catalytic subunit 9 [UDP-forming], partial [Anthurium amnicola]
C173534	7.428	2.13762	8.55e-08	4.39e-07	"response to virus"	"cell wall"	"ribonuclease activity"	"Glucanendo-1	-	>ref|XP_020701913.1| thaumatin-like protein [Dendrobium catenatum]
C193957	7.42163	2.13699	3.38e-07	1.64e-06	"mitochondrial ATP synthesis coupled proton transport"	"mitochondrion"	"ATPase activity"	"H(+)-transportingtwo-sectorATPase."	"Oxidative phosphorylation"	>gb|KEP50650.1| ATP synthase F1, beta subunit [Rhizoctonia solani 123E]
CL774Contig1	7.41633	7.50708	0	0	"response to wounding"	"plant-type cell wall"	"structural constituent of cell wall"	"CarboxypeptidaseC."	"Lysosome"	>gb|KFK44219.1| hypothetical protein AALP_AA1G230000 [Arabis alpina]
C180426	7.40266	2.08651	7.81e-08	4.03e-07	-	"cytoplasm"	-	-	-	>emb|CCO26991.1| putative protein YIL156W-B [Rhizoctonia solani AG-1 IB]
scaffold18364	7.39687	2.08587	2.33e-08	1.26e-07	"pollination"	"extracellular matrix"	"protein binding"	-	-	>ref|XP_020582129.1| basic blue protein-like [Phalaenopsis equestris]
scaffold21115	7.38703	2.08459	2.94e-09	1.73e-08	"response to salt stress"	"endosome"	-	-	-	>ref|XP_020704665.1| BURP domain-containing protein 3-like isoform X2 [Dendrobium catenatum]
scaffold25661	7.38703	2.08459	2.93e-09	1.73e-08	-	-	-	-	-	>ref|XP_020682464.1| protein ALP1-like [Dendrobium catenatum]
C201093	7.38298	2.08395	2.1e-09	1.26e-08	"positive regulation of neurotransmitter secretion"	"plasma membrane"	"voltage-gated calcium channel activity"	-	"MAPK signaling pathway"	>emb|CCO33810.1| hypothetical protein BN14_07896 [Rhizoctonia solani AG-1 IB]
C165752	7.38298	2.08395	2.1e-09	1.26e-08	"asymmetric cell division"	"nucleus"	"sequence-specific DNA binding transcription factor activity"	-	"Plant hormone signal transduction"	>ref|XP_020676850.1| protein SHORT-ROOT-like [Dendrobium catenatum]
C208521	7.37893	2.08332	4.12e-09	2.4e-08	"nuclear migration"	"Golgi apparatus"	"inositol 1	-	-	>emb|CUA77519.1| Nuclear migration protein nudC [Rhizoctonia solani]
scaffold6092	7.37893	2.08332	4.13e-09	2.4e-08	"pollen sperm cell differentiation"	"membrane"	"oligopeptide transporter activity"	-	-	>ref|XP_020696928.1| oligopeptide transporter 5-like [Dendrobium catenatum]
C143640	7.37436	2.08268	9.84e-09	5.52e-08	-	-	-	-	-	>ref|XP_010907328.1| PREDICTED: uncharacterized protein LOC105034006 [Elaeis guineensis]
scaffold20306	7.36906	2.08204	3.2e-08	1.71e-07	"cell-cell adhesion involved in flocculation"	"anchored to external side of plasma membrane"	-	-	-	>gb|KDN48280.1| hypothetical protein RSAG8_02872, partial [Rhizoctonia solani AG-8 WAC10335]
scaffold20720	7.35847	2.02994	1.48e-05	5.86e-05	-	-	-	-	-	>emb|CCO26703.1| hypothetical protein BN14_00734 [Rhizoctonia solani AG-1 IB]
C194979	7.32462	2.02672	2.97e-08	1.59e-07	"defense response to oomycetes"	"plasma membrane"	"protein binding"	-	-	>ref|XP_020688884.1| ABC transporter G family member 44-like isoform X2 [Dendrobium catenatum]
C173786	7.315	2.02544	5.8e-09	3.33e-08	"ethanol catabolic process"	"nucleus"	"aldehyde dehydrogenase (NAD) activity"	"Aldehydedehydrogenase(NAD(+))."	"Glycolysis / Gluconeogenesis"	>emb|CCO36034.1| aldehyde dehydrogenase (NAD+) [Rhizoctonia solani AG-1 IB]
scaffold21559	7.31083	2.0248	9.07e-09	5.11e-08	"ubiquinone biosynthetic process"	"peroxisome"	"CoA-ligase activity"	"4-coumarate--CoAligase."	"alpha-Linolenic acid metabolism"	>ref|XP_020571189.1| 4-coumarate--CoA ligase-like 6 [Phalaenopsis equestris]
C187776	7.31083	2.0248	9.12e-09	5.13e-08	"toxin catabolic process"	"cytoplasm"	"glutathione transferase activity"	"Glutathionetransferase."	"Glutathione metabolism"	>ref|XP_020683118.1| uncharacterized protein LOC110100069 [Dendrobium catenatum]
scaffold3987	7.30627	2.02415	1.85e-08	1.01e-07	"response to salt stress"	"nucleus"	"peroxidase activity"	"Peroxidase."	"Phenylalanine metabolism"	>ref|XP_002534551.1| Peroxidase N precursor, putative [Ricinus communis]
scaffold10030	7.30627	2.02415	1.86e-08	1.02e-07	"heat acclimation"	"plasma membrane"	"calmodulin-dependent protein kinase activity"	"Calcium/calmodulin-dependentproteinkinase."	"Plant-pathogen interaction"	>ref|XP_020579117.1| CDPK-related kinase 7-like [Phalaenopsis equestris]
C197743	7.30626	2.02415	1.87e-08	1.02e-07	"defense response to oomycetes"	"plasma membrane"	"protein binding"	"Non-specificserine/threonineproteinkinase."	"Plant hormone signal transduction"	>ref|XP_020687065.1| probable LRR receptor-like serine/threonine-protein kinase IRK [Dendrobium catenatum]
scaffold21379	7.30285	4.97848	2.78e-71	1.29e-69	"ubiquinone biosynthetic process"	"peroxisome"	"CoA-ligase activity"	"4-coumarate--CoAligase."	"alpha-Linolenic acid metabolism"	>ref|XP_020595302.1| 4-coumarate--CoA ligase-like 6 [Phalaenopsis equestris]
CL2587Contig1	7.28138	5.85956	4.57e-137	4.86e-135	"unidimensional cell growth"	"plant-type cell wall"	"beta-glucuronidase activity"	"Baicalin-beta-D-glucuronidase."	"Glycosaminoglycan degradation"	>ref|XP_020703414.1| heparanase-like protein 3, partial [Dendrobium catenatum]
scaffold24782	7.26126	1.96635	5.05e-07	2.4e-06	"microtubule bundle formation"	"cytoskeleton"	"calcium ion binding"	-	-	>ref|XP_020702071.1| kinesin-like protein KIN-14I [Dendrobium catenatum]
C132486	7.24888	1.96506	5.02e-08	2.64e-07	"ribosomal small subunit assembly"	"nucleolus"	"structural constituent of ribosome"	-	"Ribosome"	>emb|CCO30132.1| 40S ribosomal protein S28 AltName: Full=S33 [Rhizoctonia solani AG-1 IB]
scaffold6104	7.24888	1.96506	5.02e-08	2.64e-07	"cellulose catabolic process"	"extracellular region"	"cellulase activity"	"Cellulase."	-	>emb|CUA67860.1| Polysaccharide monooxygenase Cel61a [Rhizoctonia solani]
C146568	7.2438	1.96442	2.22e-08	1.2e-07	-	-	-	-	-	>emb|CEL52299.1| Protein UPS2, mitochondrial OS=Saccharomyces cerevisiae (strain ATCC 204508 / S288c) GN=UPS2 PE=1 SV=1 [Rhizoctonia
C196847	7.2438	1.96442	2.21e-08	1.2e-07	"response to water deprivation"	"nucleus"	"sequence-specific DNA binding RNA polymerase II transcription factor activity"	-	-	>ref|XP_020578499.1| AP2-like ethylene-responsive transcription factor At1g16060 [Phalaenopsis equestris]
scaffold20526	7.2438	1.96442	2.21e-08	1.2e-07	"nucleotide-excision repair	"extracellular space"	"protein binding"	"1-phosphatidylinositol4-kinase."	"Parkinsons disease"	>gb|ELU42015.1| polyubiquitin [Rhizoctonia solani AG-1 IA]
scaffold22155	7.2438	1.96442	2.21e-08	1.2e-07	"gluconeogenesis"	"phosphopyruvate hydratase complex"	"phosphopyruvate hydratase activity"	"Phosphopyruvatehydratase."	"Glycolysis / Gluconeogenesis"	>gb|OKY59472.1| Enolase [Phlebia centrifuga]
scaffold2927	7.23525	10.0679	0	0	"alkaloid biosynthetic process"	"Golgi apparatus"	"beta-galactosidase activity"	"Protodioscin26-O-beta-D-glucosidase."	"Cyanoamino acid metabolism"	>ref|XP_020683195.1| beta-glucosidase 12-like [Dendrobium catenatum]
scaffold19078	7.23474	1.96313	3.37e-08	1.8e-07	"response to cold"	"nucleus"	"sequence-specific DNA binding transcription factor activity"	-	-	>ref|XP_020698411.1| transcriptional regulator SUPERMAN-like [Dendrobium catenatum]
CL9372Contig1	7.23474	1.96313	3.37e-08	1.8e-07	"water transport"	"vacuole"	"methylammonium transmembrane transporter activity"	-	-	>ref|XP_010933649.1| PREDICTED: probable aquaporin TIP2-1 [Elaeis guineensis]
C201231	7.22956	1.96248	7.93e-08	4.09e-07	"behavioral fear response"	"mitochondrion"	"anion channel activity"	-	"Calcium signaling pathway"	>emb|CUA68755.1| putative mitochondrial outer membrane protein porin [Schizosaccharomyces pombe 972h-] [Rhizoctonia solani]
CL1393Contig1	7.22118	5.80133	2.74e-108	2.16e-106	"cell wall macromolecule catabolic process"	"cell wall"	"xyloglucan:xyloglucosyl transferase activity"	"Xyloglucan:xyloglucosyltransferase."	-	>ref|XP_020703257.1| probable xyloglucan endotransglucosylase/hydrolase protein 32 [Dendrobium catenatum]
scaffold12867	7.21298	4.89133	6.58e-67	2.83e-65	"cell tip growth"	"cell wall"	"protein binding"	"Laccase."	-	>ref|XP_020577573.1| L-ascorbate oxidase homolog [Phalaenopsis equestris]
C225503	7.21091	13.2648	0	0	"response to molecule of fungal origin"	"nucleus"	"(S)-norcoclaurine synthase activity"	"(S)-norcoclaurinesynthase."	"Plant hormone signal transduction"	>ref|XP_020589569.1| pathogenesis-related protein 1-like [Phalaenopsis equestris]
C188042	7.20937	1.96055	3.25e-06	1.4e-05	"response to salt stress"	"plant-type vacuole"	"oxalate oxidase activity"	-	-	>ref|XP_010920368.1| PREDICTED: germin-like protein 9-3 [Elaeis guineensis]
CL2151Contig2	7.20592	5.78494	1.78e-119	1.6e-117	"defense response"	"mitochondrion"	"allene oxide synthase activity"	"Hydroperoxidedehydratase."	"alpha-Linolenic acid metabolism"	>ref|XP_020573414.1| allene oxide synthase 2-like [Phalaenopsis equestris]
C141100	7.19639	1.90326	7.71e-06	3.16e-05	"generation of precursor metabolites and energy"	"cytosol"	"pyruvate carboxylase activity"	"Pyruvatecarboxylase."	"Citrate cycle (TCA cycle)"	>emb|CUA78143.1| pyruvate carboxylase subunit A [Rhizoctonia solani]
CL1989Contig1	7.17478	1.90132	2.03e-07	1e-06	"regulation of cell growth"	"chloroplast"	"nucleotide binding"	"Non-specificserine/threonineproteinkinase."	"Plant-pathogen interaction"	>ref|XP_020595240.1| DNA damage-repair/toleration protein DRT100-like [Phalaenopsis equestris]
C176168	7.16402	1.90002	4.35e-08	2.3e-07	"response to auxin stimulus"	-	"oxidoreductase activity	"Flavonolsynthase."	"Flavonoid biosynthesis"	>gb|AIM58714.1| flavonol synthase [Cymbidium hybrid cultivar]
scaffold23882	7.16402	1.90002	4.34e-08	2.29e-07	"defense response"	"nucleus"	"glutathione transferase activity"	"Glutathionetransferase."	"Glutathione metabolism"	>gb|KEP48009.1| glutathione S-transferase [Rhizoctonia solani 123E]
C152822	7.15417	1.89873	1.44e-07	7.26e-07	"translation"	"cytosolic large ribosomal subunit"	"structural constituent of ribosome"	-	"Ribosome"	>emb|CUA78336.1| 60S ribosomal protein L37a [Dictyostelium discoideum] [Rhizoctonia solani]
scaffold5391	7.15319	6.28377	5.9e-164	8.24e-162	"glucosinolate biosynthetic process"	"membrane"	"oxidoreductase activity	"Gibberellin2-beta-dioxygenase."	"Diterpenoid biosynthesis"	>ref|XP_020697951.1| 2-oxoglutarate-dependent dioxygenase AOP3-like [Dendrobium catenatum]
C156344	7.14815	1.89808	4.04e-07	1.95e-06	"response to wounding"	"extracellular region"	"ribonuclease activity"	"RibonucleaseT(2)."	-	>ref|XP_007046081.1| Ribonuclease 1 [Theobroma cacao]
C188776	7.14128	1.89743	1.32e-06	5.96e-06	"pollination"	"vacuole"	"protein binding"	-	-	>ref|XP_020672573.1| blue copper protein [Dendrobium catenatum]
C186356	7.14128	1.89743	1.32e-06	5.97e-06	"mitochondrial ATP synthesis coupled proton transport"	"mitochondrion"	"protein binding"	"H(+)-transportingtwo-sectorATPase."	"Oxidative phosphorylation"	>emb|CEL61982.1| F-type H+-transporting ATPase subunit alpha [Rhizoctonia solani AG-1 IB]
scaffold21670	7.12108	1.83655	3.17e-05	0.00011985	"defense response to bacterium"	"mitochondrion"	"protein binding"	-	"Axon guidance"	>gb|KZV74236.1| hypothetical protein PENSPDRAFT_626226 [Peniophora sp. CONT]
scaffold25441	7.10722	4.7892	1.37e-60	5.11e-59	"response to molecule of fungal origin"	"plasma membrane"	"AMP binding"	-	-	>ref|XP_020689142.1| uncharacterized protein LOC110104400 [Dendrobium catenatum]
scaffold20138	7.09047	1.83394	3.45e-07	1.67e-06	"potassium ion import"	"plasma membrane"	"potassium ion transmembrane transporter activity"	-	-	>ref|XP_020680994.1| putative potassium transporter 8 [Dendrobium catenatum]
scaffold16050	7.09047	1.83394	3.44e-07	1.67e-06	"regulation of meristem growth"	"plasma membrane"	"protein binding"	"Non-specificserine/threonineproteinkinase."	"Plant-pathogen interaction"	>ref|XP_020585564.1| leucine-rich repeat receptor-like serine/threonine-protein kinase BAM2, partial [Phalaenopsis equestris]
CL6960Contig1	7.08472	1.83329	1.51e-07	7.56e-07	"response to water deprivation"	"plasma membrane"	-	-	-	>ref|XP_020575066.1| protein ECERIFERUM 1-like [Phalaenopsis equestris]
C220487	7.08435	4.76599	4.73e-62	1.84e-60	"defense response"	"mitochondrion"	"allene oxide synthase activity"	"Hydroperoxidedehydratase."	"alpha-Linolenic acid metabolism"	>ref|XP_020695109.1| allene oxide synthase 2-like [Dendrobium catenatum]
scaffold3489	7.07969	1.83264	1.17e-07	5.94e-07	-	-	-	-	-	>ref|XP_020577810.1| uncharacterized protein LOC110022975 [Phalaenopsis equestris]
C124648	7.07456	1.83199	2.43e-07	1.2e-06	"response to copper ion"	"cytosolic ribosome"	"copper ion binding"	-	-	>emb|CCO28287.1| Aspartic protease [Rhizoctonia solani AG-1 IB]
C178074	7.07456	1.83199	2.43e-07	1.2e-06	"chloroplast organization"	"chloroplast"	"protein binding"	-	-	>ref|XP_020681467.1| protein TIC110, chloroplastic-like [Dendrobium catenatum]
CL9785Contig1	7.06864	1.83134	5.72e-07	2.7e-06	"plant-type cell wall organization"	"plasma membrane"	"GTPase activator activity"	-	"Pathways in cancer"	>ref|XP_020685271.1| rho GTPase-activating protein 2-like [Dendrobium catenatum]
scaffold1976	7.06499	7.37738	0	0	-	-	-	-	-	>ref|XP_020697403.1| alpha-humulene synthase-like [Dendrobium catenatum]
scaffold21415	7.06172	1.83069	1.75e-06	7.79e-06	"proteolysis"	"cell wall"	"serine-type endopeptidase activity"	"Cucumisin."	-	>ref|XP_020592858.1| subtilisin-like protease SBT1.2 isoform X2 [Phalaenopsis equestris]
scaffold21489	7.05389	1.83004	6.11e-06	2.54e-05	"chitin catabolic process"	"extracellular region"	"chitinase activity"	"Chitinase."	"Amino sugar and nucleotide sugar metabolism"	>gb|KEP46222.1| glycoside hydrolase family 18 protein [Rhizoctonia solani 123E]
scaffold23798	7.05389	1.83004	6.12e-06	2.55e-05	"chronological cell aging"	"mitochondrion"	"mRNA binding"	"Malatedehydrogenase."	"Citrate cycle (TCA cycle)"	>gb|KEP49989.1| malate dehydrogenase [Rhizoctonia solani 123E]
scaffold2475	7.05389	1.83004	6.14e-06	2.55e-05	-	-	-	-	-	>ref|XP_020581234.1| mechanosensitive ion channel protein 1, mitochondrial isoform X2 [Phalaenopsis equestris]
scaffold21750	7.03022	7.69817	0	0	"response to wounding"	"cytoplasm"	"lipoxygenase activity"	"Linoleate9S-lipoxygenase."	"Linoleic acid metabolism"	>ref|XP_020698350.1| probable linoleate 9S-lipoxygenase 5 [Dendrobium catenatum]
scaffold17957	7.01206	5.59629	1.74e-114	1.48e-112	"proteolysis involved in cellular protein catabolic process"	"cytoplasm"	"dipeptidyl-peptidase activity"	"OligopeptidaseB."	"Chagas disease (American trypanosomiasis)"	>gb|KDO77007.1| hypothetical protein CISIN_1g004368mg [Citrus sinensis]
CL1600Contig1	7.01034	4.69506	1.15e-53	3.77e-52	"regulation of flower development"	"nucleus"	"sequence-specific DNA binding transcription factor activity"	-	"Circadian rhythm - plant"	>ref|XP_020584948.1| zinc finger protein CONSTANS-LIKE 6-like [Phalaenopsis equestris]
C131422	7.00753	1.76394	1.32e-06	5.95e-06	"response to gibberellin stimulus"	"nucleus"	"DNA binding"	-	-	>ref|NP_001052842.1| Os04g0434500 [Oryza sativa Japonica Group]
scaffold20015	7.00094	1.76329	4.99e-07	2.37e-06	-	-	-	-	-	>ref|XP_020589852.1| probable carboxylesterase 15 [Phalaenopsis equestris]
scaffold9482	7.00093	1.76329	4.97e-07	2.37e-06	-	-	-	"Polygalacturonase."	-	>ref|XP_020673832.1| probable polygalacturonase [Dendrobium catenatum]
scaffold18625	6.99536	1.76264	3.14e-07	1.53e-06	"DNA unwinding involved in replication"	"THO complex"	"protein binding"	"DNAhelicase."	"DNA replication"	>ref|XP_011069468.1| PREDICTED: DNA replication licensing factor MCM7, partial [Sesamum indicum]
scaffold21822	6.99536	1.76264	3.14e-07	1.53e-06	"defense response"	"mitochondrion"	"allene oxide synthase activity"	"Hydroperoxidedehydratase."	"alpha-Linolenic acid metabolism"	>gb|ASA69245.1| allene oxide synthase [Cymbidium faberi]
C194355	6.99005	1.76198	3.84e-07	1.85e-06	"plant-type cell wall modification"	"cell wall"	"serine-type endopeptidase activity"	"Cucumisin."	-	>ref|XP_020576188.1| subtilisin-like protease SBT1.5 [Phalaenopsis equestris]
C191073	6.99005	1.76198	3.85e-07	1.86e-06	"UDP-galactose transmembrane transport"	"integral to Golgi membrane"	"UDP-galactose transmembrane transporter activity"	-	-	>ref|XP_020597541.1| UDP-galactose/UDP-glucose transporter 2-like [Phalaenopsis equestris]
C161510	6.99005	1.76198	3.86e-07	1.86e-06	"seed coat development"	"cell wall"	"serine-type endopeptidase activity"	"Tripeptidyl-peptidaseII."	-	>ref|XP_020697753.1| subtilisin-like protease SBT1.8 [Dendrobium catenatum]
C185738	6.99005	1.76198	3.86e-07	1.86e-06	"translational elongation"	"cytosol"	"protein binding"	-	-	>gb|ELU45058.1| elongation factor 1 beta/delta chain [Rhizoctonia solani AG-1 IA]
C167436	6.98413	1.76133	1.06e-06	4.86e-06	-	-	-	-	-	>emb|CEL60975.1| hypothetical protein RSOLAG1IB_04214 [Rhizoctonia solani AG-1 IB]
C159466	6.98413	1.76133	1.06e-06	4.87e-06	"growth"	"cytosol"	"protein binding"	"Amidase."	"Aminoacyl-tRNA biosynthesis"	>ref|XP_010910532.1| PREDICTED: putative amidase C869.01 [Elaeis guineensis]
scaffold929	6.96947	7.47087	0	0	"ubiquinone biosynthetic process"	-	"oxidoreductase activity	"Trans-cinnamate4-monooxygenase."	"Phenylalanine metabolism"	>ref|XP_020572760.1| trans-cinnamate 4-monooxygenase-like [Phalaenopsis equestris]
C124456	6.92878	1.691	2.09e-05	8.1e-05	"mRNA polyadenylation"	"nucleus"	"RNA binding"	"RING-typeE3ubiquitintransferase."	"mRNA surveillance pathway"	>emb|CDY52193.1| BnaAnng11340D, partial [Brassica napus]
C173798	6.91252	1.68968	2.39e-06	1.05e-05	"glucose transport"	"plasma membrane"	"fructose transmembrane transporter activity"	-	"Meiosis - yeast"	>emb|CCO35330.1| Hexose transporter 2 [Rhizoctonia solani AG-1 IB]
C201021	6.91252	1.68968	2.39e-06	1.05e-05	"DNA unwinding involved in replication"	"THO complex"	"protein binding"	"DNAhelicase."	"DNA replication"	>ref|XP_020686871.1| DNA replication licensing factor MCM7 [Dendrobium catenatum]
C98460	6.91252	1.68968	2.39e-06	1.05e-05	-	-	-	-	-	>gb|KEP50802.1| YOP1-Ypt-interacting-like protein [Rhizoctonia solani 123E]
C182076	6.91252	1.68968	2.39e-06	1.05e-05	"response to gibberellin stimulus"	"nucleus"	"sequence-specific DNA binding transcription factor activity"	-	"Plant hormone signal transduction"	>ref|XP_020584539.1| LOW QUALITY PROTEIN: nodulation-signaling pathway 2 protein-like [Phalaenopsis equestris]
C200053	6.90596	1.68902	1.14e-06	5.18e-06	"vasculature development"	"pollen tube"	"protein kinase activity"	"Non-specificserine/threonineproteinkinase."	"Plant hormone signal transduction"	>ref|XP_020691630.1| MDIS1-interacting receptor like kinase 1 [Dendrobium catenatum]
scaffold937	6.90596	1.68902	1.14e-06	5.18e-06	-	-	-	-	-	>ref|XP_020689832.1| probable alpha-glucosidase Os06g0675700 [Dendrobium catenatum]
scaffold23729	6.9002	1.68837	9.08e-07	4.19e-06	"cytoplasmic translational elongation"	"cytosol"	"core promoter binding"	-	-	>emb|CCO33240.1| Elongation factor 1-gamma Short=EF-1-gamma [Rhizoctonia solani AG-1 IB]
C151526	6.9002	1.68837	9.08e-07	4.19e-06	-	-	-	-	-	>ref|XP_020704365.1| uncharacterized protein LOC110115464 [Dendrobium catenatum]
C192523	6.9002	1.68837	9.09e-07	4.19e-06	"cytoplasmic translation"	"cytosol"	"RNA binding"	-	"Ribosome"	>gb|ELU39252.1| ribosomal l24e domain-containing protein [Rhizoctonia solani AG-1 IA]
C169624	6.9002	1.68837	9.09e-07	4.19e-06	"cellular response to oxidative stress"	"cytoplasm"	"phosphogluconate dehydrogenase (decarboxylating) activity"	"Phosphogluconatedehydrogenase(NADP(+)-dependent	"Pentose phosphate pathway"	>emb|CCO27788.1| 6-phosphogluconate dehydrogenase [Rhizoctonia solani AG-1 IB]
C189881	6.9002	1.68837	9.1e-07	4.19e-06	"chaperone-mediated protein folding"	"nucleus"	"protein binding"	"Non-chaperoninmolecularchaperoneATPase."	"Spliceosome"	>emb|CEL51818.1| Heat shock protein HSS1 OS=Puccinia graminis GN=HSS1 PE=3 SV=1 [Rhizoctonia solani AG-1 IB]
scaffold114	6.89377	4.58293	5.08e-54	1.69e-52	-	-	-	-	-	>ref|XP_020593529.1| GDSL esterase/lipase At5g45950-like [Phalaenopsis equestris]
scaffold3769	6.88736	1.68705	4.43e-06	1.88e-05	"cellular calcium ion homeostasis"	"apical plasma membrane"	"calcium channel activity"	"cGMP-dependentproteinkinase."	"Plant-pathogen interaction"	>ref|XP_006372103.1| hypothetical protein POPTR_0018s10660g [Populus trichocarpa]
C157036	6.88736	1.68705	4.44e-06	1.88e-05	-	-	-	-	-	>ref|XP_020677645.1| uncharacterized protein LOC110096183 [Dendrobium catenatum]
scaffold715	6.87917	1.6864	1.37e-05	5.45e-05	-	-	-	-	-	>ref|XP_020673798.1| uncharacterized protein LOC110093300 isoform X2 [Dendrobium catenatum]
CL2230Contig1	6.87897	7.69819	0	0	"starch biosynthetic process"	"chloroplast"	"protein binding"	"Glucose-1-phosphateadenylyltransferase."	"Starch and sucrose metabolism"	>ref|XP_020579460.1| glucose-1-phosphate adenylyltransferase large subunit 1-like isoform X1 [Phalaenopsis equestris]
C221229	6.87625	4.56504	1.9e-53	6.2e-52	"autophagy"	"fungal-type vacuole"	"protein binding"	-	"Regulation of autophagy"	>gb|EUC54649.1| autophagy protein Atg8 ubiquitin-like protein [Rhizoctonia solani AG-3 Rhs1AP]
C220453	6.87013	5.45795	2.11e-97	1.43e-95	"response to cold"	"nucleus"	"sequence-specific DNA binding transcription factor activity"	-	-	>ref|XP_020690609.1| probable transcriptional regulator RABBIT EARS [Dendrobium catenatum]
CL2741Contig1	6.86136	4.55322	1.16e-53	3.82e-52	"response to karrikin"	"membrane"	"oligopeptide transporter activity"	-	-	>ref|XP_020684720.1| oligopeptide transporter 1-like, partial [Dendrobium catenatum]
C135340	6.85993	1.68509	0.00016109	0.000547011	-	-	-	-	-	>ref|XP_020590236.1| 36.4 kDa proline-rich protein-like [Phalaenopsis equestris]
C130978	6.84739	1.61406	0.000238084	0.000783712	"glutamine biosynthetic process"	"nucleus"	"glutamate-ammonia ligase activity"	"Glutaminesynthetase."	"Arginine and proline metabolism"	>emb|CCO27541.1| glutamine synthetase [Rhizoctonia solani AG-1 IB]
scaffold837	6.83439	6.67691	1.85e-191	3.2e-189	-	-	-	-	-	>ref|XP_020584832.1| polygalacturonase 1 beta-like protein 3 isoform X2 [Phalaenopsis equestris]
C161604	6.81078	1.61141	3.65e-06	1.56e-05	"transport"	"Golgi apparatus"	-	-	-	>ref|XP_020689621.1| WAT1-related protein At5g45370-like isoform X3 [Dendrobium catenatum]
C145920	6.80435	1.61075	2.39e-06	1.05e-05	-	-	-	-	-	>gb|KRH17766.1| hypothetical protein GLYMA_13G013900 [Glycine max]
C188522	6.80435	1.61075	2.39e-06	1.05e-05	"systemic acquired resistance"	"endoplasmic reticulum"	"protein binding"	-	-	>ref|XP_020700046.1| 36.4 kDa proline-rich protein [Dendrobium catenatum]
CL7182Contig1	6.80435	1.61075	2.37e-06	1.04e-05	"response to heat"	"nucleus"	"peroxidase activity"	-	-	>ref|XP_010916889.1| PREDICTED: annexin D2-like isoform X2 [Elaeis guineensis]
C145012	6.79822	1.61009	2.86e-06	1.24e-05	-	-	-	"Chitinase."	-	>ref|XP_020598450.1| chitinase 2-like [Phalaenopsis equestris]
C126754	6.79821	1.61009	2.87e-06	1.24e-05	"protein ubiquitination"	"nucleolus"	"structural constituent of ribosome"	"HECT-typeE3ubiquitintransferase."	"Ribosome"	>emb|CCI48433.1| unnamed protein product [Albugo candida]
scaffold19807	6.79126	1.60943	8.06e-06	3.3e-05	-	-	-	-	-	>ref|XP_020599048.1| BURP domain-containing protein 12-like [Phalaenopsis equestris]
C150942	6.79126	1.60943	8.08e-06	3.31e-05	"abscisic acid mediated signaling pathway"	"cytosol"	"sequence-specific DNA binding transcription factor activity"	-	-	>ref|XP_020574801.1| nuclear transcription factor Y subunit C-1-like [Phalaenopsis equestris]
C146588	6.79126	1.60943	8.09e-06	3.31e-05	-	-	-	-	-	>ref|XP_020682683.1| phytohormone-binding protein-like [Dendrobium catenatum]
scaffold835	6.7818	7.09742	1.57e-275	4.57e-273	"response to salt stress"	"endosome"	"extracellular matrix structural constituent"	"Non-specificserine/threonineproteinkinase."	"Vibrio cholerae infection"	>ref|XP_020589076.1| BURP domain-containing protein 12-like [Phalaenopsis equestris]
C145566	6.77339	1.60812	7.18e-05	0.000257704	-	-	-	-	-	>emb|CUA67275.1| hypothetical protein RSOLAG22IIIB_07322 [Rhizoctonia solani]
C140592	6.77338	1.60812	7.2e-05	0.000258334	-	-	-	-	-	>gb|EUC63354.1| CipC protein, putative [Rhizoctonia solani AG-3 Rhs1AP]
scaffold1975	6.7727	5.9115	3.15e-141	3.51e-139	"farnesyl diphosphate catabolic process"	-	"sesquiterpene synthase activity"	"Beta-eudesmolsynthase."	"Sesquiterpenoid biosynthesis"	>ref|XP_020697402.1| beta-eudesmol synthase-like isoform X2 [Dendrobium catenatum]
C148686	6.76288	1.60746	0.000237801	0.000782963	-	-	-	-	-	>emb|CEL55413.1| F-type H+-transporting ATPase subunit g [Rhizoctonia solani AG-1 IB]
C175122	6.75165	1.6068	0.00078832	0.00233813	"chaperone-mediated protein folding"	"nucleolus"	"protein binding"	-	"Protein processing in endoplasmic reticulum"	>emb|CCO26395.1| Heat shock protein 81-2 Short=HSP81-2 [Rhizoctonia solani AG-1 IB]
scaffold18393	6.7186	1.53001	4.58e-05	0.000169228	"seed development"	"endoplasmic reticulum"	"tri-(feruloyl or hydroxyferuloyl) spermidine meta-hydroxylase activity"	"Flavonoid3{prime}-monooxygenase."	"Bisphenol degradation"	>ref|XP_010091592.1| Cytochrome P450 78A4 [Morus notabilis]
scaffold6019	6.70957	1.52935	1.72e-05	6.71e-05	"photomorphogenesis"	"endoplasmic reticulum"	-	"SphingolipidC4-monooxygenase."	"Sphingolipid metabolism"	>gb|EMT21711.1| Putative hydroxylase [Aegilops tauschii]
C178544	6.70957	1.52935	1.71e-05	6.69e-05	"proteolysis"	"cell wall"	"serine-type endopeptidase activity"	"Tripeptidyl-peptidaseII."	-	>ref|XP_020704474.1| subtilisin-like protease SBT1.6 [Dendrobium catenatum]
C167950	6.70957	1.52935	1.71e-05	6.69e-05	"cytoplasmic translation"	"cytosol"	"structural constituent of ribosome"	"RING-typeE3ubiquitintransferase."	"Ribosome"	>emb|CUA70266.1| 60S ribosomal protein L18-B [Schizosaccharomyces pombe 972h-] [Rhizoctonia solani]
C165174	6.70956	1.52935	1.71e-05	6.69e-05	-	-	-	-	-	>ref|XP_020596734.1| uncharacterized protein LOC110036590 [Phalaenopsis equestris]
C224453	6.70395	13.3166	0	0	"abscisic acid mediated signaling pathway"	"nucleus"	"protein phosphatase inhibitor activity"	"(S)-norcoclaurinesynthase."	"Plant hormone signal transduction"	>ref|XP_020695566.1| pathogenesis-related protein 1-like isoform X2 [Dendrobium catenatum]
C200163	6.7019	1.52868	8.64e-06	3.52e-05	-	-	-	-	-	>emb|CUA70496.1| hypothetical protein RSOLAG22IIIB_08910 [Rhizoctonia solani]
scaffold16552	6.70189	1.52868	8.63e-06	3.52e-05	"DNA methylation on cytosine within a CHH sequence"	"heterochromatin"	"DNA (cytosine-5-)-methyltransferase activity"	"DNA(cytosine-5-)-methyltransferase."	"Cysteine and methionine metabolism"	>ref|XP_020705695.1| DNA (cytosine-5)-methyltransferase CMT2-like isoform X1 [Dendrobium catenatum]
scaffold1682	6.70189	1.52868	8.63e-06	3.52e-05	-	-	-	-	-	>ref|XP_020672602.1| protein STRUBBELIG-RECEPTOR FAMILY 8 isoform X1 [Dendrobium catenatum]
scaffold23476	6.70189	1.52868	8.61e-06	3.51e-05	"nucleotide-sugar transport"	"endoplasmic reticulum"	"GDP-fucose transmembrane transporter activity"	-	-	>ref|XP_020576477.1| probable sugar phosphate/phosphate translocator At3g11320 [Phalaenopsis equestris]
scaffold16039	6.70118	4.3986	7.52e-45	2e-43	"cellular response to oxidative stress"	"plasmodesma"	"ceramidase activity"	"Ceramidase."	"Sphingolipid metabolism"	>ref|XP_020584682.1| neutral ceramidase-like [Phalaenopsis equestris]
CL4035Contig1	6.69646	10.9668	0	0	"pollen tube growth"	"Golgi apparatus"	"beta-galactosidase activity"	"Protodioscin26-O-beta-D-glucosidase."	"Cyanoamino acid metabolism"	>ref|XP_007014814.1| Beta-glucosidase 17 isoform 2 [Theobroma cacao]
scaffold21795	6.69515	1.52802	7.24e-06	2.99e-05	"isoprenoid biosynthetic process"	"peroxisome"	"protein binding"	"Hydroxymethylglutaryl-CoAreductase(NADPH)."	"Terpenoid backbone biosynthesis"	>ref|XP_020705018.1| 3-hydroxy-3-methylglutaryl-coenzyme A reductase 3-like [Dendrobium catenatum]
scaffold19561	6.69515	1.52802	7.25e-06	2.99e-05	"cellular amino acid biosynthetic process"	"chloroplast"	"aspartate kinase activity"	"Homoserinedehydrogenase."	"Cysteine and methionine metabolism"	>ref|XP_020590374.1| bifunctional aspartokinase/homoserine dehydrogenase 1, chloroplastic-like [Phalaenopsis equestris]
scaffold19984	6.68811	1.52736	1.13e-05	4.55e-05	-	-	-	-	-	>gb|KDN44474.1| hypothetical protein RSAG8_05521, partial [Rhizoctonia solani AG-8 WAC10335]
scaffold6016	6.68811	1.52736	1.13e-05	4.55e-05	"cytokinesis by cell plate formation"	"trans-Golgi network"	-	-	-	>ref|XP_020689765.1| trafficking protein particle complex II-specific subunit 130 homolog [Dendrobium catenatum]
scaffold7101	6.68811	1.52736	1.13e-05	4.56e-05	"toxin catabolic process"	"cytoplasm"	"glutathione transferase activity"	"Glutathionetransferase."	"Glutathione metabolism"	>ref|XP_020685652.1| glutathione S-transferase U15-like [Dendrobium catenatum]
C163534	6.67978	1.5267	3.61e-05	0.0001354	"response to wounding"	"nucleus"	"acetylserotonin O-methyltransferase activity"	"Tricetin3{prime}	"Flavone and flavonol biosynthesis"	>gb|AAM28279.1| caffeic acid O-methyltransferase, partial [Ananas comosus]
scaffold20363	6.67978	1.5267	3.61e-05	0.0001354	"response to abscisic acid stimulus"	"cell wall"	"protein kinase activity"	"Non-specificserine/threonineproteinkinase."	-	>ref|XP_020704909.1| cysteine-rich repeat secretory protein 38-like [Dendrobium catenatum]
C224261	6.67603	5.27044	9.71e-84	5.38e-82	"response to molecule of fungal origin"	-	"(S)-norcoclaurine synthase activity"	"(S)-norcoclaurinesynthase."	-	>ref|XP_020692081.1| phytohormone-binding protein-like [Dendrobium catenatum]
C169524	6.66994	1.52603	0.00010605	0.000372313	-	-	-	-	-	>emb|CUA77699.1| hypothetical protein RSOLAG22IIIB_12769 [Rhizoctonia solani]
C127808	6.61147	1.44295	0.000184466	0.000619085	"regulation of neuron projection development"	"nucleus"	"magnesium ion binding"	-	"Phototransduction"	>emb|CUA69111.1| Calcium-binding protein NCS-1 [Schizosaccharomyces pombe 972h-] [Rhizoctonia solani]
scaffold5713	6.61147	1.44295	0.000184438	0.000619065	"response to cold"	"extracellular region"	"pectinesterase activity"	"Pectinesterase."	"Pentose and glucuronate interconversions"	>ref|XP_020679044.1| probable pectinesterase/pectinesterase inhibitor 34 [Dendrobium catenatum]
CL3245Contig1	6.5882	5.1834	1.98e-77	1.02e-75	"cell wall modification involved in abscission"	"plant-type cell wall"	"polygalacturonase activity"	"Polygalacturonase."	"Pentose and glucuronate interconversions"	>gb|JAT41572.1| putative polygalacturonase [Anthurium amnicola]
CL8459Contig1	6.58716	6.12405	1.05e-157	1.42e-155	"defense response"	"endosome"	"protein binding"	"Cellulosesynthase(UDP-forming)."	-	>ref|XP_010927397.1| PREDICTED: cellulose synthase A catalytic subunit 5 [UDP-forming]-like [Elaeis guineensis]
C167084	6.58411	1.44095	1.65e-05	6.48e-05	-	-	-	-	-	>ref|XP_020700137.1| cytochrome b561 domain-containing protein At2g30890-like isoform X2 [Dendrobium catenatum]
C173082	6.58411	1.44095	1.65e-05	6.48e-05	"plasma membrane pyruvate transport"	"plasma membrane"	"secondary active monocarboxylate transmembrane transporter activity"	-	-	>emb|CEL52283.1| Carboxylic acid transporter protein homolog OS=Saccharomyces cerevisiae (strain ATCC 204508 / S288c) GN=JEN1 PE=1
C155372	6.58411	1.44095	1.65e-05	6.47e-05	"erythrocyte differentiation"	"cytosol"	"RNA binding"	-	"Ribosome"	>gb|EUC64340.1| 60s ribosomal protein L27 [Rhizoctonia solani AG-3 Rhs1AP]
scaffold8252	6.58411	1.44095	1.64e-05	6.45e-05	"response to oxidative stress"	"plasmodesma"	"protein binding"	"Lysozyme."	-	>ref|XP_020586223.1| blue copper protein-like [Phalaenopsis equestris]
C138356	6.57691	1.44029	2.03e-05	7.87e-05	"cell communication"	"cell wall"	"protein homodimerization activity"	"Licheninase."	-	>ref|XP_020091131.1| glucan endo-1,3-beta-glucosidase 10 [Ananas comosus]
C122942	6.57691	1.44029	2.04e-05	7.89e-05	"actin filament organization"	"cytosol"	"Rho GDP-dissociation inhibitor activity"	-	"Neurotrophin signaling pathway"	>emb|CCO27277.1| Rho GDP-dissociation inhibitor Short=Rho GDI [Rhizoctonia solani AG-1 IB]
scaffold12238	6.57254	5.16855	3.13e-79	1.66e-77	"response to cadmium ion"	"plasma membrane"	"pyridoxal 4-dehydrogenase activity"	"Perakinereductase."	"Vitamin B6 metabolism"	>ref|XP_010929910.2| PREDICTED: probable aldo-keto reductase 2 [Elaeis guineensis]
C218277	6.57192	4.27116	2.32e-39	5.27e-38	"syncytium formation"	"cytosol"	-	"Cellulase."	-	>ref|XP_020592044.1| LOW QUALITY PROTEIN: expansin-A8-like [Phalaenopsis equestris]
scaffold20351	6.5685	1.43962	5.97e-05	0.000216941	"response to oxidative stress"	"endoplasmic reticulum lumen"	"calcium ion binding"	-	"Protein processing in endoplasmic reticulum"	>ref|XP_020689977.1| calreticulin-like [Dendrobium catenatum]
C179316	6.56849	1.43962	5.99e-05	0.000217396	"polarity specification of adaxial/abaxial axis"	"cytoplasm"	"magnesium ion binding"	"AnthranilateO-methyltransferase."	"alpha-Linolenic acid metabolism"	>ref|XP_020588075.1| anthranilate O-methyltransferase 1-like [Phalaenopsis equestris]
C176066	6.56849	1.43962	6.01e-05	0.00021798	"response to wounding"	"Golgi apparatus"	"copper ion binding"	-	-	>ref|XP_004292278.1| PREDICTED: dehydrin COR47-like [Fragaria vesca subsp. vesca]
C164142	6.56849	1.43962	6.01e-05	0.00021827	-	-	-	-	-	>ref|XP_020685763.1| uncharacterized protein LOC110101985 [Dendrobium catenatum]
C109948	6.55835	1.43895	0.000164069	0.000556001	"cell morphogenesis involved in differentiation"	"plasmodesma"	"structural constituent of cell wall"	"Receptorprotein-tyrosinekinase."	"Plant-pathogen interaction"	>ref|XP_020692897.1| leucine-rich repeat extensin-like protein 3 [Dendrobium catenatum]
scaffold21297	6.54676	1.43829	0.000491919	0.0015262	"triglyceride biosynthetic process"	"endoplasmic reticulum membrane"	"diacylglycerol O-acyltransferase activity"	"DiacylglycerolO-acyltransferase."	"Fat digestion and absorption"	>ref|XP_020697311.1| diacylglycerol O-acyltransferase 2D-like [Dendrobium catenatum]
CL8436Contig1	6.48146	4.19008	1.01e-40	2.38e-39	"chromatin silencing at rDNA"	"nuclear chromosome"	"core promoter proximal region sequence-specific DNA binding"	-	"Systemic lupus erythematosus"	>gb|EFX86881.1| hypothetical protein DAPPUDRAFT_37880 [Daphnia pulex]
scaffold19846	6.47541	4.1859	1.71e-32	3.13e-31	"basic amino acid export from vacuole"	"integral to fungal-type vacuolar membrane"	"basic amino acid transmembrane transporter activity"	-	-	>ref|XP_020570921.1| probable vacuolar amino acid transporter YPQ1 [Phalaenopsis equestris]
scaffold12477	6.47191	4.17787	1.42e-40	3.34e-39	"heat acclimation"	"plasma membrane"	"oxidoreductase activity	"Alpha-humulene10-hydroxylase."	"Bisphenol degradation"	>ref|XP_020680455.1| cytochrome P450 71A1-like [Dendrobium catenatum]
scaffold25626	6.4686	4.17739	7.38e-41	1.75e-39	"unidimensional cell growth"	"plant-type cell wall"	"beta-glucuronidase activity"	"Baicalin-beta-D-glucuronidase."	"Glycosaminoglycan degradation"	>ref|XP_020679164.1| heparanase-like protein 3 [Dendrobium catenatum]
scaffold11649	6.46441	5.60973	5.39e-109	4.31e-107	"cell wall biogenesis"	"Golgi apparatus"	"beta-1	-	-	>ref|XP_020705028.1| galactan beta-1,4-galactosyltransferase GALS1-like [Dendrobium catenatum]
C150984	6.45606	1.34757	5.03e-05	0.000184465	"mRNA processing"	"cytosol"	"protein binding"	-	"Spliceosome"	>gb|AQL01810.1| Pre-mRNA-processing-splicing factor 8A [Zea mays]
C117532	6.45606	1.34757	5.03e-05	0.000184495	"seed coat development"	"cell wall"	"serine-type endopeptidase activity"	"Cucumisin."	-	>ref|XP_020588222.1| LOW QUALITY PROTEIN: cucumisin-like [Phalaenopsis equestris]
scaffold7878	6.45606	1.34757	5.03e-05	0.00018452	"defense response to insect"	-	"protein binding"	-	-	>ref|XP_020689340.1| mannose-specific lectin 1-like [Dendrobium catenatum]
CL4199Contig1	6.45606	1.34757	5.04e-05	0.00018485	"pigment biosynthetic process"	"vacuolar lumen"	"copper ion binding"	"Catecholoxidase."	-	>ref|XP_020574936.1| polyphenol oxidase, chloroplastic-like [Phalaenopsis equestris]
scaffold20745	6.44756	1.3469	8.09e-05	0.000288382	"maltose catabolic process"	"extracellular region"	"alpha-glucosidase activity"	"Alpha-glucosidase."	"Galactose metabolism"	>gb|EUC63332.1| alpha-glucosidase family, glycosyl hydrolase family 31 protein [Rhizoctonia solani AG-3 Rhs1AP]
scaffold13698	6.44756	1.3469	8.1e-05	0.000288601	"response to salt stress"	"plasma membrane"	"ATPase activity	"Proton-exportingATPase."	"Oxidative phosphorylation"	>emb|CEL57318.1| hypothetical protein RSOLAG1IB_02057 [Rhizoctonia solani AG-1 IB]
scaffold12328	6.44756	1.3469	8.1e-05	0.000288637	"positive regulation of growth rate"	"nucleus"	"sequence-specific DNA binding transcription factor activity"	-	-	>ref|XP_020676396.1| putative lysine-specific demethylase JMJ16 isoform X2 [Dendrobium catenatum]
C160732	6.44756	1.3469	8.11e-05	0.000288677	"cell communication"	"plasma membrane"	"glucan exo-1	"Licheninase."	-	>ref|XP_020580391.1| glucan endo-1,3-beta-glucosidase 11-like [Phalaenopsis equestris]
C141046	6.44756	1.3469	8.11e-05	0.000288847	"tyrosine biosynthetic process"	"chloroplast"	"arogenate dehydratase activity"	"Prephenatedehydratase."	"Phenylalanine	>ref|XP_020590834.1| arogenate dehydratase/prephenate dehydratase 2, chloroplastic-like [Phalaenopsis equestris]
C178164	6.43724	1.34623	0.000262484	0.000857005	"water transport"	"integral to membrane"	"protein binding"	-	-	>ref|XP_020575561.1| uncharacterized protein LOC110021419 [Phalaenopsis equestris]
C141108	6.43724	1.34623	0.000262572	0.000857095	"positive regulation of growth rate"	"nucleus"	"histone demethylase activity (H3-K27 specific)"	-	-	>ref|XP_020592304.1| lysine-specific demethylase JMJ705-like [Phalaenopsis equestris]
C137726	6.34452	1.24978	0.000416415	0.00131093	"protein ubiquitination"	"nucleolus"	"structural constituent of ribosome"	"HECT-typeE3ubiquitintransferase."	"Ribosome"	>gb|KZT29543.1| ubiquitin-domain-containing protein [Neolentinus lepideus HHB14362 ss-1]
C120372	6.34452	1.24978	0.000416409	0.00131093	"response to salt stress"	"cell wall"	"oxalate oxidase activity"	"Superoxidedismutase."	-	>gb|JAT60131.1| Putative germin-like protein 2-1, partial [Anthurium amnicola]
C142398	6.34452	1.24978	0.000416284	0.00131081	"DNA replication"	"cytosol"	"protein binding"	"Ribonucleoside-diphosphatereductase."	"Purine metabolism"	>dbj|GAV64269.1| Ribonuc_red_sm domain-containing protein [Cephalotus follicularis]
C95652	6.34451	1.24978	0.0004156	0.00130923	"aerobic respiration"	"mitochondrial respiratory chain complex III"	"ubiquinol-cytochrome-c reductase activity"	-	"Oxidative phosphorylation"	>ref|XP_007007757.1| hypothetical protein TREMEDRAFT_65537 [Tremella mesenterica DSM 1558]
C108326	6.33339	1.2491	0.000190066	0.000636007	"translational elongation"	"fungal-type cell wall"	"translation elongation factor activity"	"Elongationfactor4."	"RNA transport"	>gb|OBZ80343.1| hypothetical protein A0J61_11608, partial [Choanephora cucurbitarum]
C124370	6.33339	1.2491	0.000190031	0.000635965	"response to cold"	"nucleolus"	"double-stranded DNA binding"	"RNAhelicase."	"DNA replication"	>gb|AFU61902.1| putative GIS2 DNA-binding protein, partial [Polyporales sp. KUC9061]
C140748	6.33339	1.2491	0.000189979	0.000635923	-	-	-	-	-	>gb|JAN94695.1| hypothetical protein, partial [Daphnia magna]
C157460	6.33339	1.2491	0.000189758	0.000635277	"negative regulation of transcription from RNA polymerase II promoter"	"nucleus"	"sequence-specific DNA binding transcription factor activity"	"RING-typeE3ubiquitintransferase."	-	>ref|XP_020704848.1| uncharacterized protein LOC110115819 isoform X2 [Dendrobium catenatum]
C170176	6.33339	1.2491	0.000189626	0.000634907	-	-	-	-	-	>ref|XP_020688114.1| uncharacterized protein LOC110103656 [Dendrobium catenatum]
scaffold13121	6.33339	1.2491	0.000189456	0.000634489	-	-	-	-	-	>ref|XP_010928480.1| PREDICTED: uncharacterized protein LOC105050237 isoform X1 [Elaeis guineensis]
scaffold20020	6.33338	1.2491	0.000189137	0.000633569	-	-	-	-	-	>ref|XP_020694951.1| uncharacterized protein LOC110108594 isoform X1 [Dendrobium catenatum]
scaffold7494	6.32891	11.4798	0	0	"pollen tube growth"	"Golgi apparatus"	"beta-galactosidase activity"	"Protodioscin26-O-beta-D-glucosidase."	"Cyanoamino acid metabolism"	>ref|XP_018813484.1| PREDICTED: beta-glucosidase 12-like [Juglans regia]
C134104	6.32409	1.24843	0.000115911	0.000403304	"cellular response to water deprivation"	"plant-type vacuole membrane"	-	-	-	>ref|XP_003562876.1| PREDICTED: solute carrier family 22 member 8-like [Brachypodium distachyon]
C146170	6.32409	1.24843	0.000115829	0.000403126	"protein import into nucleus"	"nucleus"	"Ran GTPase binding"	-	"Ribosome biogenesis in eukaryotes"	>ref|XP_001731993.1| hypothetical protein MGL_1261 [Malassezia globosa CBS 7966]
C118638	6.32409	1.24843	0.000115821	0.000403126	"response to other organism"	"vacuolar membrane"	"chlorophyll catabolite transmembrane transporter activity"	"Xenobiotic-transportingATPase."	"ABC transporters"	>ref|XP_020591786.1| ABC transporter C family member 3-like [Phalaenopsis equestris]
scaffold24393	6.32409	1.24843	0.000115676	0.000402899	-	-	-	-	-	>ref|XP_020705953.1| uncharacterized protein LOC110116631 isoform X1 [Dendrobium catenatum]
C186122	6.32409	1.24843	0.000115374	0.000402122	-	-	-	-	-	>ref|XP_020592928.1| citrate-binding protein-like [Phalaenopsis equestris]
scaffold6219	6.31535	1.24776	0.00014667	0.00050139	"response to water deprivation"	"nucleus"	"protein binding"	"Protein-serine/threoninephosphatase."	"MAPK signaling pathway"	>ref|XP_020699572.1| probable protein phosphatase 2C 27 isoform X2 [Dendrobium catenatum]
scaffold20938	6.31535	1.24776	0.000146777	0.000501635	"protein autophosphorylation"	"cytosol"	"protein serine/threonine kinase activity"	"Non-specificserine/threonineproteinkinase."	"MAPK signaling pathway"	>ref|XP_020589504.1| probable serine/threonine protein kinase IRE isoform X1 [Phalaenopsis equestris]
C203567	6.31535	1.24776	0.000147272	0.000502965	-	"cytosol"	-	"Amidase."	-	>ref|XP_020681514.1| putative amidase C869.01 [Dendrobium catenatum]
C165724	6.31534	1.24776	0.000147476	0.000503543	"ascospore formation"	"cytosol"	"protein binding"	"Alpha	"Starch and sucrose metabolism"	>emb|CCO28944.1| alpha,alpha-trehalose-phosphate synthase (UDP-forming) [Rhizoctonia solani AG-1 IB]
C162966	6.31534	1.24776	0.000147688	0.000504145	-	-	-	-	-	>emb|CCO28079.1| hypothetical protein BN14_02071 [Rhizoctonia solani AG-1 IB]
C149254	6.31534	1.24776	0.000147861	0.000504616	-	-	-	-	-	>emb|CUA78269.1| stearoyl-CoA desaturase (delta-9 desaturase) [Rhizoctonia solani]
scaffold7495	6.31385	10.4384	0	0	"pollen tube growth"	"Golgi apparatus"	"beta-galactosidase activity"	"Protodioscin26-O-beta-D-glucosidase."	"Cyanoamino acid metabolism"	>ref|XP_007014813.1| Beta-glucosidase 17 isoform 1 [Theobroma cacao]
scaffold8056	6.30483	1.24709	0.000322979	0.00103472	-	-	-	-	-	>ref|XP_020584043.1| uncharacterized protein LOC110027099 isoform X1 [Phalaenopsis equestris]
scaffold19706	6.30483	1.24709	0.0003232	0.0010352	"telomere maintenance"	"membrane"	"bubble DNA binding"	-	-	>emb|CEL51874.1| hypothetical protein RSOLAG1IB_00411 [Rhizoctonia solani AG-1 IB]
C188618	6.30483	1.24709	0.000323745	0.00103655	"response to cadmium ion"	"cell wall"	"serine-type endopeptidase activity"	"Cucumisin."	-	>ref|XP_020678921.1| cucumisin-like [Dendrobium catenatum]
C188034	6.30483	1.24709	0.000323774	0.00103655	-	-	-	-	-	>ref|XP_020591640.1| protein LURP-one-related 5-like [Phalaenopsis equestris]
C163022	6.30483	1.24709	0.000323803	0.00103655	"cytoplasmic translation"	"cytoplasm"	"structural constituent of ribosome"	-	"Ribosome"	>gb|KZT18792.1| 60S ribosomal protein L10 [Neolentinus lepideus HHB14362 ss-1]
C149646	6.30482	1.24709	0.000323959	0.00103693	"abscisic acid mediated signaling pathway"	"plasma membrane"	"protein kinase activity"	"Non-specificserine/threonineproteinkinase."	"Plant-pathogen interaction"	>gb|AGQ20418.1| calcium dependent protein kinase 8, partial [Zingiber officinale]
C121092	6.30482	1.24709	0.000324523	0.00103816	-	-	"UDP-glucosyltransferase activity"	"7-deoxyloganetinglucosyltransferase."	-	>ref|XP_007148404.1| hypothetical protein PHAVU_006G205700g [Phaseolus vulgaris]
C72881	6.29206	1.24642	0.00113111	0.00325227	"proline biosynthetic process"	"cytosol"	"alcohol dehydrogenase (NAD) activity"	"Secoisolariciresinoldehydrogenase."	"Diterpenoid biosynthesis"	>ref|XP_020684777.1| LOW QUALITY PROTEIN: short-chain dehydrogenase reductase 3b-like [Dendrobium catenatum]
C152974	6.29206	1.24642	0.0011313	0.00325251	"response to nematode"	"membrane"	"pectate lyase activity"	"Pectatelyase."	"Pentose and glucuronate interconversions"	>ref|XP_020690199.1| probable pectate lyase 18 [Dendrobium catenatum]
scaffold13702	6.29206	1.24642	0.00113179	0.00325274	"sulfate transport"	"plasma membrane"	"sulfate transmembrane transporter activity"	-	-	>ref|XP_020585462.1| probable sulfate transporter 4.2 isoform X2 [Phalaenopsis equestris]
scaffold1107	6.29206	1.24642	0.00113184	0.00325274	-	-	-	-	-	>ref|XP_020689176.1| transcription factor MYB111-like, partial [Dendrobium catenatum]
scaffold1612	6.23022	5.38168	4.68e-76	2.36e-74	-	-	-	-	"Pentose and glucuronate interconversions"	>ref|XP_020112802.1| probable polygalacturonase [Ananas comosus]
scaffold2413	6.20418	1.14327	0.0016951	0.00467888	-	-	-	-	-	>ref|XP_020574457.1| protein MEI2-like 4 [Phalaenopsis equestris]
C184340	6.20418	1.14327	0.00169451	0.00467778	"purine nucleotide biosynthetic process"	"cytosol"	"IMP cyclohydrolase activity"	"Phosphoribosylaminoimidazolecarboxamideformyltransferase."	"Purine metabolism"	>ref|XP_010276221.1| PREDICTED: bifunctional purine biosynthesis protein purH [Nelumbo nucifera]
C129362	6.20417	1.14327	0.00169349	0.00467658	-	-	-	-	-	>gb|KDN35125.1| hypothetical protein RSAG8_11858, partial [Rhizoctonia solani AG-8 WAC10335]
C169596	6.20417	1.14327	0.00169324	0.00467657	"maturation of SSU-rRNA from tricistronic rRNA transcript (SSU-rRNA	"nucleolus"	"structural constituent of ribosome"	-	"Ribosome"	>gb|KEP47630.1| 40S ribosomal protein S24 [Rhizoctonia solani 123E]
C232869	6.19407	5.3461	2.66e-88	1.57e-86	-	-	-	-	-	>ref|XP_020673797.1| uncharacterized protein LOC110093300 isoform X1 [Dendrobium catenatum]
C128864	6.1905	1.14259	0.000713968	0.0021428	"water transport"	"extracellular region"	-	-	-	>ref|XP_020259496.1| epidermis-specific secreted glycoprotein EP1-like [Asparagus officinalis]
C134790	6.1905	1.14259	0.000713708	0.00214225	"Golgi organization"	"cytoplasmic vesicle"	"GTPase activator activity"	-	-	>ref|XP_020671931.1| uncharacterized protein LOC110091957 isoform X1 [Dendrobium catenatum]
C182836	6.1905	1.14259	0.000712845	0.00214011	-	-	-	-	-	>emb|CUA70156.1| hypothetical protein RSOLAG22IIIB_00504 [Rhizoctonia solani]
C153928	6.1905	1.14259	0.000712763	0.00214011	-	-	-	-	-	>emb|CNJ48920.1| Uncharacterised protein [Mycobacterium tuberculosis]
C138922	6.1905	1.14259	0.000712696	0.00214011	-	-	-	-	-	>ref|XP_020694102.1| uncharacterized protein LOC110107971 [Dendrobium catenatum]
scaffold18303	6.19049	1.14259	0.000711171	0.00213689	"amylopectin biosynthetic process"	"chloroplast"	"isoamylase activity"	"Isoamylase."	-	>ref|XP_020701782.1| isoamylase 1, chloroplastic isoform X2 [Dendrobium catenatum]
scaffold24043	6.18259	5.33536	1.14e-77	5.91e-76	"negative regulation of transcription from RNA polymerase II promoter"	"chromocenter"	"protein binding"	-	"Systemic lupus erythematosus"	>ref|XP_009393405.2| PREDICTED: histone H3.2 [Musa acuminata subsp. malaccensis]
scaffold16318	6.18234	3.90822	2.49e-27	3.82e-26	"protein polyubiquitination"	"nucleus"	"ubiquitin-protein ligase activity"	"E2ubiquitin-conjugatingenzyme."	"Ubiquitin mediated proteolysis"	>ref|XP_007384133.1| ubiquitin-conjugating enzyme E2 [Punctularia strigosozonata HHB-11173 SS5]
scaffold17469	6.17902	1.14192	0.000358666	0.00113843	"cell wall modification involved in multidimensional cell growth"	"plasma membrane"	"cellulase activity"	"Cellulase."	"Starch and sucrose metabolism"	>ref|XP_020599750.1| endoglucanase 24-like [Phalaenopsis equestris]
scaffold10163	6.17901	1.14192	0.000357944	0.00113715	"gravitropism"	"plasma membrane"	"xenobiotic-transporting ATPase activity"	"Xenobiotic-transportingATPase."	"ABC transporters"	>ref|XP_020573475.1| ABC transporter B family member 21-like [Phalaenopsis equestris]
C147304	6.17901	1.14192	0.000357561	0.00113619	"response to nematode"	"membrane"	"pectate lyase activity"	"Pectatelyase."	"Pentose and glucuronate interconversions"	>ref|XP_020679064.1| probable pectate lyase 8 [Dendrobium catenatum]
C119384	6.17901	1.14192	0.000357486	0.00113608	"arabinose transport"	"plasma membrane"	"galactose:hydrogen symporter activity"	-	-	>emb|CUA72369.1| L-fucose permease [Haemophilus influenzae Rd KW20] [Rhizoctonia solani]
scaffold3924	6.16934	1.14124	0.000321698	0.00103213	"protein targeting to ER"	"endoplasmic reticulum membrane"	"protein transporter activity"	-	"Protein export"	>emb|CCO33134.1| putative protein transport protein Sec61 subunit gamma [Rhizoctonia solani AG-1 IB]
scaffold14093	6.16934	1.14124	0.000322097	0.00103329	"DNA methylation"	"nucleus"	"DNA (cytosine-5-)-methyltransferase activity"	"DNA(cytosine-5-)-methyltransferase."	"Cysteine and methionine metabolism"	>ref|XP_020258733.1| LOW QUALITY PROTEIN: DNA (cytosine-5)-methyltransferase 3-like [Asparagus officinalis]
C154026	6.16934	1.14124	0.000322582	0.0010339	"response to karrikin"	"cell wall"	"protein kinase activity"	-	-	>ref|XP_020582985.1| cysteine-rich repeat secretory protein 55-like [Phalaenopsis equestris]
C153428	6.16934	1.14124	0.000322649	0.0010339	"lateral root morphogenesis"	"plasma membrane"	"protein kinase activity"	"Non-specificserine/threonineproteinkinase."	"Plant-pathogen interaction"	>ref|XP_020700552.1| receptor-like protein kinase HSL1 [Dendrobium catenatum]
scaffold6946	6.15869	1.14057	0.000554402	0.00170552	"copper ion transport"	"Golgi membrane"	"copper-exporting ATPase activity"	"Cu(+)exportingATPase."	-	>ref|XP_020585514.1| probable copper-transporting ATPase HMA5 isoform X1 [Phalaenopsis equestris]
C171414	6.15868	1.14057	0.000555706	0.00170885	"pollen tube growth"	"plasma membrane"	"protein binding"	-	"SNARE interactions in vesicular transport"	>ref|XP_020674262.1| syntaxin-132-like [Dendrobium catenatum]
C168124	6.15868	1.14057	0.000556585	0.00171044	"rRNA transcription"	"nucleus"	"regulatory region DNA binding"	"Non-specificserine/threonineproteinkinase."	"ErbB signaling pathway"	>ref|XP_020699147.1| serine/threonine-protein kinase TOR isoform X2 [Dendrobium catenatum]
C129630	6.15868	1.14057	0.000556732	0.00171071	"response to heat"	"cytosol"	"protein binding"	"RNA-directedDNApolymerase."	-	>ref|XP_020676999.1| BAG family molecular chaperone regulator 1-like isoform X1 [Dendrobium catenatum]
C157074	6.15868	1.14057	0.000557025	0.00171143	"pollen tube growth"	"plasma membrane"	"phospholipid-translocating ATPase activity"	"Phospholipid-translocatingATPase."	-	>ref|XP_020596121.1| LOW QUALITY PROTEIN: putative phospholipid-transporting ATPase 9 [Phalaenopsis equestris]
C126008	6.15868	1.14057	0.000557098	0.00171147	-	"cytosol"	-	"SoyasaponinIIIrhamnosyltransferase."	-	>ref|XP_021665291.1| UDP-glycosyltransferase 91A1-like [Hevea brasiliensis]
scaffold12170	6.14547	1.13989	0.00173366	0.00477986	"positive regulation of erythrocyte aggregation"	-	"mannose binding"	-	-	>ref|XP_020573160.1| mannose-specific lectin-like [Phalaenopsis equestris]
C157206	6.14546	1.13989	0.00173665	0.0047867	-	-	-	-	-	>emb|CCO28498.1| hypothetical protein BN14_02493 [Rhizoctonia solani AG-1 IB]
C146418	6.14546	1.13989	0.00173763	0.00478893	-	-	-	-	-	>ref|XP_020578260.1| peptide-N4-(N-acetyl-beta-glucosaminyl)asparagine amidase A-like [Phalaenopsis equestris]
C139388	6.14546	1.13989	0.00173795	0.00478936	"seed coat development"	"extracellular region"	"serine-type endopeptidase activity"	"Tripeptidyl-peptidaseII."	-	>ref|XP_020596596.1| subtilisin-like protease SBT1.5 [Phalaenopsis equestris]
scaffold15749	6.10431	3.8297	6.27e-31	1.09e-29	-	-	-	-	-	>ref|XP_020598187.1| uncharacterized protein LOC110037808 [Phalaenopsis equestris]
CL550Contig1	6.08345	6.19647	2.35e-157	3.14e-155	"gamete generation"	"vacuolar membrane"	"inorganic phosphate transmembrane transporter activity"	-	-	>gb|OAP12843.1| GPT2 [Arabidopsis thaliana]
C208843	6.06989	3.79602	4.15e-29	6.79e-28	"DNA damage checkpoint"	"nucleus"	"RNA polymerase II activating transcription factor binding"	-	"Cell cycle"	>dbj|GAT54763.1| predicted protein [Mycena chlorophos]
CL4097Contig1	6.05416	4.66568	2.49e-50	7.62e-49	"cell division"	-	"carboxylic ester hydrolase activity"	-	-	>ref|XP_020695645.1| uncharacterized protein LOC110109084 isoform X1 [Dendrobium catenatum]
C133150	6.04932	1.0282	0.00623112	0.0152122	"DNA unwinding involved in replication"	"THO complex"	"protein binding"	"DNAhelicase."	"DNA replication"	>ref|XP_020686085.1| DNA replication licensing factor MCM2 [Dendrobium catenatum]
C232005	6.04147	5.1998	1.34e-79	7.16e-78	"defense response to insect"	"endoplasmic reticulum"	"(3E)-4	"Isoflavone2{prime}-hydroxylase."	"Bisphenol degradation"	>ref|XP_020704642.1| isoflavone 2'-hydroxylase-like [Dendrobium catenatum]
C153894	6.03243	1.02752	0.00243278	0.00649318	"maturation of SSU-rRNA from tricistronic rRNA transcript (SSU-rRNA	"cytosol"	"RNA binding"	"Protein-N(pi)-phosphohistidine--D-fructosephosphotransferase."	"Ribosome"	>emb|CCO26849.1| 40S ribosomal protein S6-B [Rhizoctonia solani AG-1 IB]
C157184	6.03243	1.02752	0.00243243	0.00649285	"systemic acquired resistance"	"chloroplast stroma"	"alpha-L-fucosidase activity"	"Alpha-L-fucosidase."	-	>ref|XP_009401648.1| PREDICTED: GDSL esterase/lipase At1g09390 [Musa acuminata subsp. malaccensis]
CL8656Contig1	6.03243	1.02752	0.00243105	0.00649119	-	-	-	-	-	>ref|XP_020691046.1| telomere length regulation protein TEL2 homolog isoform X1 [Dendrobium catenatum]
C140004	6.03243	1.02752	0.00242859	0.00648626	"pollen germination"	"glycosylphosphatidylinositol-N-acetylglucosaminyltransferase (GPI-GnT) complex"	"protein binding"	"PhosphatidylinositolN-acetylglucosaminyltransferase."	"Glycosylphosphatidylinositol(GPI)-anchor biosynthesis"	>ref|XP_020698376.1| phosphatidylinositol N-acetylglucosaminyltransferase subunit A [Dendrobium catenatum]
scaffold12239	6.02883	5.18859	4.37e-78	2.28e-76	"response to cadmium ion"	"cytosol"	"oxidoreductase activity	"Perakinereductase."	"Vitamin B6 metabolism"	>ref|XP_006652179.1| PREDICTED: probable aldo-keto reductase 2-like [Oryza brachyantha]
C133720	6.01825	1.02684	0.00118173	0.00338044	-	-	-	-	-	>ref|XP_020682823.1| uncharacterized protein LOC110099865 [Dendrobium catenatum]
C142542	6.01825	1.02684	0.00117985	0.00337711	"auxin efflux"	"plasma membrane"	"auxin influx transmembrane transporter activity"	"Xenobiotic-transportingATPase."	"ABC transporters"	>ref|XP_020685868.1| ABC transporter B family member 11-like isoform X1 [Dendrobium catenatum]
scaffold13485	6.01824	1.02684	0.00117754	0.00337189	"response to hypoxia"	"Golgi apparatus"	"alcohol dehydrogenase (NAD) activity"	"Alcoholdehydrogenase."	"Glycolysis / Gluconeogenesis"	>ref|XP_020596238.1| alcohol dehydrogenase 3-like [Phalaenopsis equestris]
C158694	6.01824	1.02684	0.00117748	0.00337189	"plasmodesmata-mediated intercellular transport"	"extracellular matrix"	"oxalate oxidase activity"	"Superoxidedismutase."	-	>ref|XP_020684233.1| germin-like protein 9-3 [Dendrobium catenatum]
scaffold14390	6.01824	1.02684	0.00117744	0.00337189	"cellular response to phosphate starvation"	"extracellular space"	"acid phosphatase activity"	"Acidphosphatase."	-	>ref|XP_002264050.1| PREDICTED: purple acid phosphatase 2 isoform 3 [Vitis vinifera]
scaffold16740	6.01824	1.02684	0.00117716	0.00337189	"root hair elongation"	"plasma membrane"	"palmitoyltransferase activity"	"ProteinS-acyltransferase."	-	>ref|XP_021609569.1| probable protein S-acyltransferase 7 isoform X1 [Manihot esculenta]
CL4886Contig1	6.01824	1.02684	0.00117697	0.00337188	"pollination"	"anchored to membrane"	"protein binding"	-	-	>ref|XP_020694146.1| blue copper protein-like [Dendrobium catenatum]
scaffold19486	6.00665	1.02616	0.000760065	0.0022621	-	-	-	-	-	>ref|XP_020581456.1| uncharacterized protein LOC110025355 [Phalaenopsis equestris]
scaffold3460	6.00665	1.02616	0.000759638	0.00226106	"regulation of gibberellic acid mediated signaling pathway"	"nucleus"	"sequence-specific DNA binding transcription factor activity"	-	-	>ref|XP_020702200.1| protein indeterminate-domain 7-like [Dendrobium catenatum]
scaffold11158	6.00665	1.02616	0.000758402	0.00225833	-	-	-	-	-	>ref|XP_020596308.1| uncharacterized protein LOC110036250 isoform X2 [Phalaenopsis equestris]
C96322	6.00665	1.02616	0.000757467	0.00225667	"megagametogenesis"	"chloroplast"	"guanyl-nucleotide exchange factor activity"	-	-	>ref|XP_020581346.1| brefeldin A-inhibited guanine nucleotide-exchange protein 1 [Phalaenopsis equestris]
C149048	6.00664	1.02616	0.000754338	0.00225116	-	"nuclear envelope"	"protein binding"	-	-	>ref|XP_020694892.1| nuclear pore complex protein NUP205 isoform X2 [Dendrobium catenatum]
C153202	6.00664	1.02616	0.000753268	0.00224892	-	-	-	-	-	>ref|XP_020680638.1| type I inositol polyphosphate 5-phosphatase 10 isoform X3 [Dendrobium catenatum]
C182600	6.00664	1.02616	0.000752446	0.002247	"osteoblast differentiation"	"phagocytic cup"	"RNA binding"	"Non-specificserine/threonineproteinkinase."	"Measles"	>emb|CUA70433.1| Guanine nucleotide-binding protein subunit beta-like protein [Rhizoctonia solani]
scaffold20690	5.9957	1.02549	0.000964788	0.00281553	"peptidoglycan biosynthetic process"	"cytosol"	"acid-amino acid ligase activity"	"UDP-N-acetylmuramoyl-L-alanyl-D-glutamate--2	"Lysine biosynthesis"	>ref|XP_021668370.1| uncharacterized protein LOC110656101 isoform X2 [Hevea brasiliensis]
scaffold5297	5.9957	1.02549	0.000965208	0.00281614	"growth"	"cytosol"	"protein binding"	"Amidase."	"Aminoacyl-tRNA biosynthesis"	>ref|XP_015691770.1| PREDICTED: putative amidase ARB_02965 [Oryza brachyantha]
scaffold17354	5.9957	1.02549	0.000965569	0.00281637	"cell tip growth"	"plasma membrane"	"potassium ion transmembrane transporter activity"	-	-	>ref|XP_020270232.1| potassium transporter 10-like isoform X1 [Asparagus officinalis]
CL8942Contig1	5.9957	1.02549	0.000966246	0.00281805	"response to hypoxia"	"Golgi apparatus"	"alcohol dehydrogenase (NAD) activity"	"Alcoholdehydrogenase."	"Glycolysis / Gluconeogenesis"	>gb|ABW83183.1| alcohol dehydrogenase 1 [Zea mays subsp. mays]
C64437	5.9957	1.02549	0.000968143	0.00282244	"vasculature development"	"pollen tube"	"protein kinase activity"	"Non-specificserine/threonineproteinkinase."	"Plant hormone signal transduction"	>gb|AGC54431.1| receptor-like kinase, partial [Cocos nucifera]
C182000	5.9957	1.02549	0.000969106	0.00282495	"response to wounding"	"nucleus"	"luteolin O-methyltransferase activity"	"Tricetin3{prime}	"Flavone and flavonol biosynthesis"	>gb|OAY83742.1| Tricetin 3',4',5'-O-trimethyltransferase [Ananas comosus]
C171164	5.99569	1.02549	0.000971033	0.0028297	"cell wall biogenesis"	-	-	-	-	>ref|XP_020696942.1| uncharacterized protein LOC110110005 isoform X9 [Dendrobium catenatum]
C169160	5.99569	1.02549	0.000971648	0.0028312	"establishment or maintenance of cell polarity"	"cytosol"	"adenosylhomocysteinase activity"	"Adenosylhomocysteinase."	"Cysteine and methionine metabolism"	>gb|ELU45153.1| adenosylhomocysteinase [Rhizoctonia solani AG-1 IA]
C165250	5.99569	1.02549	0.000972881	0.00283421	"response to desiccation"	"cytosol"	"protein binding"	"Peroxidase."	"Phenylalanine metabolism"	>ref|XP_020587573.1| peroxidase 31-like [Phalaenopsis equestris]
C165154	5.99569	1.02549	0.000973498	0.00283572	"protein phosphorylation"	"nucleus"	"transcription cofactor activity"	-	-	>ref|XP_020591773.1| probable serine/threonine-protein kinase PBL5 isoform X2 [Phalaenopsis equestris]
C161074	5.99569	1.02549	0.000974115	0.00283694	"vacuolar transport"	"vacuolar lumen"	-	-	-	>ref|XP_020674689.1| ABC transporter G family member 5 [Dendrobium catenatum]
C156468	5.99569	1.02549	0.000974677	0.00283799	"pollination"	"extracellular matrix"	-	-	-	>ref|XP_010241114.1| PREDICTED: basic blue protein-like [Nelumbo nucifera]
C155948	5.99569	1.02549	0.000975239	0.00283934	"negative regulation of transcription from RNA polymerase II promoter"	"nucleoplasm"	"RNA polymerase II core binding"	-	-	>ref|XP_020592198.1| uncharacterized protein LOC110032783 [Phalaenopsis equestris]
scaffold24044	5.99057	3.723	1.68e-28	2.69e-27	"negative regulation of transcription from RNA polymerase II promoter"	"chromocenter"	"protein binding"	-	"Systemic lupus erythematosus"	>gb|KQL29950.1| hypothetical protein SETIT_019787mg, partial [Setaria italica]
scaffold22749	5.98207	1.02481	0.00206094	0.00557681	"sulfur compound metabolic process"	"nucleus"	"glutathione binding"	-	"Cell cycle"	>gb|KEP52449.1| E3 ubiquitin ligase complex SCF subunit SconC protein [Rhizoctonia solani 123E]
C181822	5.98206	1.02481	0.00206173	0.00557701	"protein secretion"	"plastid envelope"	"signal sequence binding"	-	"Protein export"	>ref|XP_020688099.1| preprotein translocase subunit SCY2, chloroplastic isoform X2 [Dendrobium catenatum]
C164614	5.98206	1.02481	0.00206211	0.00557751	"amino acid transport"	"plasma membrane"	"protein binding"	-	-	>ref|XP_020682564.1| uncharacterized protein LOC110099683 isoform X2 [Dendrobium catenatum]
CL7929Contig1	5.96549	5.5202	2.69e-100	1.89e-98	-	"chloroplast"	"protein binding"	-	"Systemic lupus erythematosus"	>gb|OAY84720.1| Histone H2B [Ananas comosus]
scaffold11911	5.9653	1.02413	0.00664163	0.0160426	"nitrogen compound metabolic process"	"plasma membrane"	"dipeptide transporter activity"	-	-	>ref|XP_020600037.1| protein NRT1/ PTR FAMILY 8.1-like [Phalaenopsis equestris]
scaffold479	5.9548	9.9498	0	0	"defense response to fungus"	-	-	"Peroxidase."	"Phenylalanine metabolism"	>gb|KRH51084.1| hypothetical protein GLYMA_07G260300 [Glycine max]
C214637	5.95059	3.68559	1.26e-27	1.94e-26	"formation of translation preinitiation complex"	"eukaryotic 43S preinitiation complex"	"translation initiation factor activity"	"Non-specificserine/threonineproteinkinase."	"RNA transport"	>emb|CCO28058.1| Protein translation factor SUI1 [Rhizoctonia solani AG-1 IB]
C156788	5.94674	1.02345	0.0152744	0.033363	"toll-like receptor signaling pathway"	"extracellular region"	-	-	-	>emb|CEL54173.1| hypothetical protein RSOLAG1IB_06884 [Rhizoctonia solani AG-1 IB]
C225481	5.92906	4.54572	6.81e-46	1.86e-44	"pollination"	"anchored to membrane"	"protein binding"	-	-	>ref|XP_020587638.1| basic blue protein-like [Phalaenopsis equestris]
scaffold16663	5.92432	5.48034	1.15e-94	7.44e-93	"translational elongation"	"fungal-type cell wall"	"translation elongation factor activity"	"Sulfateadenylyltransferase."	"RNA transport"	>emb|CEL58096.1| elongation factor EF-1 alpha subunit [Rhizoctonia solani AG-1 IB]
scaffold25574	5.90822	6.02689	7.76e-146	9.29e-144	"response to brassinosteroid stimulus"	"nucleus"	"sequence-specific DNA binding transcription factor activity"	-	"Circadian rhythm - plant"	>ref|XP_020686499.1| B-box zinc finger protein 20-like [Dendrobium catenatum]
C211893	5.86335	3.60772	2.67e-26	3.99e-25	-	-	-	-	-	>gb|KDN39584.1| hypothetical protein RSAG8_08740, partial [Rhizoctonia solani AG-8 WAC10335]
CL6884Contig1	5.86029	5.02635	8.7e-69	3.84e-67	"negative regulation of apoptotic process"	"nucleus"	"lactoylglutathione lyase activity"	"Lactoylglutathionelyase."	"Pyruvate metabolism"	>ref|XP_020689732.1| uncharacterized protein LOC110104810 [Dendrobium catenatum]
scaffold2581	5.85628	0.902403	0.00891095	0.0208679	-	-	-	-	-	>ref|XP_020575646.1| protein FEZ-like [Phalaenopsis equestris]
C159248	5.85628	0.902403	0.00889906	0.0208486	"response to water deprivation"	"cell wall"	"xyloglucan:xyloglucosyl transferase activity"	"Xyloglucan:xyloglucosyltransferase."	"Plant hormone signal transduction"	>gb|OVA16067.1| Glycoside hydrolase [Macleaya cordata]
C123532	5.83801	0.901721	0.00381812	0.00976809	"cytokinesis by cell plate formation"	"spindle"	"microtubule binding"	-	-	>gb|KCW70729.1| hypothetical protein EUGRSUZ_F03893, partial [Eucalyptus grandis]
C131818	5.83801	0.901721	0.00381546	0.00976303	"response to brassinosteroid stimulus"	"cell wall"	-	-	-	>ref|XP_020675082.1| protein EXORDIUM-like [Dendrobium catenatum]
C152864	5.83801	0.901721	0.00381307	0.00975866	"endonucleolytic cleavage in ITS1 to separate SSU-rRNA from 5.8S rRNA and LSU-rRNA from tricistronic rRNA transcript (SSU-rRNA	"nucleus"	"protein binding"	"Non-specificserine/threonineproteinkinase."	"Ribosome biogenesis in eukaryotes"	>gb|OTG27183.1| putative WD40/YVTN repeat-like-containing domain, Periodic tryptophan protein 2 [Helianthus annuus]
CL2143Contig1	5.838	0.901721	0.00381001	0.00975355	"positive regulation of cell proliferation"	"endoplasmic reticulum"	"oxidoreductase activity	"OryzalexinEsynthase."	"Bisphenol degradation"	>ref|XP_020591131.1| cytochrome P450 78A5-like [Phalaenopsis equestris]
C187492	5.838	0.901721	0.00380948	0.00975355	-	-	-	-	-	>ref|XP_020684448.1| protein DENND6B [Dendrobium catenatum]
C216079	5.838	0.901721	0.00380829	0.00975256	-	-	-	-	-	>ref|XP_010926507.1| PREDICTED: non-specific lipid-transfer protein 2-like [Elaeis guineensis]
scaffold824	5.83722	4.46022	2.26e-43	5.77e-42	-	-	-	-	-	>emb|CUA73529.1| hypothetical protein RSOLAG22IIIB_10866 [Rhizoctonia solani]
C159582	5.82343	0.901039	0.00222348	0.00597596	-	-	-	-	-	>ref|XP_020693505.1| ABC transporter C family member 14-like isoform X2 [Dendrobium catenatum]
C167404	5.82342	0.901039	0.00222169	0.00597406	-	-	-	-	-	>ref|XP_020692836.1| uncharacterized protein LOC110107039 isoform X3 [Dendrobium catenatum]
C119948	5.82342	0.901039	0.00221962	0.00597179	-	-	-	-	-	>gb|EUC57132.1| cytochrome C oxidase, subunit IV/COX5b [Rhizoctonia solani AG-3 Rhs1AP]
C156036	5.82342	0.901039	0.00221857	0.00597067	"diadenosine polyphosphate metabolic process"	"cytosol"	"hydrolase activity"	"ADP-ribosediphosphatase."	"RNA degradation"	>ref|XP_020704451.1| nudix hydrolase 18, mitochondrial-like [Dendrobium catenatum]
C128006	5.82342	0.901039	0.00221844	0.00597067	"rRNA processing"	"cytosol"	"RNA binding"	-	"Ribosome"	>emb|CUA74523.1| 60S ribosomal protein L12 [Rattus norvegicus] [Rhizoctonia solani]
scaffold12263	5.81119	0.900357	0.00198484	0.00539564	-	"intracellular membrane-bounded organelle"	-	-	-	>gb|JAT67241.1| Ankyrin repeat domain-containing protein 13B [Anthurium amnicola]
C167112	5.81119	0.900357	0.00198634	0.00539922	"xylogalacturonan metabolic process"	"endosome"	"UDP-xylosyltransferase activity"	"acetylglucosaminyltransferase."	"Glycosaminoglycan biosynthesis - heparan sulfate"	>ref|XP_020589959.1| probable glycosyltransferase At5g03795 [Phalaenopsis equestris]
C138312	5.81119	0.900357	0.00199055	0.00540728	-	-	-	-	-	>emb|CCO37642.1| hypothetical protein BN14_11800 [Rhizoctonia solani AG-1 IB]
C140740	5.81119	0.900357	0.00199064	0.00540728	-	-	-	-	-	>ref|XP_020679488.1| uncharacterized protein LOC110097455 [Dendrobium catenatum]
C151112	5.81119	0.900357	0.00199133	0.00540802	"pathogenesis"	"fungal-type cell wall"	"oxidoreductase activity	-	"Staphylococcus aureus infection"	>gb|EUC56118.1| transmembrane protein, putative, partial [Rhizoctonia solani AG-3 Rhs1AP]
C149004	5.81119	0.900357	0.00199329	0.00540984	"mitochondrial respiratory chain complex IV assembly"	"nucleus"	"cytochrome-c oxidase activity"	"Cytochrome-coxidase."	"Oxidative phosphorylation"	>emb|CUA70871.1| Cytochrome c oxidase subunit 6B [Rhizoctonia solani]
C126194	5.81119	0.900357	0.00199341	0.00540984	"regulation of cell growth"	"nucleoplasm"	"potassium channel regulator activity"	"Non-specificserine/threonineproteinkinase."	"MAPK signaling pathway"	>ref|XP_020585763.1| serine/threonine-protein kinase STY46-like [Phalaenopsis equestris]
C128010	5.81119	0.900357	0.00199433	0.00541107	"ethanol biosynthetic process involved in glucose fermentation to ethanol"	"cytoplasm"	"alcohol dehydrogenase (NAD) activity"	"Alcoholdehydrogenase."	"Glycolysis / Gluconeogenesis"	>gb|EUC57369.1| mannitol-1-phosphate dehydrogenase [Rhizoctonia solani AG-3 Rhs1AP]
C121614	5.81119	0.900357	0.00199459	0.00541107	-	-	-	"DNAhelicase."	-	>emb|CCO36915.1| hypothetical protein BN14_11063 [Rhizoctonia solani AG-1 IB]
C115646	5.81119	0.900357	0.00199655	0.0054156	-	-	-	-	-	>ref|XP_020597221.1| uncharacterized protein LOC110036997 isoform X1 [Phalaenopsis equestris]
C153084	5.79722	0.899676	0.00344948	0.00892999	"pentose-phosphate shunt"	"nucleus"	"sedoheptulose-7-phosphate:D-glyceraldehyde-3-phosphate glyceronetransferase activity"	"Transaldolase."	"Pentose phosphate pathway"	>emb|CEL62759.1| transaldolase [Rhizoctonia solani AG-1 IB]
CL9191Contig1	5.79722	0.899676	0.00345384	0.00893285	"response to oxidative stress"	"mitochondrion"	"protein disulfide isomerase activity"	"Proteindisulfide-isomerase."	"Protein processing in endoplasmic reticulum"	>dbj|GAU12948.1| hypothetical protein TSUD_97590, partial [Trifolium subterraneum]
C181880	5.79722	0.899676	0.00345405	0.00893285	-	-	-	-	-	>gb|OAY82664.1| hypothetical protein ACMD2_14546 [Ananas comosus]
C172838	5.79722	0.899676	0.00345435	0.00893285	"response to cold"	"cell wall"	"protein binding"	"Licheninase."	-	>ref|XP_020588216.1| putative glucan endo-1,3-beta-glucosidase GVI [Phalaenopsis equestris]
C121798	5.79722	0.899676	0.00345488	0.00893342	"invasive growth in response to glucose limitation"	"Golgi apparatus"	"methylammonium transmembrane transporter activity"	-	-	>emb|CEL63131.1| Ammonium transporter 1 OS=Schizosaccharomyces pombe (strain 972 / ATCC 24843) GN=amt1 PE=3 SV=1 [Rhizoctonia solani AG-1
C118828	5.79721	0.899676	0.00345758	0.00893715	"cytokinesis after mitosis"	"phagocytic cup"	"protein serine/threonine kinase activity"	"RNA-directedDNApolymerase."	-	>emb|CCO29643.1| hypothetical protein BN14_03661 [Rhizoctonia solani AG-1 IB]
C75129	5.77924	0.898995	0.0103162	0.0237916	"rRNA processing"	"cytosol"	"structural constituent of ribosome"	-	"Ribosome"	>gb|KZT10067.1| hypothetical protein LAESUDRAFT_722211 [Laetiporus sulphureus 93-53]
C164140	5.77924	0.898995	0.0103182	0.0237916	"defense response to oomycetes"	"plasma membrane"	"protein binding"	-	"ABC transporters"	>gb|AAN85370.1| ATP-binding cassette transporter ABC2 [Solanum tuberosum]
scaffold6136	5.73412	5.85658	1.01e-128	9.89e-127	"protein adenylylation"	-	"protein adenylyltransferase activity"	-	-	>ref|XP_020703309.1| uncharacterized protein LOC110114697 [Dendrobium catenatum]
C231433	5.73093	7.04896	1.34e-245	3.23e-243	"response to abscisic acid stimulus"	"cell wall"	"protein kinase activity"	"Non-specificserine/threonineproteinkinase."	-	>ref|XP_020703535.1| cysteine-rich repeat secretory protein 55-like [Dendrobium catenatum]
scaffold17206	5.71237	3.46181	5.27e-22	6.6e-21	"ubiquinone biosynthetic process"	"vacuolar membrane"	"oxidoreductase activity	"Trans-cinnamate4-monooxygenase."	"Phenylalanine metabolism"	>gb|AHA92090.1| cinnamate 4-hydroxylase, partial [Vanilla planifolia]
scaffold25921	5.68826	8.27215	0	0	"defense response to oomycetes"	"cell wall"	"oxidoreductase activity	"Anthocyanidinsynthase."	"Flavonoid biosynthesis"	>ref|XP_020589335.1| protein DMR6-LIKE OXYGENASE 2-like [Phalaenopsis equestris]
scaffold17545	5.67049	5.23645	1.9e-73	9.1e-72	"cold acclimation"	"chloroplast"	-	-	-	>ref|XP_020247986.1| cold-regulated 413 inner membrane protein 1, chloroplastic-like isoform X1 [Asparagus officinalis]
scaffold11378	5.66425	7.08288	8.31e-251	2.04e-248	"regulation of meristem structural organization"	"plant-type vacuole"	"receptor signaling protein serine/threonine kinase activity"	"Non-specificserine/threonineproteinkinase."	"Plant hormone signal transduction"	>ref|XP_020702328.1| leucine-rich repeat receptor-like serine/threonine-protein kinase BAM1 [Dendrobium catenatum]
scaffold25070	5.65862	3.41679	6.95e-22	8.67e-21	"response to abscisic acid stimulus"	"cell wall"	"protein kinase activity"	"Non-specificserine/threonineproteinkinase."	-	>ref|XP_020582984.1| cysteine-rich repeat secretory protein 55-like [Phalaenopsis equestris]
C224103	5.63533	4.81195	2.47e-53	8.04e-52	"defense response to bacterium"	"nucleolus"	"protein binding"	-	"Systemic lupus erythematosus"	>gb|AAC05126.1| histone H2B [Malus domestica]
C144122	5.63364	0.76463	0.0133519	0.0295965	"synapsis"	"nucleus"	-	-	-	>ref|XP_020676369.1| TPR repeat-containing protein ZIP4 [Dendrobium catenatum]
C160110	5.63363	0.76463	0.013346	0.0295954	"response to water deprivation"	"cytoplasm"	"protein binding"	-	-	>ref|XP_010905921.1| PREDICTED: uncharacterized protein LOC105033005 [Elaeis guineensis]
C142986	5.6142	0.763945	0.00680693	0.0163656	"zygote asymmetric cytokinesis in embryo sac"	"plasma membrane"	"protein serine/threonine kinase activity"	"Non-specificserine/threonineproteinkinase."	"Plant-pathogen interaction"	>ref|XP_020595260.1| leucine-rich repeat receptor-like serine/threonine-protein kinase At1g17230, partial [Phalaenopsis equestris]
C160440	5.61419	0.763945	0.00679723	0.0163478	"response to karrikin"	"vacuole"	"solute:hydrogen antiporter activity"	-	-	>tpg|DAA50097.1| TPA: putative MATE efflux family protein, partial [Zea mays]
C164014	5.61419	0.763945	0.00679399	0.0163414	"regulation of transcription from RNA polymerase II promoter"	"nucleus"	"RNA polymerase II transcription cofactor activity"	-	-	>ref|XP_020688603.1| uncharacterized protein LOC110104012 [Dendrobium catenatum]
C176972	5.61419	0.763945	0.00678754	0.01633	-	-	-	-	-	>ref|XP_020585200.1| uncharacterized protein LOC110027910 isoform X4 [Phalaenopsis equestris]
C97762	5.61417	0.763945	0.00676355	0.0162874	"cell tip growth"	"cell wall"	-	-	-	>ref|XP_020705637.1| monocopper oxidase-like protein SKU5 isoform X2 [Dendrobium catenatum]
scaffold15081	5.61417	0.763945	0.00675719	0.0162748	"pollen tube development"	"plasmodesma"	"protein binding"	"Glucomannan4-beta-mannosyltransferase."	"Glycerolipid metabolism"	>ref|XP_020676635.1| probable xyloglucan glycosyltransferase 9 [Dendrobium catenatum]
scaffold15135	5.61417	0.763945	0.00675402	0.0162698	"protein phosphorylation"	"nucleoplasm"	"protein kinase activity"	"Non-specificserine/threonineproteinkinase."	"Plant hormone signal transduction"	>ref|NP_001042146.2| Os01g0171000 [Oryza sativa Japonica Group]
scaffold22987	5.61416	0.763945	0.00675085	0.0162637	"plant-type hypersensitive response"	-	-	-	-	>ref|XP_010935249.1| PREDICTED: probable flavin-containing monooxygenase 1 [Elaeis guineensis]
C103640	5.59903	0.76326	0.0047904	0.0119811	"regulation of shoot development"	"chloroplast"	"beta-amylase activity"	"Beta-amylase."	"Starch and sucrose metabolism"	>ref|XP_007051812.1| Beta-amylase 2 isoform 3 [Theobroma cacao]
C107722	5.59902	0.76326	0.00478077	0.0119603	-	-	-	"Phosphateacyltransferase."	"Glycerolipid metabolism"	>ref|XP_020681304.1| uncharacterized protein LOC110098733, partial [Dendrobium catenatum]
C141150	5.59902	0.76326	0.00477178	0.0119462	"response to reactive oxygen species"	"mitochondrion"	-	-	-	>ref|XP_010911352.1| PREDICTED: uncharacterized protein LOC105037376 [Elaeis guineensis]
C124824	5.59902	0.76326	0.00476807	0.0119401	-	-	-	-	-	>ref|XP_020579586.1| uncharacterized protein LOC110024141 [Phalaenopsis equestris]
C97312	5.59902	0.76326	0.0047627	0.0119303	-	-	-	-	-	>ref|XP_008796513.2| PREDICTED: uncharacterized protein At4g06744-like, partial [Phoenix dactylifera]
scaffold14594	5.59902	0.76326	0.00475978	0.0119277	-	-	-	-	-	>ref|XP_020702492.1| proline-rich protein 4-like [Dendrobium catenatum]
C145828	5.59902	0.76326	0.00475975	0.0119277	"exonucleolytic trimming to generate mature 3{prime}-end of 5.8S rRNA from tricistronic rRNA transcript (SSU-rRNA	"nucleus"	"GTPase activity"	-	"Ribosome biogenesis in eukaryotes"	>gb|KTB37124.1| putative GTP-binding nuclear protein RAN [Moniliophthora roreri]
C149436	5.59902	0.76326	0.0047585	0.0119277	"rRNA processing"	"cytosol"	"RNA binding"	-	"Ribosome"	>gb|EUC56750.1| 40S ribosomal protein S26 [Rhizoctonia solani AG-3 Rhs1AP]
scaffold15066	5.59902	0.76326	0.00475663	0.0119261	"regulation of cell size"	"nucleus"	"protein binding"	-	"Cell cycle"	>ref|XP_020675672.1| protein FIZZY-RELATED 2-like [Dendrobium catenatum]
C163710	5.59902	0.76326	0.00475045	0.0119179	"vacuole organization"	"plasma membrane"	"ATPase activity	"Proton-exportingATPase."	"Oxidative phosphorylation"	>emb|CUA68034.1| hypothetical protein RSOLAG22IIIB_07711 [Rhizoctonia solani]
scaffold17313	5.59902	0.76326	0.00475034	0.0119179	-	-	-	-	-	>ref|XP_020675580.1| uncharacterized protein LOC110094652 [Dendrobium catenatum]
scaffold2924	5.59902	0.76326	0.00474679	0.0119109	"microtubule-based movement"	"plasma membrane"	"magnesium ion binding"	-	-	>ref|XP_014504727.1| PREDICTED: kinesin heavy chain [Vigna radiata var. radiata]
C194613	5.59902	0.76326	0.00474556	0.0119099	"RNA splicing"	"mitochondrion"	"DNA binding"	-	-	>ref|XP_020686486.1| pentatricopeptide repeat-containing protein At3g48250, chloroplastic [Dendrobium catenatum]
C166628	5.59902	0.76326	0.00474305	0.0119057	-	-	-	-	-	>ref|XP_020705397.1| protein RALF-like 34 [Dendrobium catenatum]
C172804	5.59902	0.76326	0.00473786	0.0118997	"response to nematode"	"vacuolar membrane"	"drug transmembrane transporter activity"	-	-	>ref|XP_020593393.1| protein DETOXIFICATION 14-like [Phalaenopsis equestris]
C180658	5.59902	0.76326	0.00473638	0.0118973	-	-	"protein binding"	-	-	>ref|XP_020705030.1| L10-interacting MYB domain-containing protein-like [Dendrobium catenatum]
C228019	5.59238	4.22989	1.45e-39	3.31e-38	"mutualism"	"extracellular space"	"beta-glucosidase activity"	"Beta-glucosidase."	"Cyanoamino acid metabolism"	>ref|XP_020586458.1| uncharacterized protein LOC110028803 [Phalaenopsis equestris]
scaffold11804	5.59	4.76461	6.39e-56	2.18e-54	"regulation of auxin polar transport"	"nucleus"	"protein binding"	"Serine--tRNAligase."	"Aminoacyl-tRNA biosynthesis"	>ref|XP_020687379.1| interactor of constitutive active ROPs 4-like [Dendrobium catenatum]
scaffold20959	5.58442	0.762575	0.00635041	0.0154544	"cytokinesis after mitosis"	"spindle"	"microtubule motor activity"	-	-	>ref|XP_020672264.1| kinesin-like protein KIN-5C isoform X2 [Dendrobium catenatum]
scaffold17680	5.58442	0.762575	0.00635436	0.0154627	"immune response"	"early endosome"	"protein binding"	-	"Oxidative phosphorylation"	>ref|XP_020597814.1| brefeldin A-inhibited guanine nucleotide-exchange protein 5 isoform X2 [Phalaenopsis equestris]
scaffold17663	5.58442	0.762575	0.00635832	0.0154697	"proteolysis"	"vacuole"	"serine-type endopeptidase activity"	"Oryzin."	-	>emb|CEL56687.1| Subtilase-type proteinase psp3 OS=Schizosaccharomyces pombe (strain 972 / ATCC 24843) GN=psp3 PE=2 SV=1 [Rhizoctonia solani
scaffold15787	5.58442	0.762575	0.00636228	0.015478	"transcription from RNA polymerase II promoter"	"vacuole"	"DNA binding"	"DNA-directedRNApolymerase."	"Purine metabolism"	>ref|XP_017252141.1| PREDICTED: DNA-directed RNA polymerase II subunit 1 [Daucus carota subsp. sativus]
CL5605Contig1	5.58441	0.762575	0.00637168	0.0154956	"response to cadmium ion"	"plasma membrane"	"pyridoxal 4-dehydrogenase activity"	"Perakinereductase."	"Fructose and mannose metabolism"	>ref|XP_020675244.1| probable aldo-keto reductase 2 [Dendrobium catenatum]
C140418	5.5844	0.762575	0.00640142	0.0155523	"protein homotetramerization"	"plasma membrane"	"protein binding"	-	-	>gb|AAK71313.1|AF388171_1 plasma membrane intrinsic protein 2 [Triticum monococcum subsp. aegilopoides]
C155068	5.5844	0.762575	0.00640204	0.0155523	"defense response to insect"	"extracellular space"	"lipase activity"	"Triacylglycerollipase."	"Glycerolipid metabolism"	>ref|XP_010110226.1| hypothetical protein L484_009832 [Morus notabilis]
C133988	5.5844	0.762575	0.00640238	0.0155523	"protein autophosphorylation"	-	"protein kinase activity"	"Non-specificserine/threonineproteinkinase."	-	>ref|XP_020578401.1| nodulation receptor kinase-like isoform X1 [Phalaenopsis equestris]
C159286	5.5844	0.762575	0.00640411	0.0155523	"positive gravitropism"	"cytoplasm"	-	-	"Plant hormone signal transduction"	>ref|XP_020592918.1| auxin-responsive protein SAUR72-like [Phalaenopsis equestris]
C109950	5.58439	0.762575	0.00642778	0.0155988	"vegetative to reproductive phase transition of meristem"	"nucleus"	"transcription factor binding"	"Non-specificserine/threonineproteinkinase."	"Plant hormone signal transduction"	>ref|XP_020245433.1| polygalacturonase inhibitor-like [Asparagus officinalis]
scaffold6135	5.57504	6.27267	2.01e-136	2.12e-134	"protein adenylylation"	-	"protein adenylyltransferase activity"	-	-	>ref|XP_020677480.1| uncharacterized protein LOC110096052 [Dendrobium catenatum]
C140094	5.5653	0.76189	0.012876	0.0289203	"cellular response to phosphate starvation"	"extracellular space"	"acid phosphatase activity"	"Acidphosphatase."	-	>ref|XP_016188051.1| PREDICTED: purple acid phosphatase-like [Arachis ipaensis]
C138444	5.5653	0.76189	0.0128764	0.0289203	"thiamine biosynthetic process"	"cytosol"	"thiamine phosphate phosphatase activity"	"Thiaminephosphatephosphatase."	-	>ref|XP_018676642.1| PREDICTED: probable aminopyrimidine aminohydrolase, mitochondrial isoform X4 [Musa acuminata subsp. malaccensis]
C146700	5.5653	0.76189	0.0128766	0.0289203	"generation of precursor metabolites and energy"	"extracellular region"	"inorganic diphosphatase activity"	"Inorganicdiphosphatase."	"Oxidative phosphorylation"	>gb|ELU40302.1| inorganic diphosphatase [Rhizoctonia solani AG-1 IA]
C147522	5.5653	0.76189	0.0128772	0.0289203	"pollination"	"extracellular matrix"	-	-	-	>ref|XP_007159595.1| hypothetical protein PHAVU_002G250600g [Phaseolus vulgaris]
scaffold20059	5.56529	0.76189	0.0128981	0.0289463	"mitochondrion inheritance"	"cellular bud neck contractile ring"	"actin lateral binding"	-	"Cell cycle - yeast"	>ref|XP_007865117.1| actin filament-coating protein tropomyosin [Gloeophyllum trabeum ATCC 11539]
scaffold18487	5.56529	0.76189	0.0129005	0.0289463	"isoprenoid biosynthetic process"	"peroxisome"	"protein binding"	"Hydroxymethylglutaryl-CoAreductase(NADPH)."	"Terpenoid backbone biosynthesis"	>gb|ABB16439.1| 3-hydroxy-3-methyl glutaryl CoA reductase [Solanum nigrum]
scaffold2474	5.56529	0.76189	0.0129025	0.0289463	-	-	-	-	-	>ref|XP_020678855.1| mechanosensitive ion channel protein 1, mitochondrial-like isoform X2 [Dendrobium catenatum]
scaffold2484	5.56529	0.76189	0.0129068	0.0289505	-	-	-	-	"Starch and sucrose metabolism"	>gb|ELU43115.1| 1,4-alpha-glucan branching enzyme [Rhizoctonia solani AG-1 IA]
scaffold3816	5.56529	0.76189	0.0129112	0.0289513	"vacuole organization"	"plant-type vacuole membrane"	-	-	-	>ref|XP_020702507.1| protein VACUOLELESS1-like [Dendrobium catenatum]
C212131	5.56124	3.32236	1.31e-19	1.47e-18	"response to wounding"	"extracellular region"	"ribonuclease activity"	"RibonucleaseT(2)."	-	>ref|XP_020591938.1| ribonuclease 1-like [Phalaenopsis equestris]
C229097	5.55295	3.31959	1.27e-20	1.49e-19	-	-	-	-	-	>gb|KEP53260.1| macrofage activating glycoprotein [Rhizoctonia solani 123E]
CL8713Contig1	5.47954	5.0503	1.63e-63	6.5e-62	"response to abscisic acid stimulus"	"cytoplasmic mRNA processing body"	-	-	-	>ref|XP_020692909.1| uncharacterized protein LOC110107095 [Dendrobium catenatum]
scaffold24671	5.41857	3.19567	2.89e-17	2.9e-16	-	-	-	-	-	>ref|XP_020689836.1| uncharacterized protein LOC110104894 [Dendrobium catenatum]
scaffold20713	5.41675	3.1951	5.98e-18	6.17e-17	"developmental process involved in reproduction"	"nucleus"	"AMP-activated protein kinase activity"	-	-	>ref|XP_020683309.1| SNF1-related protein kinase regulatory subunit gamma-like PV42a [Dendrobium catenatum]
C116106	5.39627	0.613044	0.0400394	0.07846	"nucleosome assembly"	"nucleus"	"protein binding"	-	-	>gb|OTG02070.1| putative protein strawberry notch, P-loop containing nucleoside triphosphate hydrolase [Helianthus annuus]
C175592	5.39627	0.613044	0.0400394	0.07846	"oxidative phosphorylation"	"mitochondrion"	"ubiquinol-cytochrome-c reductase activity"	-	"Oxidative phosphorylation"	>emb|CCO34870.1| hypothetical protein BN14_08979 [Rhizoctonia solani AG-1 IB]
C63129	5.39627	0.613044	0.0400394	0.07846	"root development"	"nucleus"	"sequence-specific DNA binding transcription factor activity"	-	-	>gb|EMT02730.1| hypothetical protein F775_23784 [Aegilops tauschii]
C79427	5.39627	0.613044	0.0400394	0.07846	"karyosome formation"	"cytosol"	"mandelamide amidase activity"	"Amidase."	"Aminoacyl-tRNA biosynthesis"	>dbj|BAS87992.1| Os04g0184801 [Oryza sativa Japonica Group]
C107178	5.37094	0.612355	0.0218384	0.045771	"regulation of cell proliferation"	"nucleus"	"protein binding"	-	-	>ref|XP_020683700.1| cell division cycle-associated protein 7-like isoform X1 [Dendrobium catenatum]
C109878	5.37093	0.612355	0.0217996	0.0457064	-	-	-	-	-	>ref|XP_020690082.1| uncharacterized protein LOC110105061 isoform X2 [Dendrobium catenatum]
C114042	5.37093	0.612355	0.0217867	0.0456861	"cellular response to reactive oxygen species"	"cytosol"	"protein binding"	"Peptide-N(4)-(N-acetyl-beta-glucosaminyl)asparagineamidase."	-	>ref|XP_007391054.1| hypothetical protein PHACADRAFT_248378 [Phanerochaete carnosa HHB-10118-sp]
C138630	5.37092	0.612355	0.0217659	0.0456561	-	-	-	-	-	>gb|OMO80297.1| hypothetical protein CCACVL1_13085 [Corchorus capsularis]
C146222	5.37092	0.612355	0.0217581	0.0456431	-	-	-	-	-	>ref|XP_019710823.1| PREDICTED: uncharacterized protein LOC105059139 isoform X2 [Elaeis guineensis]
C168612	5.37091	0.612355	0.0217409	0.0456203	"amino acid transmembrane transport"	"vacuolar membrane"	"L-tyrosine transmembrane transporter activity"	-	-	>ref|XP_020703111.1| vacuolar amino acid transporter 1-like [Dendrobium catenatum]
CL2Contig3	5.37091	0.612355	0.021735	0.0456137	-	-	-	-	-	>ref|WP_032463625.1| hypothetical protein [Streptococcus pyogenes]
scaffold1563	5.37091	0.612355	0.0217345	0.0456137	-	-	-	-	-	>ref|XP_015071023.1| PREDICTED: flavin-containing monooxygenase FMO GS-OX-like 9 isoform X1 [Solanum pennellii]
scaffold3964	5.37091	0.612355	0.021734	0.0456137	"response to cadmium ion"	"proteasome complex"	"structural constituent of ribosome"	"Proteasomeendopeptidasecomplex."	"Proteasome"	>ref|XP_010488912.1| PREDICTED: proteasome subunit alpha type-5-A-like isoform X3 [Camelina sativa]
scaffold14101	5.3533	5.23589	5.08e-71	2.33e-69	"response to reactive oxygen species"	"plasma membrane"	"protein binding"	"Sulfate-transportingATPase."	"ABC transporters"	>ref|XP_020703247.1| pleiotropic drug resistance protein 2-like isoform X2 [Dendrobium catenatum]
scaffold25013	5.35029	0.611666	0.0133369	0.0295823	"cellular response to amino acid starvation"	"cytosol"	"aldo-keto reductase (NADP) activity"	"Perakinereductase."	"Fructose and mannose metabolism"	>gb|OEL30182.1| Protein tas [Dichanthelium oligosanthes]
scaffold5734	5.35029	0.611666	0.0133355	0.0295815	-	-	-	-	-	>ref|XP_020701985.1| lipid phosphate phosphatase epsilon 2, chloroplastic-like isoform X3 [Dendrobium catenatum]
scaffold21439	5.35028	0.611666	0.0133099	0.0295315	"seed coat development"	"extracellular region"	"serine-type endopeptidase activity"	-	-	>ref|XP_020580982.1| subtilisin-like protease SBT1.3 [Phalaenopsis equestris]
scaffold14142	5.35027	0.611666	0.0132539	0.0294278	-	"plastid"	-	-	"Photosynthesis"	>ref|YP_009231937.1| cytochrome b6/f complex subunit IV (chloroplast) [Goodyera velutina]
scaffold13094	5.35026	0.611666	0.0132391	0.029402	"response to cytokinin stimulus"	"chloroplast"	"structural constituent of ribosome"	-	"Ribosome"	>ref|XP_020594017.1| 50S ribosomal protein L6, chloroplastic [Phalaenopsis equestris]
CL8216Contig1	5.35026	0.611666	0.0132262	0.0293818	"water transport"	"integral to membrane"	"methylammonium transmembrane transporter activity"	-	-	>ref|XP_008437066.1| PREDICTED: probable aquaporin TIP2-2 [Cucumis melo]
C54959	5.35023	0.611666	0.0131122	0.0292637	-	-	-	-	-	>gb|KDN45816.1| hypothetical protein RSAG8_04649, partial [Rhizoctonia solani AG-8 WAC10335]
C45715	5.35022	0.611666	0.0130874	0.0292336	"response to cadmium ion"	"cytosol"	"pyridoxal 4-dehydrogenase activity"	"Pyridoxine4-dehydrogenase."	"Vitamin B6 metabolism"	>ref|XP_010103734.1| hypothetical protein L484_016650 [Morus notabilis]
C184898	5.35022	0.611666	0.0130779	0.0292191	-	-	-	-	-	>gb|KMT09216.1| hypothetical protein BVRB_6g133180 [Beta vulgaris subsp. vulgaris]
C182724	5.35022	0.611666	0.0130698	0.0292056	"response to cold"	"plastid"	"zinc ion binding"	"H(+)-transportingtwo-sectorATPase."	"Oxidative phosphorylation"	>gb|ABW34711.1| ATP synthase alpha subunit [Phoenix dactylifera]
C169130	5.35021	0.611666	0.0130566	0.0291877	-	-	-	"Phospho-N-acetylmuramoyl-pentapeptide-transferase."	"Peptidoglycan biosynthesis"	>ref|XP_020683858.1| fidgetin-like protein 1 isoform X6 [Dendrobium catenatum]
C167688	5.35021	0.611666	0.013046	0.0291716	"cytokinesis after mitosis"	"stress fiber"	"protein binding"	-	-	>gb|OAY65858.1| DNA-directed RNA polymerases I and III subunit rpac1 [Ananas comosus]
C163218	5.3502	0.611666	0.0130189	0.0291331	"mitotic sister chromatid segregation"	"condensin complex"	"protein binding"	-	"Cell cycle - yeast"	>ref|NP_001168953.1| uncharacterized protein LOC100382773 [Zea mays]
C159876	5.3502	0.611666	0.0130093	0.0291184	"heat acclimation"	"plasmodesma"	"oxidoreductase activity	"Indoleacetaldoximedehydratase."	"Bisphenol degradation"	>ref|XP_020674338.1| cytochrome P450 71A9-like, partial [Dendrobium catenatum]
C159872	5.3502	0.611666	0.0129996	0.0291013	-	-	-	-	-	>ref|XP_020577670.1| uncharacterized protein LOC110022858 isoform X4 [Phalaenopsis equestris]
C155434	5.35018	0.611666	0.0129321	0.028988	"phosphate ion transport"	"membrane"	"protein binding"	-	-	>gb|ELU40069.1| Pho88 domain-containing protein [Rhizoctonia solani AG-1 IA]
C149130	5.35017	0.611666	0.0129092	0.0289513	"response to reactive oxygen species"	"plasma membrane"	"protein binding"	"PhosphatidylethanolamineN-methyltransferase."	"Glycerophospholipid metabolism"	>ref|XP_020703248.1| pleiotropic drug resistance protein 2-like isoform X3 [Dendrobium catenatum]
C127966	5.35016	0.611666	0.0128726	0.0289203	"phosphate ion transport"	"mitochondrion"	"inorganic phosphate transmembrane transporter activity"	"RNA-directedDNApolymerase."	-	>gb|KDN34615.1| hypothetical protein RSAG8_12277, partial [Rhizoctonia solani AG-8 WAC10335]
C113462	5.35016	0.611666	0.0128572	0.0289098	"embryo development ending in seed dormancy"	"membrane"	"zinc ion binding"	-	-	>ref|XP_020587595.1| putative pentatricopeptide repeat-containing protein At1g13630 [Phalaenopsis equestris]
C123480	5.35016	0.611666	0.0128519	0.0289045	"oxidation-reduction process"	-	"D-arabinitol dehydrogenase	"D-arabinitoldehydrogenase(NADP(+))."	-	>emb|CCO29510.1| Sorbitol dehydrogenase [Rhizoctonia solani AG-1 IB]
C107398	5.35016	0.611666	0.0128399	0.0288958	"cytokinesis after mitosis"	"plasma membrane"	"microtubule motor activity"	-	-	>gb|AFM35811.1| hypothetical protein, partial [Oryza eichingeri]
CL6357Contig1	5.34931	4.53557	1.64e-43	4.22e-42	"regulation of transcription from RNA polymerase II promoter"	"extracellular region"	"transcription corepressor activity"	-	-	>ref|XP_020672650.1| protein CREG1-like isoform X2 [Dendrobium catenatum]
C225277	5.3358	4.91689	5.93e-59	2.16e-57	"cell wall macromolecule catabolic process"	"integral to plasma membrane"	"xyloglucan:xyloglucosyl transferase activity"	"Xyloglucan:xyloglucosyltransferase."	-	>ref|XP_020680265.1| probable xyloglucan endotransglucosylase/hydrolase protein 32 [Dendrobium catenatum]
scaffold8155	5.3337	0.610978	0.0129682	0.0290516	"signal transduction"	"plasma membrane"	"receptor activity"	-	"Meiosis - yeast"	>gb|KEP52621.1| MFS monosaccharide transporter [Rhizoctonia solani 123E]
scaffold6947	5.3337	0.610978	0.0129766	0.0290658	"detoxification of copper ion"	-	-	"Cu(+)exportingATPase."	-	>ref|XP_020266946.1| probable copper-transporting ATPase HMA5 [Asparagus officinalis]
scaffold6532	5.3337	0.610978	0.012994	0.0290933	"hypoxanthine transport"	"plasma membrane"	"adenine transmembrane transporter activity"	-	-	>ref|XP_020693852.1| nucleobase-ascorbate transporter 11 isoform X1 [Dendrobium catenatum]
scaffold4516	5.33369	0.610978	0.0130027	0.029106	-	-	-	-	-	>ref|XP_020580596.1| protein NUCLEAR FUSION DEFECTIVE 4-like [Phalaenopsis equestris]
scaffold18915	5.33369	0.610978	0.0130289	0.0291462	"defense response to oomycetes"	"cytoplasm"	"oxidoreductase activity	"Codeine3-O-demethylase."	"Diterpenoid biosynthesis"	>ref|XP_020682868.1| protein DMR6-LIKE OXYGENASE 2 [Dendrobium catenatum]
scaffold14943	5.33369	0.610978	0.0130464	0.0291716	"response to cold"	"nucleus"	"sequence-specific DNA binding transcription factor activity"	-	-	>ref|XP_010257240.1| PREDICTED: zinc finger CCCH domain-containing protein 30-like isoform X1 [Nelumbo nucifera]
scaffold12673	5.33369	0.610978	0.0130551	0.0291866	"acceptance of pollen"	"cytosol"	"protein binding"	-	-	>ref|XP_020579963.1| exocyst complex component SEC5A-like isoform X1 [Phalaenopsis equestris]
scaffold11791	5.33368	0.610978	0.0130639	0.0291968	"protein phosphorylation"	"endoplasmic reticulum"	"two-component sensor activity"	"Histidinekinase."	"Plant hormone signal transduction"	>ref|XP_009414089.1| PREDICTED: histidine kinase 4-like isoform X2 [Musa acuminata subsp. malaccensis]
C166646	5.33368	0.610978	0.0130967	0.0292497	-	-	-	-	-	>ref|XP_020693761.1| F-box protein At4g02733-like isoform X3 [Dendrobium catenatum]
C174680	5.33368	0.610978	0.0131104	0.0292637	"anthocyanin biosynthetic process"	"plant-type vacuole"	"identical protein binding"	"Cyanidin3-O-glucoside7-O-glucosyltransferase(acyl-glucose)."	"Cyanoamino acid metabolism"	>ref|XP_020704842.1| beta-glucosidase 22-like [Dendrobium catenatum]
C151848	5.33367	0.610978	0.0131401	0.0293036	"response to desiccation"	"plant-type cell wall"	"peroxidase activity"	"Peroxidase."	"Phenylalanine metabolism"	>gb|KCW54033.1| hypothetical protein EUGRSUZ_I00020 [Eucalyptus grandis]
C81331	5.33367	0.610978	0.0131439	0.0293093	"sorocarp stalk cell differentiation"	-	"molybdopterin cofactor binding"	"Histidinekinase."	-	>ref|XP_020699236.1| uncharacterized protein LOC110111625 isoform X1 [Dendrobium catenatum]
C150224	5.33367	0.610978	0.0131515	0.0293195	-	-	-	-	-	>ref|XP_020697485.1| uncharacterized protein LOC110110382 [Dendrobium catenatum]
C80815	5.33367	0.610978	0.0131547	0.0293242	-	-	-	-	-	>ref|XP_020598661.1| uncharacterized protein LOC110038233, partial [Phalaenopsis equestris]
C122146	5.33367	0.610978	0.0131601	0.0293264	"retinoid metabolic process"	"mitochondrion"	"alcohol dehydrogenase (NAD) activity"	"Alcoholdehydrogenase."	"Glycolysis / Gluconeogenesis"	>ref|XP_020678430.1| alcohol dehydrogenase-like 7, partial [Dendrobium catenatum]
C119554	5.33367	0.610978	0.0131615	0.0293264	"nucleotide-excision repair	"vacuole"	"protein binding"	"HECT-typeE3ubiquitintransferase."	"PPAR signaling pathway"	>gb|AEW09377.1| hypothetical protein UMN_CL90Contig1_04, partial [Pinus radiata]
C118170	5.33367	0.610978	0.0131628	0.0293264	"glutamine biosynthetic process"	"nuclear periphery"	"glutamate-ammonia ligase activity"	"Glutaminesynthetase."	"Arginine and proline metabolism"	>gb|KIO32751.1| hypothetical protein M407DRAFT_241239, partial [Tulasnella calospora MUT 4182]
C146764	5.33367	0.610978	0.0131629	0.0293264	"response to virus"	"plant-type vacuole"	"ribonuclease activity"	-	-	>ref|XP_021650928.1| pro-hevein-like [Hevea brasiliensis]
C113496	5.33367	0.610978	0.013169	0.0293291	"programmed cell death"	"endoplasmic reticulum"	"identical protein binding"	-	-	>ref|XP_020673135.1| basic 7S globulin-like, partial [Dendrobium catenatum]
C57513	5.33367	0.610978	0.0131695	0.0293291	"tricarboxylic acid cycle"	"mitochondrion"	"oxoglutarate dehydrogenase (succinyl-transferring) activity"	"Oxoglutaratedehydrogenase(succinyl-transferring)."	"Citrate cycle (TCA cycle)"	>ref|XP_019241526.1| PREDICTED: 2-oxoglutarate dehydrogenase, mitochondrial-like [Nicotiana attenuata]
C126066	5.33367	0.610978	0.0131715	0.0293295	"response to antibiotic"	"fungal-type vacuole lumen"	"protein binding"	-	-	>emb|CUA76966.1| hypothetical protein RSOLAG22IIIB_12450 [Rhizoctonia solani]
C145442	5.33367	0.610978	0.0131744	0.0293313	"response to molecule of bacterial origin"	"plasma membrane"	"protein serine/threonine kinase activity"	"Non-specificserine/threonineproteinkinase."	"Plant-pathogen interaction"	>ref|XP_020580347.1| probable LRR receptor-like serine/threonine-protein kinase At1g56140 [Phalaenopsis equestris]
C60105	5.33367	0.610978	0.0131763	0.0293313	"response to cold"	"nucleolus"	"mRNA binding"	"Elongationfactor4."	-	>emb|CDY32071.1| BnaC04g44950D [Brassica napus]
C134826	5.33367	0.610978	0.0131764	0.0293313	"response to nitrate"	"plasma membrane"	"nitrate transmembrane transporter activity"	-	"Protein digestion and absorption"	>ref|XP_020597376.1| protein NRT1/ PTR FAMILY 7.2-like [Phalaenopsis equestris]
C136864	5.33366	0.610978	0.0131869	0.0293375	-	-	-	-	-	>emb|CEL55248.1| hypothetical protein RSOLAG1IB_01257 [Rhizoctonia solani AG-1 IB]
C128624	5.33366	0.610978	0.0131926	0.0293421	"nematode larval development"	"mitochondrial proton-transporting ATP synthase complex"	"protein binding"	"H(+)-transportingtwo-sectorATPase."	"Oxidative phosphorylation"	>gb|AFP48947.1| ATP synthase beta-subunit, partial [Xiphias gladius]
C109028	5.33366	0.610978	0.0131936	0.0293421	-	-	-	-	-	>ref|XP_020678087.1| ethylene-responsive transcription factor RAP2-11 [Dendrobium catenatum]
C126974	5.33366	0.610978	0.0132034	0.0293547	"TOR signaling cascade"	"nucleus"	"peptidyl-prolyl cis-trans isomerase activity"	"Peptidylprolylisomerase."	-	>gb|EUC61722.1| peptidyl-prolyl cis-trans isomerase, FKBP-type protein [Rhizoctonia solani AG-3 Rhs1AP]
CL4462Contig1	5.33188	6.18479	2.86e-151	3.6e-149	"cold acclimation"	"chloroplast"	-	-	-	>ref|XP_020598578.1| cold-regulated 413 inner membrane protein 2, chloroplastic-like [Phalaenopsis equestris]
scaffold998	5.3199	4.51139	3.23e-45	8.68e-44	-	-	-	-	-	>ref|XP_020690611.1| uncharacterized protein C24B11.05 [Dendrobium catenatum]
scaffold16019	5.31974	3.11078	1.48e-17	1.51e-16	"response to nematode"	"plasma membrane"	"amino acid transmembrane transporter activity"	-	-	>ref|XP_020574007.1| cationic amino acid transporter 6, chloroplastic-like isoform X2 [Phalaenopsis equestris]
CL2234Contig2	5.31773	3.11021	3.43e-17	3.42e-16	"(1->3)-beta-D-glucan catabolic process"	"anchored to membrane"	"protein homodimerization activity"	"Glucanendo-1	-	>ref|XP_020684676.1| glucan endo-1,3-beta-D-glucosidase-like [Dendrobium catenatum]
C123240	5.31381	0.61029	0.0206134	0.043572	"wybutosine biosynthetic process"	"nucleus"	"tRNA methyltransferase activity"	"methyltransferase."	"Histidine metabolism"	>ref|XP_020672088.1| tRNA wybutosine-synthesizing protein 2/3/4 isoform X3 [Dendrobium catenatum]
C127554	5.31381	0.61029	0.0206246	0.0435925	"positive regulation of secondary growth"	"plasma membrane"	-	"Non-specificserine/threonineproteinkinase."	"Plant hormone signal transduction"	>ref|XP_020595304.1| probable inactive receptor kinase At2g26730 [Phalaenopsis equestris]
C137586	5.31379	0.61029	0.0206938	0.0437127	-	"extracellular space"	-	-	-	>ref|XP_020675855.1| protein CHUP1, chloroplastic-like [Dendrobium catenatum]
C144582	5.31375	0.61029	0.0208122	0.0439272	-	-	-	-	-	>ref|XP_020687850.1| F-box only protein 6 isoform X2 [Dendrobium catenatum]
C147202	5.31375	0.61029	0.0208193	0.0439388	-	-	-	-	-	>gb|KDN50287.1| hypothetical protein RSAG8_01623, partial [Rhizoctonia solani AG-8 WAC10335]
C152970	5.31373	0.61029	0.020887	0.0440622	"chloroplast fission"	"chloroplast inner membrane"	"protein binding"	-	-	>dbj|GAU30149.1| hypothetical protein TSUD_310990 [Trifolium subterraneum]
C156638	5.31371	0.61029	0.0209386	0.0441579	"pollen tube growth"	"nucleus"	"protease binding"	-	-	>ref|XP_020586326.1| patellin-4 [Phalaenopsis equestris]
C157332	5.3137	0.61029	0.0209649	0.04421	"defense response to insect"	"vacuole"	"acid phosphatase activity"	"Acidphosphatase."	-	>ref|XP_020685528.1| acid phosphatase 1-like [Dendrobium catenatum]
C159252	5.31369	0.61029	0.0209911	0.0442555	"response to cold"	"endosome"	"mannan synthase activity"	"Cellulosesynthase(UDP-forming)."	"Starch and sucrose metabolism"	>emb|CAN83176.1| hypothetical protein VITISV_042740 [Vitis vinifera]
C162812	5.31367	0.61029	0.0210581	0.0443902	"lignin biosynthetic process"	"cytosol"	"cinnamoyl-CoA reductase activity"	"Vestitonereductase."	"Phenylpropanoid biosynthesis"	>ref|XP_020679428.1| cinnamoyl-CoA reductase-like SNL6 [Dendrobium catenatum]
C180680	5.31366	0.61029	0.0211038	0.04448	-	-	-	-	-	>gb|KEP49777.1| putative transmembrane protein [Rhizoctonia solani 123E]
C188410	5.31366	0.61029	0.0211091	0.0444878	"maturation of LSU-rRNA from tricistronic rRNA transcript (SSU-rRNA	"cytosolic large ribosomal subunit"	"structural constituent of ribosome"	-	"Ribosome"	>gb|EUC66444.1| 60S ribosomal protein L35 [Rhizoctonia solani AG-3 Rhs1AP]
CL5540Contig1	5.31365	0.61029	0.0211248	0.0445077	"response to water deprivation"	"cytosol"	"ubiquitin-protein ligase activity"	"RING-typeE3ubiquitintransferase."	-	>ref|XP_020702729.1| E3 ubiquitin-protein ligase PUB23-like [Dendrobium catenatum]
scaffold165	5.31363	0.61029	0.0212003	0.0446504	-	-	-	-	-	>ref|XP_010906955.1| PREDICTED: uncharacterized protein LOC105033746 isoform X2 [Elaeis guineensis]
scaffold21274	5.31361	0.61029	0.0212404	0.0447248	"choline catabolic process"	"mitochondrial inner membrane"	"protein binding"	"Alcoholoxidase."	"Glycine	>gb|KEP53926.1| alcohol oxidase [Rhizoctonia solani 123E]
scaffold5692	5.3136	0.61029	0.021276	0.0447841	"cytidine to uridine editing"	"mitochondrion"	"protein binding"	-	-	>ref|XP_020591047.1| pentatricopeptide repeat-containing protein At3g20730 [Phalaenopsis equestris]
scaffold20335	5.28823	3.94431	1.19e-31	2.12e-30	"cellular metal ion homeostasis"	"membrane"	"oligopeptide transporter activity"	-	-	>ref|XP_020698712.1| oligopeptide transporter 1-like [Dendrobium catenatum]
C136824	5.26729	3.05662	2.33e-14	1.99e-13	-	"elastic fiber"	"protein binding"	-	-	>ref|XP_020696777.1| putative germin-like protein 9-2 [Dendrobium catenatum]
scaffold21265	5.26505	3.05604	4.19e-15	3.72e-14	"trehalose biosynthetic process"	"chloroplast"	"trehalose-phosphatase activity"	"Trehalose-phosphatase."	"Starch and sucrose metabolism"	>ref|XP_020703201.1| probable trehalose-phosphate phosphatase F [Dendrobium catenatum]
C207771	5.26305	3.05376	1.02e-16	9.88e-16	"cellular metal ion homeostasis"	"membrane"	"oligopeptide transporter activity"	-	-	>ref|XP_020684718.1| oligopeptide transporter 5-like [Dendrobium catenatum]
C181118	5.25556	3.05315	9.32e-17	9.08e-16	"mitochondrial transport"	"mitochondrion"	"dicarboxylic acid transmembrane transporter activity"	-	"Proximal tubule bicarbonate reclamation"	>gb|EMT03106.1| hypothetical protein F775_43769 [Aegilops tauschii]
CL2331Contig1	5.23687	3.89629	1.89e-30	3.24e-29	"proteolysis"	"cell wall"	"serine-type endopeptidase activity"	"Tripeptidyl-peptidaseII."	-	>ref|XP_020672936.1| subtilisin-like protease SBT1.7 [Dendrobium catenatum]
CL3188Contig1	5.20985	4.405	1.55e-36	3.21e-35	"lateral root morphogenesis"	"plasma membrane"	"protein kinase activity"	"Non-specificserine/threonineproteinkinase."	"Plant-pathogen interaction"	>ref|XP_020573366.1| receptor-like protein kinase HSL1 [Phalaenopsis equestris]
C222133	5.20727	2.99606	1.17e-13	9.7e-13	"response to cytokinin stimulus"	"apoplast"	"cinnamyl-alcohol dehydrogenase activity"	"Cinnamyl-alcoholdehydrogenase."	"Phenylpropanoid biosynthesis"	>ref|XP_020599190.1| probable mannitol dehydrogenase isoform X2 [Phalaenopsis equestris]
scaffold935	5.18759	5.07908	7.17e-65	2.95e-63	-	-	-	-	-	>ref|XP_020700896.1| F-box protein At4g35930 isoform X2 [Dendrobium catenatum]
scaffold13969	5.18383	7.6953	0	0	"phenylpropanoid biosynthetic process"	"mitochondrion"	"aldehyde dehydrogenase (NAD) activity"	"Aldehydedehydrogenase(NAD(+))."	"Phenylpropanoid biosynthesis"	>ref|XP_020590885.1| aldehyde dehydrogenase family 2 member C4-like [Phalaenopsis equestris]
C194107	5.1772	2.99079	2.01e-13	1.63e-12	"water transport"	"extracellular region"	-	-	-	>ref|XP_020705779.1| epidermis-specific secreted glycoprotein EP1-like [Dendrobium catenatum]
C235405	5.15997	7.5303	6.04e-285	1.87e-282	"heat acclimation"	"Golgi apparatus"	"oxidoreductase activity	"4-hydroxyphenylacetaldehydeoximemonooxygenase."	"Bisphenol degradation"	>ref|XP_020082491.1| cytochrome P450 71A1-like isoform X2 [Ananas comosus]
C182528	5.14019	2.95951	1.2e-12	9.23e-12	"systemic acquired resistance"	"cell wall"	"alpha-N-arabinofuranosidase activity"	"Non-reducingendalpha-L-arabinofuranosidase."	"Cyanoamino acid metabolism"	>ref|XP_020597553.1| LOW QUALITY PROTEIN: probable beta-D-xylosidase 6 [Phalaenopsis equestris]
CL1133Contig1	5.13134	3.79816	5.82e-24	7.93e-23	"toxin catabolic process"	"nucleus"	"cation binding"	"Glutathionetransferase."	"Glutathione metabolism"	>ref|XP_020691485.1| glutathione S-transferase F12-like [Dendrobium catenatum]
C225069	5.12612	2.93109	4.18e-15	3.71e-14	-	-	-	-	-	>ref|XP_020698643.1| uncharacterized protein At1g24485-like [Dendrobium catenatum]
scaffold934	5.12419	3.79157	1.64e-24	2.28e-23	-	-	-	-	-	>ref|XP_020592189.1| F-box protein At4g35930-like [Phalaenopsis equestris]
C192569	5.09656	2.90019	1.38e-13	1.14e-12	"nucleotide-excision repair	"nucleus"	"structural constituent of ribosome"	"HECT-typeE3ubiquitintransferase."	"Ribosome"	>ref|XP_007334275.1| hypothetical protein AGABI1DRAFT_26321, partial [Agaricus bisporus var. burnettii JB137-S8]
scaffold24380	5.09097	3.76008	8.72e-27	1.32e-25	"response to light stimulus"	"nucleus"	"sequence-specific DNA binding transcription factor activity"	-	-	>ref|XP_020686677.1| GATA transcription factor 9-like isoform X1 [Dendrobium catenatum]
C212967	5.08009	2.8978	1.89e-14	1.63e-13	"syncytium formation"	"cytosol"	-	-	-	>gb|AAZ08312.1| putative alpha-expansin [Eucalyptus globulus]
C196961	5.07075	2.89604	1.71e-12	1.3e-11	"asymmetric cell division"	"nucleus"	"sequence-specific DNA binding transcription factor activity"	-	-	>ref|XP_020689936.1| nodulation-signaling pathway 1 protein-like [Dendrobium catenatum]
CL2819Contig1	5.0699	3.72728	6.81e-19	7.37e-18	"phosphatidylinositol dephosphorylation"	"nucleus"	"phosphatidylinositol-3	"Phosphatidylinositol-3	"Inositol phosphate metabolism"	>ref|XP_020582888.1| type IV inositol polyphosphate 5-phosphatase 9-like [Phalaenopsis equestris]
C210605	5.0525	2.8656	3.15e-14	2.68e-13	"response to salt stress"	"endosome"	-	-	-	>ref|XP_020674179.1| BURP domain-containing protein 5-like [Dendrobium catenatum]
C209349	5.01785	2.83435	4.13e-12	3.07e-11	-	-	-	-	-	>ref|XP_020675351.1| uncharacterized protein LOC110094449 isoform X1 [Dendrobium catenatum]
C201809	5.01069	2.83256	1.12e-13	9.25e-13	"defense response to bacterium"	"nucleus"	"protein binding"	"Protein-serine/threoninephosphatase."	"Plant hormone signal transduction"	>ref|XP_020583600.1| BTB/POZ domain and ankyrin repeat-containing protein NPR1-like isoform X2 [Phalaenopsis equestris]
scaffold2266	4.99704	7.90431	0	0	-	-	"oxidoreductase activity	"Perakinereductase."	-	>ref|XP_003632047.1| PREDICTED: auxin-induced protein PCNT115 isoform 2 [Vitis vinifera]
CL7630Contig1	4.99202	7.26509	2.05e-238	4.55e-236	"response to cold"	"chloroplast"	"aldo-keto reductase (NADP) activity"	"Aldehydereductase."	"Glycolysis / Gluconeogenesis"	>ref|XP_020588705.1| aldo-keto reductase family 4 member C9-like [Phalaenopsis equestris]
scaffold19824	4.97602	4.57578	6.24e-45	1.66e-43	"response to jasmonic acid stimulus"	"plant-type cell wall"	"cinnamyl-alcohol dehydrogenase activity"	"Coniferyl-alcoholdehydrogenase."	-	>ref|XP_020703268.1| berberine bridge enzyme-like 22 [Dendrobium catenatum]
scaffold24746	4.97354	4.57284	6.87e-45	1.83e-43	"microtubule bundle formation"	"cytoskeleton"	"calcium ion binding"	-	-	>ref|XP_020588177.1| kinesin-like protein KIN-14I isoform X1 [Phalaenopsis equestris]
CL3386Contig1	4.97054	3.64681	3.74e-24	5.14e-23	-	-	-	-	-	>ref|XP_020685728.1| probable endo-1,3(4)-beta-glucanase ARB_01444 [Dendrobium catenatum]
C200817	4.97042	2.79579	2.77e-13	2.23e-12	"hyphal growth"	"barrier septum"	"GTPase activity"	"Non-specificserine/threonineproteinkinase."	-	>emb|CCO33996.1| GTP-binding protein rhoA AltName: Full=Rho1 protein homolog [Rhizoctonia solani AG-1 IB]
scaffold25002	4.96593	5.96941	1.36e-111	1.12e-109	-	-	"serine-type endopeptidase inhibitor activity"	-	-	>gb|JAT58966.1| Subtilisin inhibitor 1 [Anthurium amnicola]
scaffold2267	4.95186	6.72829	5.47e-174	8.39e-172	-	-	-	"Perakinereductase."	"Ascorbate and aldarate metabolism"	>gb|AAB71960.1| Highly similar to auxin-induced protein (aldo/keto reductase family) [Arabidopsis thaliana]
C227529	4.93272	4.53226	1.09e-44	2.87e-43	"stomatal complex morphogenesis"	"external side of plasma membrane"	"serine-type endopeptidase activity"	"Cucumisin."	"Arginine and proline metabolism"	>ref|XP_020584927.1| subtilisin-like protease SBT1.5 [Phalaenopsis equestris]
CL310Contig1	4.92324	5.29248	2.97e-72	1.39e-70	"tryptophan biosynthetic process"	"mitochondrion"	"oxidoreductase activity	"Premnaspirodieneoxygenase."	"Tryptophan metabolism"	>ref|XP_017702360.1| PREDICTED: cytochrome P450 71A1-like [Phoenix dactylifera]
CL582Contig2	4.91539	5.92007	6.96e-107	5.35e-105	"angiogenesis"	"vacuole"	"integrin binding"	-	-	>ref|XP_020692389.1| fasciclin-like arabinogalactan protein 16 [Dendrobium catenatum]
scaffold26021	4.89987	3.58639	3.68e-23	4.85e-22	"cell morphogenesis involved in differentiation"	"plant-type cell wall"	"structural constituent of cell wall"	"Non-specificserine/threonineproteinkinase."	"Plant-pathogen interaction"	>ref|XP_020704542.1| pollen-specific leucine-rich repeat extensin-like protein 3 [Dendrobium catenatum]
scaffold19844	4.88725	5.61134	2.56e-96	1.69e-94	"arginine transport"	"lysosomal membrane"	"arginine transmembrane transporter activity"	-	-	>ref|XP_020700459.1| probable vacuolar amino acid transporter YPQ1 isoform X1 [Dendrobium catenatum]
scaffold24932	4.8809	4.48357	9.79e-28	1.52e-26	"galacturonate biosynthetic process"	"endosome"	"UDP-glucuronate 4-epimerase activity"	"UDP-glucuronate4-epimerase."	"Starch and sucrose metabolism"	>ref|XP_010914055.1| PREDICTED: UDP-glucuronate 4-epimerase 1 [Elaeis guineensis]
scaffold21952	4.87448	4.09265	1.59e-31	2.82e-30	"proteolysis"	"cell wall"	"serine-type endopeptidase activity"	"Cucumisin."	"Glycerolipid metabolism"	>ref|XP_020687121.1| subtilisin-like protease SBT1.3 [Dendrobium catenatum]
CL9081Contig1	4.86661	3.54794	1.76e-20	2.04e-19	"protein autophosphorylation"	"plasma membrane"	"protein serine/threonine kinase activity"	"Non-specificprotein-tyrosinekinase."	"Plant hormone signal transduction"	>ref|XP_020599024.1| PTI1-like tyrosine-protein kinase At3g15890 [Phalaenopsis equestris]
CL6992Contig1	4.84272	5.71701	2.74e-105	2.06e-103	"defense response to insect"	"vacuole"	"acid phosphatase activity"	"Acidphosphatase."	-	>ref|XP_020685073.1| acid phosphatase 1-like [Dendrobium catenatum]
scaffold2268	4.84026	7.91355	0	0	"response to cadmium ion"	"cytosol"	-	"Perakinereductase."	"Ascorbate and aldarate metabolism"	>ref|XP_021802413.1| probable aldo-keto reductase 2 [Prunus avium]
C222999	4.8117	4.42309	3.54e-38	7.76e-37	"endosperm development"	"cell wall"	"actin binding"	-	-	>ref|XP_020700432.1| LOW QUALITY PROTEIN: formin-like protein 5 [Dendrobium catenatum]
scaffold12241	4.80018	9.18502	0	0	"response to cadmium ion"	"cytosol"	"oxidoreductase activity	"Perakinereductase."	"Vitamin B6 metabolism"	>ref|XP_004975287.1| PREDICTED: probable aldo-keto reductase 2-like [Setaria italica]
CL842Contig1	4.79147	9.81358	0	0	"response to hypoxia"	"Golgi apparatus"	"alcohol dehydrogenase (NAD) activity"	"Alcoholdehydrogenase."	"Glycolysis / Gluconeogenesis"	>ref|XP_020680992.1| alcohol dehydrogenase 1-like [Dendrobium catenatum]
CL3215Contig1	4.77418	4.68937	3.66e-45	9.83e-44	"syncytium formation"	"cytosol"	-	-	"Spliceosome"	>ref|XP_020693956.1| expansin-A10-like [Dendrobium catenatum]
C222313	4.76548	4.37747	2.71e-39	6.14e-38	"pollen development"	"Golgi apparatus"	"1	"1	-	>ref|XP_020699224.1| callose synthase 9-like, partial [Dendrobium catenatum]
scaffold25837	4.76404	3.46085	3.73e-21	4.5e-20	"response to abscisic acid stimulus"	"cytosol"	"amino acid binding"	"[Protein-PII]uridylyltransferase."	"Two-component system"	>ref|XP_006477308.1| PREDICTED: uncharacterized protein LOC102613666 isoform X1 [Citrus sinensis]
scaffold17238	4.76157	2.61171	2.24e-10	1.46e-09	"ubiquinone biosynthetic process"	"vacuolar membrane"	"protein binding"	"Trans-cinnamate4-monooxygenase."	"Phenylalanine metabolism"	>gb|AFR37627.1| cinnamate 4-hydroxylase, partial [Populus fremontii]
CL983Contig1	4.76088	6.00477	1.11e-106	8.5e-105	"negative regulation of transcription from RNA polymerase II promoter"	"chromocenter"	"protein binding"	-	"Systemic lupus erythematosus"	>ref|XP_018951408.1| PREDICTED: histone H3, embryonic-like [Cyprinus carpio]
CL2983Contig1	4.74279	7.12735	5.27e-211	1.01e-208	"negative regulation of DNA endoreduplication"	"nucleus"	"DNA binding"	-	"Cell cycle"	>ref|XP_020699305.1| E2F transcription factor-like E2FE isoform X2 [Dendrobium catenatum]
C210685	4.72638	2.57327	6.76e-08	3.51e-07	"flavonol biosynthetic process"	"cytosol"	"quercetin 3-O-glucosyltransferase activity"	"Scopoletinglucosyltransferase."	"Phenylpropanoid biosynthesis"	>gb|JAT61704.1| UDP-glycosyltransferase 73B5, partial [Anthurium amnicola]
CL5685Contig1	4.71684	3.41855	2.33e-17	2.35e-16	"negative regulation of ethylene mediated signaling pathway"	"Golgi apparatus"	-	"DNA-directedRNApolymerase."	-	>ref|XP_020590832.1| protein SABRE isoform X3 [Phalaenopsis equestris]
scaffold15572	4.68704	3.39036	1.42e-18	1.51e-17	"response to ozone"	"plasma membrane"	"protein serine/threonine kinase activity"	"Non-specificserine/threonineproteinkinase."	"Plant-pathogen interaction"	>ref|XP_020694243.1| cysteine-rich receptor-like protein kinase 2 [Dendrobium catenatum]
C182376	4.66327	2.52694	1.43e-10	9.43e-10	-	-	-	"Adenosinetriphosphatase."	-	>ref|XP_020592865.1| AAA-ATPase At4g25835-like [Phalaenopsis equestris]
scaffold5320	4.64269	5.78283	1.63e-99	1.14e-97	"response to cold"	"vacuole"	-	-	-	>ref|XP_020697431.1| PLAT domain-containing protein 3-like [Dendrobium catenatum]
C192661	4.61451	2.48423	4.69e-10	2.96e-09	-	-	-	-	-	>ref|XP_020690603.1| protein UPSTREAM OF FLC-like [Dendrobium catenatum]
scaffold19973	4.61413	2.48605	1.91e-09	1.15e-08	"mitochondrial electron transport	"mitochondrion"	"cytochrome-c oxidase activity"	-	"Oxidative phosphorylation"	>emb|CEL57048.1| hypothetical protein RSOLAG1IB_08301 [Rhizoctonia solani AG-1 IB]
C209237	4.60828	2.48482	4.83e-10	3.05e-09	"protein phosphorylation"	"endoplasmic reticulum"	"two-component sensor activity"	"Histidinekinase."	"Plant hormone signal transduction"	>ref|XP_020704689.1| probable histidine kinase 6 [Dendrobium catenatum]
scaffold5782	4.59896	4.52078	1.39e-38	3.09e-37	"trichome branching"	"nucleus"	"calcium ion binding"	"Non-specificserine/threonineproteinkinase."	"Plant-pathogen interaction"	>ref|XP_020693980.1| probable calcium-binding protein CML45 [Dendrobium catenatum]
C221239	4.5883	4.7641	4.21e-49	1.26e-47	"response to salt stress"	"cytosol"	"oxidoreductase activity	"NAD(P)Hdehydrogenase(quinone)."	-	>ref|XP_020585573.1| NADPH:quinone oxidoreductase-like [Phalaenopsis equestris]
CL431Contig1	4.57311	4.96266	5.37e-44	1.4e-42	"xyloglucan metabolic process"	"Golgi apparatus"	-	-	-	>ref|XP_020696666.1| protein trichome birefringence-like 26 [Dendrobium catenatum]
scaffold5661	4.5559	4.94546	3.72e-48	1.08e-46	"xyloglucan metabolic process"	"Golgi apparatus"	"O-acetyltransferase activity"	-	-	>ref|XP_020575418.1| protein trichome birefringence-like 26 isoform X1 [Phalaenopsis equestris]
scaffold18902	4.55453	2.44017	9.34e-10	5.78e-09	"response to cold"	"endosome"	"mannan synthase activity"	"Cellulosesynthase(UDP-forming)."	"Starch and sucrose metabolism"	>gb|KZM92226.1| hypothetical protein DCAR_020409 [Daucus carota subsp. sativus]
scaffold4554	4.55161	2.43772	7.19e-09	4.09e-08	-	-	-	-	-	>ref|XP_020700199.1| uncharacterized protein LOC110112345 [Dendrobium catenatum]
scaffold24008	4.54309	2.43831	7.51e-09	4.26e-08	"phenylpropanoid metabolic process"	"plant-type cell wall"	"sinapoylglucose-malate O-sinapoyltransferase activity"	"Sinapoylglucose--sinapoylglucoseO-sinapoyltransferase."	"Phenylpropanoid biosynthesis"	>ref|XP_020702325.1| serine carboxypeptidase-like 16 [Dendrobium catenatum]
CL7795Contig1	4.54243	6.00228	7.07e-118	6.22e-116	"response to water deprivation"	"nucleosome"	"DNA binding"	-	"Systemic lupus erythematosus"	>gb|AEC10948.1| histone H4 [Camellia sinensis]
scaffold25859	4.53819	3.77736	9.44e-24	1.27e-22	"response to nematode"	"plasma membrane"	"amino acid transmembrane transporter activity"	-	-	>ref|XP_020672976.1| cationic amino acid transporter 6, chloroplastic-like isoform X1 [Dendrobium catenatum]
scaffold23962	4.53171	5.42085	8.72e-79	4.59e-77	"defense response to oomycetes"	-	"oxidoreductase activity	"Flavanone3-dioxygenase."	"Flavonoid biosynthesis"	>ref|XP_020689592.1| leucoanthocyanidin dioxygenase-like [Dendrobium catenatum]
scaffold7837	4.52629	6.76371	2.79e-145	3.3e-143	"water transport"	"plant-type vacuole membrane"	"water channel activity"	-	-	>gb|JAT67892.1| Aquaporin TIP1-3, partial [Anthurium amnicola]
scaffold12237	4.52578	9.5908	0	0	"response to cadmium ion"	"cytosol"	"pyridoxal 4-dehydrogenase activity"	"Perakinereductase."	"Vitamin B6 metabolism"	>ref|XP_020111574.1| probable aldo-keto reductase 2 [Ananas comosus]
scaffold24007	4.50466	2.39535	4.06e-09	2.37e-08	"production of miRNAs involved in gene silencing by miRNA"	"THO complex"	"RNA binding"	-	"RNA transport"	>gb|KZM85767.1| hypothetical protein DCAR_026811 [Daucus carota subsp. sativus]
scaffold22810	4.50162	2.39473	3.03e-09	1.79e-08	"positive regulation of secondary growth"	"plasma membrane"	-	"Non-specificserine/threonineproteinkinase."	"Plant hormone signal transduction"	>ref|XP_020703207.1| probable inactive receptor kinase At5g58300 [Dendrobium catenatum]
scaffold9629	4.49684	6.501	1.67e-160	2.31e-158	"microtubule cytoskeleton organization"	"cell wall"	"structural constituent of cytoskeleton"	-	"Phagosome"	>ref|XP_006466395.1| PREDICTED: tubulin alpha-3 chain-like isoform X2 [Citrus sinensis]
scaffold15024	4.4907	4.43077	2.32e-29	3.83e-28	"plant-type cell wall modification"	"membrane"	"serine-type peptidase activity"	"Cucumisin."	-	>ref|XP_020687982.1| subtilisin-like protease SBT1.5 [Dendrobium catenatum]
C224677	4.469	6.59797	2.53e-159	3.43e-157	"phenylpropanoid biosynthetic process"	"mitochondrion"	"aldehyde dehydrogenase (NAD) activity"	"Aldehydedehydrogenase(NAD(+))."	"Phenylpropanoid biosynthesis"	>ref|XP_020572636.1| aldehyde dehydrogenase family 2 member C4-like isoform X1 [Phalaenopsis equestris]
CL5167Contig1	4.4627	3.19242	2.03e-16	1.94e-15	"protein autophosphorylation"	"plasma membrane"	"protein kinase binding"	"Non-specificprotein-tyrosinekinase."	"Plant-pathogen interaction"	>ref|XP_020573214.1| PTI1-like tyrosine-protein kinase At3g15890 [Phalaenopsis equestris]
scaffold23528	4.44536	4.38334	5.47e-28	8.61e-27	"DNA damage checkpoint"	"heterochromatin"	"chromatin binding"	-	"Systemic lupus erythematosus"	>gb|EMT13903.1| Histone [Aegilops tauschii]
C190653	4.44021	2.34654	7.59e-09	4.31e-08	"nucleotide-excision repair	"extracellular space"	"protein binding"	"1-phosphatidylinositol4-kinase."	"Parkinsons disease"	>gb|OWB64577.1| hypothetical protein B5S29_g5724 [[Candida] boidinii]
scaffold26190	4.41293	9.02042	0	0	"response to osmotic stress"	"cell wall"	"peroxidase activity"	-	-	>ref|XP_020691110.1| annexin D1-like [Dendrobium catenatum]
C84279	4.39368	2.29803	1.29e-08	7.18e-08	-	-	-	-	-	>gb|KIM34610.1| hypothetical protein M413DRAFT_80239, partial [Hebeloma cylindrosporum h7]
C179006	4.39023	2.29741	1.78e-08	9.77e-08	"cellular protein modification process"	"cell wall"	"mannosyl-oligosaccharide 1	"Alpha-mannosidase."	"Other glycan degradation"	>gb|ONM00708.1| putative alpha-mannosidase [Zea mays]
CL3874Contig1	4.38693	2.29678	3.05e-08	1.63e-07	-	-	-	-	-	>gb|KRX11492.1| hypothetical protein T07_1223, partial [Trichinella nelsoni]
scaffold23113	4.3834	2.29615	7.76e-08	4.01e-07	-	-	-	-	-	>ref|XP_020574424.1| uncharacterized protein LOC110020610 [Phalaenopsis equestris]
scaffold11702	4.38302	2.298	1.8e-08	9.88e-08	"endocytosis"	"early endosome"	"protein binding"	-	-	>ref|XP_020692092.1| secretory carrier-associated membrane protein 1-like isoform X2 [Dendrobium catenatum]
CL9403Contig1	4.38026	4.32032	8.04e-34	1.54e-32	"protein phosphorylation"	"basal plasma membrane"	"protein kinase activity"	"Non-specificserine/threonineproteinkinase."	"MAPK signaling pathway"	>ref|XP_020705813.1| protein kinase G11A-like [Dendrobium catenatum]
CL430Contig1	4.3737	5.52571	4.01e-58	1.43e-56	"response to blue light"	"nucleus"	"sequence-specific DNA binding transcription factor activity"	-	"Circadian rhythm - plant"	>ref|XP_020689612.1| transcription factor bHLH78-like isoform X1 [Dendrobium catenatum]
scaffold15751	4.37219	5.74417	1.91e-100	1.35e-98	"proteolysis"	"cell wall"	"serine-type endopeptidase activity"	"Tripeptidyl-peptidaseII."	-	>ref|XP_020591225.1| CO(2)-response secreted protease-like [Phalaenopsis equestris]
C134118	4.36292	3.62289	1.81e-16	1.74e-15	"response to bacterium"	"cell wall"	"pectinesterase activity"	"Pectinesterase."	"Pentose and glucuronate interconversions"	>ref|XP_020577549.1| pectinesterase-like [Phalaenopsis equestris]
C192529	4.35814	2.2503	2.53e-06	1.1e-05	"negative regulation of flower development"	"nuclear envelope"	"protein binding"	"RNAhelicase."	"RNA transport"	>ref|XP_020574914.1| nuclear-pore anchor [Phalaenopsis equestris]
C196649	4.33472	2.24778	3.83e-08	2.04e-07	"phloem development"	-	"protein homodimerization activity"	"Glucose-6-phosphateisomerase."	"Glycolysis / Gluconeogenesis"	>ref|XP_020587343.1| protein SIEVE ELEMENT OCCLUSION B-like [Phalaenopsis equestris]
scaffold25061	4.31968	2.24711	5.26e-08	2.76e-07	"cell morphogenesis"	"plasma membrane"	"receptor signaling protein serine/threonine kinase activity"	"Non-specificserine/threonineproteinkinase."	"Plant-pathogen interaction"	>ref|XP_020578306.1| protein STRUBBELIG-RECEPTOR FAMILY 8 isoform X1 [Phalaenopsis equestris]
scaffold23834	4.30976	7.70902	1.24e-268	3.32e-266	"response to molecule of fungal origin"	-	"(S)-norcoclaurine synthase activity"	"(S)-norcoclaurinesynthase."	-	>ref|XP_020570996.1| pathogenesis-related protein 1-like [Phalaenopsis equestris]
scaffold25759	4.30747	3.95904	1.58e-24	2.2e-23	"aromatic compound catabolic process"	"cytoplasm"	"hydrolase activity	"2-hydroxy-6-oxonona-2	"Phenylalanine metabolism"	>ref|XP_020591107.1| uncharacterized protein LOC110031976 isoform X1 [Phalaenopsis equestris]
scaffold6451	4.30707	3.05161	1.18e-13	9.74e-13	"response to bacterium"	"apoplast"	"cinnamyl-alcohol dehydrogenase activity"	"Mannitoldehydrogenase."	"Phenylpropanoid biosynthesis"	>ref|XP_020599189.1| probable mannitol dehydrogenase isoform X1 [Phalaenopsis equestris]
scaffold26191	4.29442	5.05111	2.04e-52	6.51e-51	"sphingolipid metabolic process"	"endosome"	"UDP-glucosyltransferase activity"	"acetylglucosaminyltransferase."	"Glycosaminoglycan biosynthesis - heparan sulfate"	>ref|XP_020673681.1| glycosyltransferase family 64 protein C4 [Dendrobium catenatum]
scaffold19860	4.28935	4.88436	1.1e-49	3.3e-48	"root development"	"nucleus"	"sequence-specific DNA binding transcription factor activity"	-	-	>ref|XP_020694820.1| uncharacterized protein LOC110108490 [Dendrobium catenatum]
CL4031Contig1	4.28748	3.9309	4.42e-24	6.05e-23	"protein autophosphorylation"	-	"1-phosphatidylinositol 4-kinase activity"	"1-phosphatidylinositol4-kinase."	-	>ref|XP_020694069.1| phosphatidylinositol 4-kinase gamma 7-like [Dendrobium catenatum]
C207957	4.28233	3.02622	5.57e-13	4.38e-12	"response to wounding"	"nucleus"	"protein binding"	"DNAhelicase."	"Inositol phosphate metabolism"	>ref|XP_020704454.1| uncharacterized protein LOC110115531 isoform X2 [Dendrobium catenatum]
C228227	4.27916	4.69119	4.58e-43	1.16e-41	"asymmetric cell division"	"nucleus"	"sequence-specific DNA binding transcription factor activity"	-	-	>ref|XP_020587059.1| nodulation-signaling pathway 1 protein-like [Phalaenopsis equestris]
scaffold22241	4.2735	5.65091	2.01e-90	1.23e-88	"oxidation-reduction process"	"cytoplasm"	"hydroxyphenylpyruvate reductase activity"	"Hydroxyphenylpyruvatereductase."	"Glyoxylate and dicarboxylate metabolism"	>ref|XP_020673671.1| hydroxyphenylpyruvate reductase-like [Dendrobium catenatum]
C206015	4.26922	2.19505	8.65e-08	4.44e-07	"response to bacterium"	"plasmodesma"	"pectinesterase activity"	"Pectinesterase."	"Pentose and glucuronate interconversions"	>ref|XP_020581696.1| probable pectinesterase/pectinesterase inhibitor 34 [Phalaenopsis equestris]
scaffold21056	4.26767	4.46926	2.9e-37	6.15e-36	"negative regulation of ethylene mediated signaling pathway"	"root hair tip"	-	-	-	>ref|XP_020681366.1| protein SABRE isoform X3 [Dendrobium catenatum]
CL7753Contig1	4.26334	5.73956	8.33e-97	5.58e-95	"cell communication"	"plasma membrane"	"protein homodimerization activity"	"Glucanendo-1	-	>ref|XP_020672508.1| glucan endo-1,3-beta-glucosidase 11-like [Dendrobium catenatum]
scaffold25531	4.2622	4.86041	1.56e-48	4.58e-47	"cytokinesis by cell plate formation"	"plasma membrane"	"SNAP receptor activity"	-	"SNARE interactions in vesicular transport"	>ref|XP_020702520.1| putative SNAP25 homologous protein SNAP30 isoform X2 [Dendrobium catenatum]
CL3474Contig1	4.25792	2.19315	5.04e-07	2.4e-06	"response to auxin stimulus"	"nucleus"	"DNA binding"	-	"Plant hormone signal transduction"	>ref|XP_020682208.1| auxin-induced protein 22D-like [Dendrobium catenatum]
scaffold11732	4.25397	5.1616	2.25e-61	8.65e-60	"negative regulation of growth"	"cell wall"	"peroxidase activity"	"Peroxidase."	"Phenylalanine metabolism"	>ref|XP_020586493.1| LOW QUALITY PROTEIN: peroxidase 12-like [Phalaenopsis equestris]
scaffold14803	4.25293	2.19438	2.09e-07	1.04e-06	-	-	-	-	-	>ref|XP_020576095.1| uncharacterized protein LOC110021796 isoform X1 [Phalaenopsis equestris]
CL2176Contig1	4.23303	4.99601	5.91e-54	1.96e-52	"abscisic acid mediated signaling pathway"	"plasma membrane"	"protein binding"	-	-	>ref|XP_020675101.1| uncharacterized protein LOC110094249 isoform X1 [Dendrobium catenatum]
CL9495Contig1	4.20053	2.14034	1.73e-07	8.64e-07	"response to salt stress"	"mitochondrion"	"cobalt ion binding"	-	-	>ref|XP_020694427.1| CBS domain-containing protein CBSX3, mitochondrial-like [Dendrobium catenatum]
C203549	4.1925	2.14094	1.74e-07	8.68e-07	-	-	"UDP-glucosyltransferase activity"	"7-deoxyloganetinglucosyltransferase."	"Cyanoamino acid metabolism"	>ref|XP_020685985.1| uncharacterized protein LOC110102142 [Dendrobium catenatum]
scaffold21473	4.18978	5.66932	6.44e-89	3.86e-87	"pollination"	"extracellular matrix"	"protein binding"	-	-	>ref|XP_020684456.1| basic blue protein-like [Dendrobium catenatum]
C92926	4.17642	2.13903	2.1e-06	9.25e-06	"leucine biosynthetic process"	"chloroplast"	"2-isopropylmalate synthase activity"	"2-isopropylmalatesynthase."	"Pyruvate metabolism"	>dbj|BAT85014.1| hypothetical protein VIGAN_04250500 [Vigna angularis var. angularis]
C170042	4.16637	2.92891	4.43e-12	3.28e-11	-	-	-	-	-	>ref|XP_012575074.1| PREDICTED: uncharacterized protein LOC105852854, partial [Cicer arietinum]
C210069	4.16222	2.92773	9.46e-11	6.34e-10	"response to auxin stimulus"	"nucleus"	"protein binding"	"Phosphonate-transportingATPase."	"Plant hormone signal transduction"	>ref|XP_009398567.1| PREDICTED: auxin-induced protein 22D-like [Musa acuminata subsp. malaccensis]
CL586Contig1	4.15186	3.43728	4.09e-18	4.25e-17	"response to wounding"	"nucleus"	"acetylserotonin O-methyltransferase activity"	"Tricetin3{prime}	"Flavone and flavonol biosynthesis"	>gb|AAS64572.1| caffeic acid O-methyltransferase [Vanilla planifolia]
C203397	4.13291	2.08413	5.22e-07	2.48e-06	"potassium ion transport"	"plasma membrane"	"inward rectifier potassium channel activity"	-	-	>ref|XP_020686497.1| potassium channel AKT1-like [Dendrobium catenatum]
scaffold25305	4.13145	5.5161	1.66e-65	6.88e-64	"response to abscisic acid stimulus"	"plasmodesma"	"amino acid binding"	"[Protein-PII]uridylyltransferase."	"Two-component system"	>ref|XP_020686342.1| ACT domain-containing protein ACR6-like isoform X1 [Dendrobium catenatum]
scaffold7898	4.12967	5.2976	9.65e-63	3.82e-61	"negative regulation of transcription from RNA polymerase II promoter"	"chromocenter"	"protein binding"	-	"Systemic lupus erythematosus"	>ref|XP_010106281.1| Histone [Morus notabilis]
C211013	4.12848	3.4138	1.71e-17	1.73e-16	-	-	-	-	"Homologous recombination"	>ref|XP_020576995.1| DNA repair protein recA homolog 3, mitochondrial isoform X1 [Phalaenopsis equestris]
scaffold770	4.12476	2.08285	1.23e-06	5.6e-06	-	-	-	-	-	>ref|XP_020675102.1| uncharacterized protein LOC110094249 isoform X2 [Dendrobium catenatum]
scaffold19979	4.11487	2.08346	1.29e-06	5.82e-06	"response to water deprivation"	"nucleosome"	"DNA binding"	-	"Systemic lupus erythematosus"	>gb|AFA36452.1| histone h4, partial [Cysticapnos vesicaria]
C203837	4.10615	2.86694	6.92e-11	4.68e-10	"response to auxin stimulus"	"endoplasmic reticulum"	"oxidoreductase activity	"Flavonoid3{prime}-monooxygenase."	"Flavonoid biosynthesis"	>gb|AQS95359.1| flavonoid-3'-hydroxylase 1, partial [Dendrobium hybrid cultivar]
scaffold25784	4.10122	7.53563	4.99e-230	1.05e-227	"cellular protein modification process"	"cell wall"	"mannosyl-oligosaccharide 1	"Alpha-mannosidase."	"Other glycan degradation"	>ref|XP_020579055.1| alpha-mannosidase-like [Phalaenopsis equestris]
CL2380Contig1	4.09616	3.76288	1.38e-19	1.54e-18	"chloroplast organization"	"chloroplast"	"glycolate transmembrane transporter activity"	-	"Two-component system"	>ref|XP_020678549.1| plastidal glycolate/glycerate translocator 1, chloroplastic [Dendrobium catenatum]
C159558	4.09012	2.86514	1.9e-12	1.44e-11	-	-	-	-	-	>gb|KZV13811.1| hypothetical protein F511_45011 [Dorcoceras hygrometricum]
CL6896Contig1	4.08999	4.30657	5.84e-32	1.05e-30	"regulation of meristem growth"	"plasma membrane"	"protein binding"	"Non-specificserine/threonineproteinkinase."	"Plant hormone signal transduction"	>ref|XP_020581646.1| leucine-rich repeat receptor-like serine/threonine-protein kinase BAM1 [Phalaenopsis equestris]
CL3790Contig1	4.06773	2.02626	2.91e-06	1.26e-05	"negative regulation of transcription from RNA polymerase II promoter"	"chromocenter"	"protein binding"	-	"Systemic lupus erythematosus"	>ref|XP_004167986.1| PREDICTED: histone H3.2-like, partial [Cucumis sativus]
CL6982Contig1	4.06198	2.02561	1.44e-06	6.49e-06	-	-	"2	"7-deoxyloganetinglucosyltransferase."	"Cyanoamino acid metabolism"	>ref|XP_009380209.2| PREDICTED: 7-deoxyloganetin glucosyltransferase-like [Musa acuminata subsp. malaccensis]
C145374	4.05733	2.02497	1.17e-06	5.3e-06	-	-	-	-	-	>ref|XP_020692719.1| uncharacterized protein LOC110106957 isoform X1 [Dendrobium catenatum]
scaffold24023	4.05408	5.54468	2.1e-74	1.03e-72	"UMP salvage"	"cytoplasm"	"uracil phosphoribosyltransferase activity"	"Uracilphosphoribosyltransferase."	"Pyrimidine metabolism"	>ref|XP_020247574.1| LOW QUALITY PROTEIN: uridine kinase-like protein 1, chloroplastic [Asparagus officinalis]
C232509	4.03981	4.47025	1.62e-35	3.24e-34	"regulation of defense response"	"plasma membrane"	"magnesium ion binding"	-	-	>gb|AQK64627.1| Kinesin-like protein KIN-7D mitochondrial [Zea mays]
scaffold15418	4.02436	4.24305	2.39e-31	4.21e-30	"specification of floral organ number"	"cell wall"	"polygalacturonase inhibitor activity"	"Non-specificserine/threonineproteinkinase."	"Plant-pathogen interaction"	>ref|XP_020692272.1| polygalacturonase inhibitor 2-like [Dendrobium catenatum]

## Sheet: SvL down
Original Research Article
De novo transcriptome provides insights into its growth behaviour and resveratrol and trans-stilbenes biosynthesis in Dactylorhiza hatagirea - An endangered alpine terrestrial orchid of western Himalaya
Nisha Dhiman 1,2#, Nitesh Kumar Sharma 1,2#, Pooja Thapa 1#, Isha Sharma 1, Mohit Kumar Swarnkar 1, Amit Chawla 1,2, Ravi Shankar 1,2* and Amita Bhattacharya 1,2*
1 Division of Biotechnology, CSIR-Institute of Himalayan Bioresource Technology, Palampur-176061, H.P., India
2 Academy of Scientific and Innovative Research, Human Resource Development Centre, Ghaziabad-201 002, Uttar Pradesh, INDIA
For correspondence: amitabhatta@ihbt.res.in; ravish@ihbt.res.in
Supplementary Table S4: List of DEG's above log fold change > 4
Contig_name	logFC	logCPM	PValue	FDR	GO_P	GO_C	GO_F	EC	KEGG	ANNOTATION
CL747Contig1	-10.2276	4.71276	2.55e-61	1.65e-59	"cell fate specification"	"nucleus"	"sequence-specific DNA binding transcription factor activity"	-	-	>ref|XP_020692977.1| homeobox protein knotted-1-like 2 isoform X1 [Dendrobium catenatum]
scaffold24709	-9.51023	4.01673	2.24e-38	8.24e-37	"amino acid transport"	"plasma membrane"	"protein binding"	-	-	>ref|XP_020679418.1| WAT1-related protein At4g08290-like, partial [Dendrobium catenatum]
CL6976Contig1	-9.28406	3.79905	6.13e-33	1.92e-31	"amino acid transport"	"plasma membrane"	"protein binding"	-	-	>ref|XP_020595039.1| WAT1-related protein At4g08300-like [Phalaenopsis equestris]
scaffold12465	-9.18949	3.7069	4.56e-30	1.29e-28	-	-	-	-	-	>ref|WP_003473170.1| hypothetical protein, partial [Clostridium perfringens]
C220759	-9.16397	3.68534	2.99e-30	8.52e-29	"protein autoubiquitination"	"nucleoplasm"	"ubiquitin-protein ligase activity"	"RING-typeE3ubiquitintransferase."	-	>ref|XP_020681354.1| E3 ubiquitin-protein ligase RHA2B-like [Dendrobium catenatum]
scaffold25813	-9.13746	3.66349	1.09e-27	2.8e-26	"response to aluminum ion"	"plasma membrane"	"citrate transmembrane transporter activity"	-	-	>ref|XP_020698369.1| protein DETOXIFICATION 42-like isoform X1 [Dendrobium catenatum]
C223401	-9.0464	3.58049	8.03e-24	1.75e-22	"regulation of cellular respiration"	"mitochondrion"	-	-	-	>gb|OFH96440.1| hypothetical protein CLAOCE_23150 [Clostridium acetireducens DSM 10703]
CL1571Contig1	-8.8542	7.38133	0	0	"sucrose transport"	"integral to plasma membrane"	"sucrose transmembrane transporter activity"	-	"ABC transporters"	>ref|XP_020593133.1| bidirectional sugar transporter SWEET14 [Phalaenopsis equestris]
C215463	-8.76099	3.30644	1.34e-22	2.74e-21	-	-	-	-	-	>gb|AIM28417.1| hypothetical protein DF16_orf00001 [Bacillus thuringiensis serovar kurstaki str. YBT-1520]
scaffold736	-8.6938	3.23288	5.19e-19	9.05e-18	-	-	-	-	-	>ref|WP_004846157.1| hypothetical protein [[Ruminococcus] torques]
C209847	-8.56384	3.11878	5.09e-20	9.26e-19	"cytokinin biosynthetic process"	"nucleus"	"sequence-specific DNA binding transcription factor activity"	-	-	>gb|AEX56212.1| knotted-like 4 protein [Gymnadenia conopsea]
scaffold19686	-8.19185	2.79148	2.21e-13	2.66e-12	"guard mother cell differentiation"	"nucleus"	"sequence-specific DNA binding transcription factor activity"	-	-	>ref|XP_020698209.1| uncharacterized protein LOC110110896 [Dendrobium catenatum]
C186076	-8.12324	2.7199	5.06e-15	6.84e-14	-	-	-	-	-	>gb|KZL88966.1| hypothetical protein CLMAG_56630 [Clostridium magnum DSM 2767]
C178738	-7.56977	2.22698	2.44e-10	2.32e-09	-	"fungal-type cell wall"	-	-	-	>ref|WP_007065247.1| hypothetical protein [Clostridium carboxidivorans]
scaffold10102	-7.49935	2.17131	5.53e-10	5.09e-09	"cellular response to desiccation"	-	-	-	-	>ref|XP_020599058.1| desiccation-related protein PCC13-62, partial [Phalaenopsis equestris]
scaffold22567	-7.43908	9.28293	0	0	"aging"	"senescence-associated vacuole"	"cysteine-type endopeptidase activity"	"Fruitbromelain."	"Lysosome"	>ref|XP_020704289.1| senescence-specific cysteine protease SAG39-like [Dendrobium catenatum]
scaffold19383	-7.43473	2.11493	1.29e-09	1.15e-08	"electron transport chain"	"vacuole"	"protein binding"	"Ascorbateferrireductase(transmembrane)."	"Mineral absorption"	>ref|XP_020597228.1| probable ascorbate-specific transmembrane electron transporter 1 [Phalaenopsis equestris]
C190379	-7.36706	2.05624	3.45e-09	2.94e-08	"negative regulation of abscisic acid mediated signaling pathway"	"nucleus"	"sequence-specific DNA binding transcription factor activity"	-	-	>ref|XP_020596457.1| zinc finger protein 2 [Phalaenopsis equestris]
C149970	-7.30912	1.99649	9.88e-08	7.09e-07	-	-	-	-	-	>ref|WP_004798299.1| hypothetical protein [[Eubacterium] dolichum]
scaffold11749	-7.29097	1.99432	8.63e-09	7.05e-08	"cellular response to water deprivation"	"nucleus"	"sequence-specific DNA binding transcription factor activity"	-	-	>ref|XP_020578878.1| transcription factor bHLH111 isoform X2 [Phalaenopsis equestris]
scaffold6987	-7.26504	1.99143	4.63e-07	3.06e-06	"regulation of double-strand break repair via homologous recombination"	"plasmodesma"	"DNA binding"	-	-	>ref|XP_020695392.1| factor of DNA methylation 5-like [Dendrobium catenatum]
scaffold23866	-7.20486	1.92894	6.23e-08	4.59e-07	"lignin biosynthetic process"	"cell wall"	"protein binding"	"Peroxidase."	"Phenylalanine metabolism"	>ref|XP_010921099.1| PREDICTED: peroxidase P7-like [Elaeis guineensis]
C204289	-7.13129	1.86276	6.45e-08	4.74e-07	-	-	-	-	-	>emb|CCH50976.1| T4.15 [Malus x robusta]
C139274	-7.11067	1.86057	9.38e-07	5.95e-06	"regulation of transcription	"nucleus"	"DNA binding"	-	-	>ref|XP_020600068.1| homeobox protein knotted-1-like 2 isoform X2 [Phalaenopsis equestris]
C163332	-6.96606	1.71951	1.47e-06	9.05e-06	"protein ubiquitination"	-	"ubiquitin-protein ligase activity"	"RING-typeE3ubiquitintransferase."	-	>ref|XP_020583733.1| RING-H2 finger protein ATL74-like [Phalaenopsis equestris]
C122762	-6.95171	1.71804	4.64e-07	3.06e-06	-	-	-	-	-	>gb|KZM80197.1| hypothetical protein DCAR_032322 [Daucus carota subsp. sativus]
scaffold21510	-6.91148	5.45101	3.33e-82	3.12e-80	-	"integral to plasma membrane"	"sugar transmembrane transporter activity"	-	-	>ref|XP_020706020.1| bidirectional sugar transporter SWEET4-like [Dendrobium catenatum]
CL7104Contig1	-6.75419	1.55798	4.29e-06	2.46e-05	-	-	-	-	-	>ref|XP_020583193.1| ubiquitin-activating enzyme E1 2-like [Phalaenopsis equestris]
C217065	-6.62784	1.46924	1.34e-05	7.09e-05	"root development"	"plasma membrane"	"borate efflux transmembrane transporter activity"	-	-	>ref|XP_011622274.1| PREDICTED: probable boron transporter 2 isoform X5 [Amborella trichopoda]
C177534	-6.61841	1.46849	2.78e-05	0.000140479	-	-	-	-	-	>gb|EZY42791.1| hypothetical protein V052_02628, partial [Staphylococcus aureus MSSA-93]
C134178	-6.55472	1.37933	0.000602997	0.00239191	-	-	-	-	-	>ref|XP_020674570.1| kinase-interacting family protein-like [Dendrobium catenatum]
C188010	-6.50729	1.37633	3.79e-05	0.00018819	"response to osmotic stress"	"cell wall"	"protein binding"	"Cellulosesynthase(UDP-forming)."	-	>gb|AQL00468.1| Cellulose synthase A catalytic subunit 8 [UDP-forming] [Zea mays]
scaffold12491	-6.50729	1.37633	3.8e-05	0.00018819	"5-phosphoribose 1-diphosphate biosynthetic process"	"cytoplasm"	"magnesium ion binding"	"Ribose-phosphatediphosphokinase."	"Pentose phosphate pathway"	>ref|XP_020572597.1| ribose-phosphate pyrophosphokinase 4-like [Phalaenopsis equestris]
CL6703Contig1	-6.35386	1.2755	0.000247184	0.00106371	"response to cold"	"endosome"	"mannan synthase activity"	"Cellulosesynthase(UDP-forming)."	"Starch and sucrose metabolism"	>gb|AAG46166.1|AC018727_18 putative cellulose synthase 5-partial [Oryza sativa Japonica Group]
scaffold21511	-6.34153	4.00217	2.23e-35	7.48e-34	-	"integral to plasma membrane"	"sugar transmembrane transporter activity"	-	-	>ref|XP_020588836.1| bidirectional sugar transporter SWEET4-like [Phalaenopsis equestris]
CL7747Contig1	-6.24649	7.29984	6.37e-304	4.14e-301	"unidimensional cell growth"	"cytosol"	-	-	-	>ref|XP_020096356.1| expansin-like B1 [Ananas comosus]
C131490	-6.23146	1.17029	0.000316688	0.00132926	"phosphate ion transport"	"nucleus"	"sequence-specific DNA binding transcription factor activity"	-	"Plant-pathogen interaction"	>ref|XP_020577590.1| probable WRKY transcription factor 12 [Phalaenopsis equestris]
CL3089Contig1	-6.22399	7.85706	0	0	"pollen germination"	"Golgi apparatus"	"maltose:hydrogen symporter activity"	-	-	>ref|XP_020698795.1| sucrose transport protein SUT1-like [Dendrobium catenatum]
C119552	-6.2203	1.16954	0.000274682	0.00116804	-	-	-	-	-	>gb|OOO64084.1| hypothetical protein BS099_19495 [Clostridium sporogenes]
scaffold22793	-6.20809	1.16878	0.000463402	0.00188984	"sorocarp development"	"cytoplasm"	"protein binding"	-	-	>ref|XP_020677144.1| ELMO domain-containing protein A-like isoform X1 [Dendrobium catenatum]
C145160	-6.20809	1.16878	0.000464131	0.00189168	"ubiquinone biosynthetic process"	"peroxisome"	"CoA-ligase activity"	"4-coumarate--CoAligase."	"alpha-Linolenic acid metabolism"	>ref|XP_020703942.1| 4-coumarate--CoA ligase-like 6 isoform X2 [Dendrobium catenatum]
C133992	-6.07168	1.05502	0.00105145	0.00392767	"regulation of cellular respiration"	"mitochondrion"	-	-	-	>gb|KDP20463.1| hypothetical protein JCGZ_06008 [Jatropha curcas]
C176316	-6.07167	1.05502	0.00104925	0.00392201	"cellular response to nitrogen starvation"	"plasma membrane"	"2{prime}-hydroxyisoflavone reductase activity"	"2{prime}-hydroxyisoflavonereductase."	"DDT degradation"	>gb|AKB11752.1| eugenol synthase 2 [Gymnadenia odoratissima]
scaffold10601	-6.05824	1.05426	0.000697303	0.0027287	"response to hormone stimulus"	"Golgi membrane"	"receptor activity"	-	"Adipocytokine signaling pathway"	>ref|XP_009395019.1| PREDICTED: heptahelical transmembrane protein ADIPOR3-like [Musa acuminata subsp. malaccensis]
C177684	-6.04559	1.05351	0.000869336	0.00332186	"DNA recombination"	"nucleus"	"ATP-dependent helicase activity"	"DNAhelicase."	"Homologous recombination"	>ref|XP_020685549.1| ATP-dependent DNA helicase Q-like 3 [Dendrobium catenatum]
C143984	-6.04559	1.05351	0.000871313	0.00332755	"monosaccharide transport"	"nucleus"	"monosaccharide transmembrane transporter activity"	-	"Adipocytokine signaling pathway"	>ref|XP_020682729.1| sugar transport protein 1-like isoform X2 [Dendrobium catenatum]
scaffold9717	-6.02992	1.05275	0.00176701	0.00630435	"primary shoot apical meristem specification"	"cytosol"	"protein binding"	-	-	>gb|OAY70816.1| Protein TOPLESS [Ananas comosus]
C228957	-6.02992	1.05275	0.00176824	0.00630775	"response to X-ray"	"cytosol"	"D-alanine-D-alanine ligase activity"	"D-alanine--D-alanineligase."	"D-Alanine metabolism"	>ref|XP_020694898.1| uncharacterized protein LOC110108371 isoform X4 [Dendrobium catenatum]
scaffold19856	-6.01013	1.05199	0.00478452	0.0150575	"hyperosmotic salinity response"	"nucleus"	"sequence-specific DNA binding transcription factor activity"	-	-	>ref|XP_020583199.1| transcription factor bHLH30-like [Phalaenopsis equestris]
scaffold25149	-6.00984	7.06907	2.13e-249	9.66e-247	"response to hypoxia"	"cell wall"	"oxygen transporter activity"	"Nitricoxidedioxygenase."	-	>ref|XP_020704602.1| non-symbiotic hemoglobin [Dendrobium catenatum]
scaffold10420	-5.91475	0.930461	0.00695004	0.0207528	-	-	-	-	-	>ref|XP_020694598.1| uncharacterized protein LOC110108336 isoform X4 [Dendrobium catenatum]
scaffold689	-5.91475	0.930461	0.00694794	0.0207501	-	-	"oxidoreductase activity	-	-	>ref|XP_020597992.1| premnaspirodiene oxygenase-like [Phalaenopsis equestris]
C105418	-5.89328	0.9297	0.00282925	0.00951676	-	-	-	-	-	>ref|WP_003359525.1| hypothetical protein [Clostridium botulinum]
C163628	-5.89327	0.9297	0.0028236	0.00950244	"transposition	"retrotransposon nucleocapsid"	"RNA binding"	"RNA-directedDNApolymerase."	-	>dbj|GAV88375.1| hypothetical protein CFOL_v3_31798 [Cephalotus follicularis]
C186180	-5.89327	0.9297	0.0028225	0.00950107	"actin cytoskeleton organization"	"cell wall"	"actin binding"	-	"Regulation of actin cytoskeleton"	>gb|EEE58533.1| hypothetical protein OsJ_09827 [Oryza sativa Japonica Group]
C54311	-5.89327	0.9297	0.00282219	0.00950107	"negative regulation of gene silencing"	"nucleoplasm"	"histone demethylase activity (H3-K9 specific)"	-	-	>ref|XP_020592615.1| lysine-specific demethylase JMJ25-like isoform X6 [Phalaenopsis equestris]
scaffold11280	-5.89327	0.9297	0.00281791	0.00949148	-	-	-	-	-	>ref|XP_008377874.1| PREDICTED: 60S ribosomal subunit assembly/export protein-like [Malus domestica]
scaffold19912	-5.89326	0.9297	0.00281577	0.00948545	"bile acid metabolic process"	"integral to membrane"	"beta-glucosidase activity"	"Glucosylceramidase."	-	>ref|XP_020584883.1| non-lysosomal glucosylceramidase [Phalaenopsis equestris]
scaffold9275	-5.89326	0.9297	0.00281416	0.00948118	-	-	-	-	-	>ref|XP_020694125.1| probable inactive tRNA-specific adenosine deaminase-like protein 3 isoform X1 [Dendrobium catenatum]
C177332	-5.87597	0.928939	0.00211304	0.00736458	"hypoxanthine transport"	"plasma membrane"	"adenine transmembrane transporter activity"	-	-	>ref|XP_020698651.1| nucleobase-ascorbate transporter 12-like [Dendrobium catenatum]
C183014	-5.87596	0.928939	0.00211071	0.00735835	-	-	-	-	-	>ref|XP_019241652.1| PREDICTED: uncharacterized protein LOC109221637 [Nicotiana attenuata]
scaffold21947	-5.87596	0.928939	0.0021045	0.00734234	"response to nematode"	"plasma membrane"	"amino acid transmembrane transporter activity"	-	-	>ref|XP_020570882.1| cationic amino acid transporter 1 [Phalaenopsis equestris]
C125006	-5.86169	0.928178	0.00188528	0.00667221	"response to wounding"	"plasma membrane"	"protein kinase activity"	"Non-specificserine/threonineproteinkinase."	"Spliceosome"	>ref|XP_010780610.1| PREDICTED: CASP8-associated protein 2 [Notothenia coriiceps]
C201071	-5.86169	0.928178	0.00189729	0.00670208	"protein glycosylation"	"endosome"	"arabinosyltransferase activity"	-	-	>ref|XP_020694441.1| arabinosyltransferase XEG113-like isoform X4 [Dendrobium catenatum]
C164362	-5.86169	0.928178	0.00189765	0.00670208	"calcium ion transport"	"plasma membrane"	"calcium channel activity"	-	-	>ref|XP_020570687.1| glutamate receptor 2.9-like [Phalaenopsis equestris]
C200953	-5.86168	0.928178	0.00189813	0.00670289	"determination of bilateral symmetry"	"nucleus"	"DNA binding"	-	-	>ref|XP_020696902.1| homeobox-leucine zipper protein HOX32-like [Dendrobium catenatum]
scaffold7706	-5.86168	0.928178	0.0018997	0.0067067	"nucleotide-excision repair	"nuclear chromatin"	"protein binding"	-	"DNA replication"	>ref|XP_020585467.1| LOW QUALITY PROTEIN: replication protein A 70 kDa DNA-binding subunit A-like [Phalaenopsis equestris]
C158000	-5.84566	0.927417	0.00305944	0.0101831	-	-	-	-	-	>ref|XP_020582889.1| uncharacterized protein LOC110026337 [Phalaenopsis equestris]
C108492	-5.84566	0.927417	0.00306439	0.0101946	"response to sucrose stimulus"	"nucleus"	"sequence-specific DNA binding transcription factor activity"	-	"Plant hormone signal transduction"	>ref|XP_020591163.1| bZIP transcription factor 2-like [Phalaenopsis equestris]
C172280	-5.82459	0.926657	0.00733114	0.0216819	"cell tip growth"	"plasma membrane"	"actin binding"	-	-	>ref|XP_020676562.1| formin-like protein 4 [Dendrobium catenatum]
CL3470Contig1	-5.82459	0.926657	0.00733118	0.0216819	"response to oxidative stress"	"mitochondrion"	"protein disulfide isomerase activity"	"Proteindisulfide-isomerase."	"Protein processing in endoplasmic reticulum"	>ref|XP_020584852.1| protein disulfide isomerase-like 1-4 [Phalaenopsis equestris]
C229501	-5.79052	4.36799	8.16e-34	2.62e-32	"cell wall modification involved in abscission"	"plant-type cell wall"	"polygalacturonase activity"	"Polygalacturonase."	"Pentose and glucuronate interconversions"	>ref|XP_020681250.1| polygalacturonase-2-like [Dendrobium catenatum]
CL266Contig3	-5.78579	4.90364	1.98e-57	1.16e-55	-	-	-	-	-	>ref|XP_020693337.1| uncharacterized protein LOC110107414 [Dendrobium catenatum]
CL7300Contig1	-5.71704	0.793172	0.0207465	0.0527862	"histone H3-K18 acetylation"	"nucleus"	"histone acetyltransferase activity"	"DNAhelicase."	"Ubiquitin mediated proteolysis"	>gb|OVA13273.1| GNAT domain [Macleaya cordata]
scaffold15001	-5.69136	0.792407	0.0105054	0.0297817	-	-	-	-	-	>ref|XP_020700247.1| tRNA pseudouridine(38/39) synthase isoform X1 [Dendrobium catenatum]
C150552	-5.66822	0.791643	0.00666138	0.0200047	-	-	-	-	-	>ref|XP_020590117.1| uncharacterized protein LOC110031315 [Phalaenopsis equestris]
CL2401Contig2	-5.66822	0.791643	0.00665633	0.0199983	"posttranscriptional regulation of gene expression"	"kinetochore"	"miRNA binding"	-	-	>ref|XP_020586846.1| putative methyltransferase C9orf114 isoform X3 [Phalaenopsis equestris]
CL9228Contig1	-5.66821	0.791643	0.00665403	0.0199936	"protein import into nucleus"	"nucleolus"	"protein binding"	-	-	>ref|XP_009401503.1| PREDICTED: importin subunit alpha-1b-like [Musa acuminata subsp. malaccensis]
scaffold4149	-5.65037	0.790878	0.00467042	0.0147497	-	-	-	-	-	>ref|XP_020697806.1| protein transport protein SEC16A homolog [Dendrobium catenatum]
scaffold4007	-5.65037	0.790878	0.00466998	0.0147497	-	-	-	-	-	>ref|XP_020593573.1| LOW QUALITY PROTEIN: uncharacterized protein LOC110033808 [Phalaenopsis equestris]
scaffold19911	-5.65037	0.790878	0.00466762	0.0147484	"bile acid metabolic process"	"integral to membrane"	"beta-glucosidase activity"	"Glucosylceramidase."	-	>gb|OWM64732.1| hypothetical protein CDL15_Pgr004675 [Punica granatum]
CL6407Contig1	-5.65036	0.790878	0.00465857	0.0147345	"glutathione catabolic process"	"cytoplasm"	"gamma-glutamylcyclotransferase activity"	"Gamma-glutamylcyclotransferase."	-	>ref|XP_020580312.1| gamma-glutamylcyclotransferase 2-3-like [Phalaenopsis equestris]
C134102	-5.65036	0.790878	0.00465027	0.0147202	"response to hypoxia"	"extracellular space"	"vascular endothelial growth factor receptor binding"	-	-	>emb|SCM78019.1| conserved hypothetical protein [uncultured Pleomorphomonas sp.]
CL947Contig1	-5.6491	3.35817	1e-20	1.87e-19	"root development"	"cell wall"	"polysaccharide binding"	-	-	>ref|XP_020679535.1| fasciclin-like arabinogalactan protein 1 [Dendrobium catenatum]
C96880	-5.63362	0.790114	0.00563679	0.0173584	"response to cold"	"endosome"	"mannan synthase activity"	-	-	>ref|XP_020679142.1| cellulose synthase-like protein D2 [Dendrobium catenatum]
scaffold17604	-5.63362	0.790114	0.00563811	0.0173597	-	-	"trehalose-phosphatase activity"	-	-	>ref|XP_020704841.1| uncharacterized protein LOC110115814 [Dendrobium catenatum]
C156444	-5.63361	0.790114	0.00565325	0.0173828	"response to karrikin"	"vacuole"	"solute:hydrogen antiporter activity"	-	-	>gb|EEC75603.1| hypothetical protein OsI_12312 [Oryza sativa Indica Group]
C140908	-5.63361	0.790114	0.00565462	0.0173851	-	-	-	"RNA-directedDNApolymerase."	-	>dbj|GAV87190.1| Peptidase_A3 domain-containing protein, partial [Cephalotus follicularis]
C158040	-5.61127	0.789351	0.0117575	0.0328576	"cell proliferation"	"nucleus"	"transcription coactivator activity"	-	-	>ref|XP_020269035.1| GRF1-interacting factor 1-like [Asparagus officinalis]
scaffold10796	-5.61127	0.789351	0.0117578	0.0328576	"proline biosynthetic process"	"cytoplasm"	"delta1-pyrroline-5-carboxylate synthetase activity"	"Glutamate-5-semialdehydedehydrogenase."	"Arginine and proline metabolism"	>ref|XP_019706246.1| PREDICTED: delta-1-pyrroline-5-carboxylate synthase [Elaeis guineensis]
C201449	-5.58412	0.788588	0.0252074	0.0620361	"cis assembly of pre-catalytic spliceosome"	"nucleus"	"mRNA binding"	"RNAhelicase."	"Spliceosome"	>ref|XP_020570659.1| LOW QUALITY PROTEIN: DExH-box ATP-dependent RNA helicase DExH14 [Phalaenopsis equestris]
C235559	-5.49811	8.05679	0	0	"farnesyl diphosphate metabolic process"	-	"sesquiterpene synthase activity"	"Alpha-humulenesynthase."	"Diterpenoid biosynthesis"	>ref|XP_020690796.1| alpha-humulene synthase-like [Dendrobium catenatum]
C142878	-5.42773	0.639849	0.0227604	0.05697	"circadian rhythm"	"nucleus"	"sequence-specific DNA binding transcription factor activity"	-	-	>ref|XP_020586988.1| protein FAR1-RELATED SEQUENCE 6-like isoform X3 [Phalaenopsis equestris]
C149332	-5.42773	0.639849	0.0227467	0.0569513	-	-	-	-	-	>ref|XP_020696714.1| serine/threonine-protein kinase HT1-like [Dendrobium catenatum]
C82823	-5.42771	0.639849	0.022692	0.0568718	-	-	-	-	-	>ref|XP_020687846.1| protein NUCLEAR FUSION DEFECTIVE 4-like [Dendrobium catenatum]
scaffold11894	-5.42769	0.639849	0.0226531	0.05679	"regulation of gibberellic acid mediated signaling pathway"	"nucleus"	"sequence-specific DNA binding transcription factor activity"	-	-	>ref|XP_020693542.1| protein indeterminate-domain 2-like [Dendrobium catenatum]
C211999	-5.40286	0.639081	0.0130548	0.0358287	"negative regulation of flower development"	"nuclear envelope"	"protein binding"	-	"RNA transport"	>ref|XP_020689681.1| nuclear-pore anchor-like [Dendrobium catenatum]
C180800	-5.40286	0.639081	0.0130457	0.0358075	"endonucleolytic cleavage in ITS1 to separate SSU-rRNA from 5.8S rRNA and LSU-rRNA from tricistronic rRNA transcript (SSU-rRNA	"nucleoplasm"	"RNA binding"	-	-	>ref|XP_020699904.1| small subunit processome component 20 homolog isoform X4 [Dendrobium catenatum]
C176636	-5.40284	0.639081	0.0130035	0.0357412	"anthocyanin biosynthetic process"	"cytosol"	"flavonol-3-O-glucoside L-rhamnosyltransferase activity"	"SoyasaponinIIIrhamnosyltransferase."	"Phenylpropanoid biosynthesis"	>ref|XP_020598053.1| putative UDP-rhamnose:rhamnosyltransferase 1 [Phalaenopsis equestris]
C168380	-5.40283	0.639081	0.0129536	0.0356522	-	-	-	"L-threonate2-dehydrogenase."	"Valine	>ref|XP_020688487.1| uncharacterized protein LOC110103930 isoform X3 [Dendrobium catenatum]
C131290	-5.40278	0.639081	0.0128086	0.035338	-	-	-	-	-	>ref|WP_014413245.1| hypothetical protein, partial [Rhodospirillum photometricum]
scaffold7065	-5.38348	0.638314	0.0124211	0.0344639	"pollen development"	"nucleus"	"protein binding"	-	"Spliceosome"	>ref|XP_020576179.1| LOW QUALITY PROTEIN: splicing factor 3B subunit 3-like [Phalaenopsis equestris]
scaffold3105	-5.38348	0.638314	0.0124289	0.0344822	-	-	-	-	-	>ref|XP_020588562.1| uncharacterized protein LOC110030269 isoform X1 [Phalaenopsis equestris]
scaffold24959	-5.38348	0.638314	0.0124341	0.0344932	-	-	-	-	-	>ref|XP_020575870.1| LOW QUALITY PROTEIN: uncharacterized protein LOC110021642 [Phalaenopsis equestris]
scaffold22292	-5.38348	0.638314	0.0124394	0.0345007	-	-	-	-	-	>ref|XP_020702407.1| serine/threonine-protein kinase/endoribonuclease IRE1a-like isoform X1 [Dendrobium catenatum]
CL3768Contig1	-5.38347	0.638314	0.0124604	0.034545	"asymmetric cell division"	"nucleus"	"sequence-specific DNA binding transcription factor activity"	"Histone-lysineN-methyltransferase."	-	>ref|XP_020691253.1| protein indeterminate-domain 6, chloroplastic isoform X2 [Dendrobium catenatum]
C173508	-5.38347	0.638314	0.0124856	0.0345936	"menthol biosynthetic process"	"cytosol"	"oxidoreductase activity	"Momilactone-Asynthase."	"Diterpenoid biosynthesis"	>ref|XP_020083116.1| momilactone A synthase-like [Ananas comosus]
C120278	-5.38347	0.638314	0.0124986	0.0346164	-	-	-	"2-C-methyl-D-erythritol4-phosphatecytidylyltransferase."	"Terpenoid backbone biosynthesis"	>ref|WP_003946934.1| conserved hypothetical protein, partial [Streptomyces albus]
C154244	-5.38347	0.638314	0.0125018	0.0346175	-	-	-	-	-	>ref|XP_020599233.1| uncharacterized protein LOC110038680, partial [Phalaenopsis equestris]
C146476	-5.38346	0.638314	0.0125047	0.0346178	-	-	-	-	-	>gb|OUD19480.1| hypothetical protein BUN10_26175, partial [Vibrio parahaemolyticus]
C133996	-5.3603	0.637547	0.0197382	0.0505919	"positive regulation of cell proliferation"	"nucleus"	"DNA binding"	"D-ribosepyranase."	-	>ref|XP_020575104.1| homeobox-leucine zipper protein HOX32-like [Phalaenopsis equestris]
C173704	-5.3603	0.637547	0.0197384	0.0505919	-	-	-	-	-	>ref|XP_020705094.1| uncharacterized protein LOC110116011 [Dendrobium catenatum]
C166202	-5.3603	0.637547	0.0197409	0.0505919	"response to salt stress"	"plasma membrane"	-	-	-	>ref|XP_020596921.1| COBRA-like protein 1, partial [Phalaenopsis equestris]
C139876	-5.3603	0.637547	0.0197446	0.0505919	"positive regulation of blood coagulation in other organism"	"mitochondrion"	"serine-type endopeptidase activity"	-	-	>ref|XP_020586889.1| pentatricopeptide repeat-containing protein At5g65560-like [Phalaenopsis equestris]
C161132	-5.3603	0.637547	0.0197446	0.0505919	"secondary cell wall biogenesis"	"plasma membrane"	"polysaccharide binding"	-	-	>ref|XP_020578803.1| fasciclin-like arabinogalactan protein 11 [Phalaenopsis equestris]
CL1385Contig1	-5.3603	0.637547	0.0197478	0.0505919	"jasmonic acid and ethylene-dependent systemic resistance"	"plasma membrane"	"protein binding"	"Non-specificserine/threonineproteinkinase."	-	>ref|XP_020696184.1| probable LRR receptor-like serine/threonine-protein kinase At1g56140 [Dendrobium catenatum]
scaffold16701	-5.36028	0.637547	0.0197739	0.0506304	"post-embryonic development"	"cytosol"	-	-	-	>ref|XP_020686739.1| uncharacterized protein LOC110102646 isoform X1 [Dendrobium catenatum]
scaffold6341	-5.36027	0.637547	0.0198215	0.0507308	-	-	-	-	-	>ref|XP_020583567.1| homeobox protein knotted-1-like 13 isoform X2 [Phalaenopsis equestris]
scaffold3716	-5.32971	0.63678	0.0386774	0.0892452	"tetrahydrofolate biosynthetic process"	"chloroplast"	"4-amino-4-deoxychorismate synthase activity"	"Aminodeoxychorismatesynthase."	"Folate biosynthesis"	>ref|XP_020578438.1| probable aminodeoxychorismate synthase, chloroplastic isoform X1 [Phalaenopsis equestris]
C183426	-5.2503	2.99713	1.61e-15	2.26e-14	-	-	-	-	-	>ref|XP_020688129.1| uncharacterized protein LOC110103667, partial [Dendrobium catenatum]
C202719	-5.18235	2.93124	1.57e-14	2.05e-13	-	-	-	-	-	>ref|XP_020678939.1| uncharacterized protein LOC110097060 [Dendrobium catenatum]
scaffold8070	-5.17686	4.32336	9.39e-40	3.59e-38	"response to salt stress"	"nucleus"	"ubiquitin-protein ligase activity"	"RING-typeE3ubiquitintransferase."	"Ubiquitin mediated proteolysis"	>ref|XP_020680659.1| E3 ubiquitin-protein ligase Os04g0590900-like [Dendrobium catenatum]
CL8088Contig1	-5.08564	5.4006	1.56e-78	1.37e-76	"defense response to insect"	"cytosol"	"oxidoreductase activity	"TropinonereductaseI."	"Tropane	>ref|XP_020585446.1| tropinone reductase homolog At5g06060-like [Phalaenopsis equestris]
C232605	-5.0641	5.57153	1e-91	1.06e-89	"response to osmotic stress"	"nucleus"	"core promoter sequence-specific DNA binding"	-	"Plant-pathogen interaction"	>ref|XP_020678932.1| probable WRKY transcription factor 13 [Dendrobium catenatum]
scaffold19338	-4.93942	3.56266	1.41e-22	2.88e-21	-	-	-	-	-	>ref|XP_020694895.1| uncharacterized protein LOC110108550 [Dendrobium catenatum]
scaffold23286	-4.75944	2.56144	4.16e-10	3.87e-09	-	-	-	-	-	>ref|XP_020697916.1| uncharacterized protein LOC110110664 [Dendrobium catenatum]
C232905	-4.67266	6.2593	3.44e-117	5.05e-115	-	-	-	-	-	>ref|XP_010921044.1| PREDICTED: uncharacterized protein LOC105044746 [Elaeis guineensis]
CL6822Contig1	-4.65839	5.50103	6.67e-79	5.91e-77	"response to light stimulus"	"cytoplasm"	"protein serine/threonine kinase activity"	"Non-specificserine/threonineproteinkinase."	"Plant-pathogen interaction"	>ref|XP_020687180.1| phosphoenolpyruvate carboxylase kinase 2-like [Dendrobium catenatum]
scaffold18992	-4.65679	2.4737	2.36e-09	2.05e-08	"glyoxylate cycle"	"cytoplasm"	"malate synthase activity"	"Malatesynthase."	"Pyruvate metabolism"	>ref|XP_020697256.1| malate synthase, glyoxysomal [Dendrobium catenatum]
scaffold25311	-4.63645	2.4702	3.82e-09	3.24e-08	"flavonoid biosynthetic process"	"extrinsic to endoplasmic reticulum membrane"	"racemase and epimerase activity"	"Dihydroflavanol4-reductase."	"Flavonoid biosynthesis"	>ref|XP_020576763.1| putative anthocyanidin reductase [Phalaenopsis equestris]
scaffold14583	-4.62067	6.58149	2.74e-166	6.28e-164	"cadmium ion homeostasis"	"plasma membrane"	"protein binding"	"Cu(+)exportingATPase."	"Mineral absorption"	>ref|XP_020697504.1| heavy metal-associated isoprenylated plant protein 23-like [Dendrobium catenatum]
scaffold13349	-4.53728	3.72254	4.97e-23	1.04e-21	"pigment biosynthetic process"	"vacuolar lumen"	"copper ion binding"	"Catecholoxidase."	"Tyrosine metabolism"	>ref|XP_020102355.1| polyphenol oxidase I, chloroplastic-like [Ananas comosus]
scaffold5119	-4.53295	9.94796	0	0	"seed germination"	"cell periphery"	"mannan endo-1	"Mannanendo-1	-	>ref|XP_020685978.1| mannan endo-1,4-beta-mannosidase 6-like [Dendrobium catenatum]
C233297	-4.50574	3.70389	2.28e-22	4.65e-21	"gamma-aminobutyric acid transport"	"plasma membrane"	"L-gamma-aminobutyric acid transmembrane transporter activity"	-	"Plant hormone signal transduction"	>ref|XP_020685546.1| GABA transporter 1-like [Dendrobium catenatum]
CL6686Contig1	-4.49416	7.2064	4.07e-221	1.46e-218	"alcohol metabolic process"	"endoplasmic reticulum"	"long-chain-alcohol oxidase activity"	"Long-chain-alcoholoxidase."	-	>ref|XP_020696103.1| long-chain-alcohol oxidase FAO2-like [Dendrobium catenatum]
C188704	-4.48199	2.33019	1e-08	8.11e-08	"embryo development ending in seed dormancy"	"nucleus"	"sequence-specific DNA binding transcription factor activity"	-	-	>ref|XP_020697986.1| NAC transcription factor 29-like [Dendrobium catenatum]
scaffold23533	-4.47341	2.32877	1.36e-08	1.08e-07	-	"endosome"	-	-	-	>ref|XP_020597730.1| uncharacterized protein At1g04910-like [Phalaenopsis equestris]
C210403	-4.47197	2.28243	5.57e-06	3.14e-05	"response to wounding"	"plasma membrane"	"protein kinase activity"	"Non-specificprotein-tyrosinekinase."	"Plant-pathogen interaction"	>ref|XP_020677739.1| PTI1-like tyrosine-protein kinase At3g15890 isoform X4 [Dendrobium catenatum]
C221373	-4.38777	2.22804	7.73e-07	4.96e-06	"response to auxin stimulus"	"plasma membrane"	"protein binding"	-	-	>ref|XP_020696260.1| CASP-like protein 1E1 [Dendrobium catenatum]
CL3626Contig1	-4.37071	6.05752	3.75e-122	5.78e-120	"amino acid transport"	"plasma membrane"	"L-glutamate transmembrane transporter activity"	-	-	>ref|XP_020679618.1| amino acid permease 2-like [Dendrobium catenatum]
scaffold8788	-4.36812	2.2259	5.05e-08	3.76e-07	-	-	"protein binding"	-	-	>ref|XP_020686080.1| protein FAR1-RELATED SEQUENCE 5-like [Dendrobium catenatum]
C222569	-4.36298	3.05584	5.98e-13	6.98e-12	"cellular response to water deprivation"	"nucleus"	"sequence-specific DNA binding transcription factor activity"	-	-	>ref|XP_020592235.1| transcription factor bHLH112-like [Phalaenopsis equestris]
C198707	-4.36078	2.22751	9.9e-08	7.11e-07	-	-	-	"RNA-directedDNApolymerase."	-	>gb|KYP66575.1| Enzymatic polyprotein [Cajanus cajan]
C186744	-4.30065	2.17399	1.22e-06	7.6e-06	"response to cold"	"endosome"	"mannan synthase activity"	"Cellulosesynthase(UDP-forming)."	"Starch and sucrose metabolism"	>gb|ADG38380.1| AT3G03050-like protein [Capsella grandiflora]
CL6840Contig1	-4.28717	4.64825	5.56e-42	2.27e-40	-	-	-	-	-	>ref|XP_010926825.1| PREDICTED: probable transporter mch1 [Elaeis guineensis]
C182804	-4.22158	3.43226	6.31e-15	8.46e-14	-	-	-	-	-	>gb|KRH74980.1| hypothetical protein GLYMA_01G054700 [Glycine max]
scaffold13347	-4.19882	7.56807	4.15e-214	1.45e-211	"pigment biosynthetic process"	"vacuolar lumen"	"copper ion binding"	"Catecholoxidase."	"Tyrosine metabolism"	>ref|XP_020706126.1| polyphenol oxidase, chloroplastic-like [Dendrobium catenatum]
CL4244Contig1	-4.10097	4.26449	1.35e-25	3.16e-24	"cytokinin mediated signaling pathway"	"nucleus"	"sequence-specific DNA binding transcription factor activity"	-	-	>gb|AEX56210.1| knotted-like 4 protein, partial [Dactylorhiza viridis]
scaffold14623	-4.07807	2.79637	1.31e-10	1.26e-09	"phospholipid translocation"	"plasma membrane"	"protein binding"	"Phospholipid-translocatingATPase."	-	>ref|XP_020590039.1| phospholipid-transporting ATPase 1-like [Phalaenopsis equestris]
CL2469Contig1	-4.07742	7.18745	3.18e-185	8.66e-183	"oxidation-reduction process"	"cytoplasm"	"diamine oxidase activity"	"Primary-amineoxidase."	"Tyrosine metabolism"	>ref|XP_020696594.1| uncharacterized protein LOC110109737 [Dendrobium catenatum]
scaffold11074	-4.07385	2.79282	1.44e-11	1.52e-10	"response to high light intensity"	"nucleus"	"sequence-specific DNA binding transcription factor activity"	-	-	>ref|XP_020588816.1| NAC domain-containing protein 16-like isoform X1 [Phalaenopsis equestris]
C205097	-4.0726	1.99558	3.33e-06	1.94e-05	-	-	-	-	-	>ref|WP_010686434.1| Hypothetical protein [Methylobacterium mesophilicum]
CL1391Contig1	-4.07256	3.68487	4.38e-21	8.37e-20	-	-	-	-	-	>ref|XP_009400623.1| PREDICTED: uncharacterized protein LOC103984788 [Musa acuminata subsp. malaccensis]

## Sheet: SvL up
Original Research Article
De novo transcriptome provides insights into the growth and biosynthesis of resveratrol and trans-stilbenes in Dactylorhiza hatagirea - An endangered alpine terrestrial orchid of western Himalaya
Nisha Dhiman 1,2#, Nitesh Kumar Sharma 1,2#, Pooja Thapa 1#, Isha Sharma 1, Mohit Kumar Swarnkar 1, Amit Chawla 1,2, Ravi Shankar 1,2* and Amita Bhattacharya 1,2*
1 Division of Biotechnology, CSIR-Institute of Himalayan Bioresource Technology, Palampur-176061, H.P., India
2 Academy of Scientific and Innovative Research, Human Resource Development Centre, Ghaziabad-201 002, Uttar Pradesh, INDIA
For correspondence: amitabhatta@ihbt.res.in; ravish@ihbt.res.in
Supplementary Table S4: List of DEG's above log fold change > 4
Contig_name	logFC	logCPM	PValue	FDR	GO_P	GO_C	GO_F	EC	KEGG	ANNOTATION
scaffold23727	12.4388	6.92193	2.2e-272	1.28e-269	"regulation of sulfur utilization"	"nucleus"	-	-	-	>ref|XP_021274329.1| protein SULFUR DEFICIENCY-INDUCED 1 isoform X2 [Herrania umbratica]
scaffold23498	12.2213	6.70695	4.92e-238	2.06e-235	-	-	-	-	-	>ref|XP_020693416.1| abscisic stress-ripening protein 2-like [Dendrobium catenatum]
scaffold11290	11.4074	5.90348	1.67e-139	3.11e-137	"plastid organization"	"chloroplast"	"oxidoreductase activity	"Protein-disulfidereductase."	-	>gb|ONK73264.1| uncharacterized protein A4U43_C04F29130 [Asparagus officinalis]
scaffold22513	11.1364	5.63734	9.98e-120	1.5e-117	"photosynthetic electron transport chain"	"nitrite reductase complex [NAD(P)H]"	"protein binding"	-	"Photosynthesis"	>gb|AQX44178.1| hypothetical protein [Apostasia odorata]
CL6960Contig1	11.1362	5.63716	3.21e-114	4.56e-112	"response to water deprivation"	"plasma membrane"	-	-	-	>ref|XP_020575066.1| protein ECERIFERUM 1-like [Phalaenopsis equestris]
scaffold25148	11.12	5.62019	9.96e-100	1.18e-97	-	-	-	-	-	>emb|CDW75723.1| UNKNOWN [Stylonychia lemnae]
C216079	10.9905	5.49439	1.17e-108	1.56e-106	-	-	-	-	-	>ref|XP_010926507.1| PREDICTED: non-specific lipid-transfer protein 2-like [Elaeis guineensis]
C225613	10.8164	5.32366	3.72e-92	3.98e-90	"regulation of cellular respiration"	"mitochondrion"	-	-	-	>ref|XP_007928849.1| hypothetical protein MYCFIDRAFT_54532 [Pseudocercospora fijiensis CIRAD86]
scaffold11294	10.811	5.31821	7.38e-90	7.6e-88	"thylakoid membrane organization"	"chloroplast"	"chlorophyll binding"	-	"Photosynthesis"	>ref|XP_020585906.1| photosystem II 22 kDa protein, chloroplastic [Phalaenopsis equestris]
C225421	10.682	5.19439	3.37e-75	2.73e-73	-	-	-	-	-	>ref|XP_004933958.1| PREDICTED: uncharacterized protein LOC101742759 [Bombyx mori]
scaffold23726	10.6248	5.13702	9.66e-82	9.03e-80	"regulation of sulfur utilization"	"nucleus"	-	-	-	>ref|XP_020577346.1| protein SULFUR DEFICIENCY-INDUCED 1-like [Phalaenopsis equestris]
scaffold10124	10.5718	8.24644	0	0	"gluconeogenesis"	"cytoplasm"	"fructose-bisphosphate aldolase activity"	"Fructose-bisphosphatealdolase."	"Glycolysis / Gluconeogenesis"	>ref|XP_022002053.1| fructose-bisphosphate aldolase 1, chloroplastic [Helianthus annuus]
C220349	10.4471	4.96304	1.39e-70	1.07e-68	"response to wounding"	"plant-type cell wall"	"transporter activity"	-	-	>gb|ONK81174.1| uncharacterized protein A4U43_C01F26120 [Asparagus officinalis]
C221991	10.4079	4.92629	3.44e-68	2.58e-66	-	-	-	-	-	>gb|JAT33188.1| hypothetical protein g.7353, partial [Graphocephala atropunctata]
scaffold25858	10.2349	4.75759	1e-62	6.65e-61	-	-	-	-	-	>gb|KIK49843.1| hypothetical protein GYMLUDRAFT_78612 [Gymnopus luxurians FD-317 M1]
scaffold9867	10.2192	4.74154	1.39e-62	9.2e-61	"photosynthetic electron transport in photosystem I"	"chloroplast"	-	"NADH:ubiquinonereductase(Na(+)-transporting)."	-	>gb|AQX44170.1| hypothetical protein [Apostasia odorata]
C188244	10.2074	4.727	1.38e-53	7.49e-52	-	-	-	-	-	>emb|CSD41531.1| Uncharacterised protein [Vibrio cholerae]
C214751	10.174	4.69962	2.13e-59	1.32e-57	-	-	-	-	-	>ref|XP_003635221.1| PREDICTED: uncharacterized protein LOC100854821 [Vitis vinifera]
scaffold25710	10.0581	4.58081	3.57e-46	1.64e-44	"lignan biosynthetic process"	"cell wall"	"guiding stereospecific synthesis activity"	-	-	>ref|XP_020675877.1| dirigent protein 21-like [Dendrobium catenatum]
C218399	10.049	4.5801	1.77e-51	9.26e-50	"regulation of cellular respiration"	"mitochondrion"	-	-	-	>gb|KZS01309.1| Uncharacterized protein APZ42_002076, partial [Daphnia magna]
C227225	9.94486	4.47244	3.79e-45	1.71e-43	-	-	-	-	-	>ref|XP_020680399.1| uncharacterized protein LOC110098038 isoform X2 [Dendrobium catenatum]
C212705	9.89692	4.43153	2.42e-50	1.22e-48	-	-	-	-	-	>ref|XP_002060684.1| GK24131 [Drosophila willistoni]
scaffold4172	9.72149	4.26276	1.05e-44	4.66e-43	-	"chloroplast"	"protein binding"	-	"Photosynthesis"	>gb|KCW48728.1| hypothetical protein EUGRSUZ_K023621, partial [Eucalyptus grandis]
scaffold25592	9.57158	7.25361	1.45255299877326e-321	1.04289352786754e-318	-	-	-	-	-	>ref|XP_020695077.1| heterogeneous nuclear ribonucleoprotein A3-like [Dendrobium catenatum]
C177500	9.52252	4.06376	1.63e-32	5.02e-31	-	-	-	-	-	>gb|KUJ06140.1| hypothetical protein LY89DRAFT_603795, partial [Phialocephala scopiformis]
CL6812Contig1	9.51086	4.059	1.83e-38	6.74e-37	"chloroplast relocation"	"chloroplast"	-	-	-	>ref|XP_020595387.1| LOW QUALITY PROTEIN: protein CHUP1, chloroplastic-like [Phalaenopsis equestris]
C199899	9.50822	4.05765	6.95e-39	2.6e-37	-	"cytosol"	-	-	-	>gb|OVA00725.1| Protein of unknown function UPF0301 [Macleaya cordata]
CL3298Contig1	9.3589	3.91657	1.2e-34	3.91e-33	"pollen development"	"endoplasmic reticulum"	"auxin transmembrane transporter activity"	-	-	>ref|XP_010927702.1| PREDICTED: putative auxin efflux carrier component 8 [Elaeis guineensis]
C205257	9.25475	3.81642	1e-32	3.12e-31	-	-	-	-	-	>ref|XP_002427900.1| conserved hypothetical protein [Pediculus humanus corporis]
C209697	9.23017	3.79627	1.54e-30	4.44e-29	-	-	-	-	-	>ref|WP_002296642.1| hypothetical protein, partial [Streptococcus mutans]
C218047	9.11625	3.68699	2.2e-29	6.01e-28	-	-	-	-	-	>gb|JAN88258.1| hypothetical protein [Daphnia magna]
C228421	9.04794	10.0293	0	0	"response to cold"	"chloroplast"	"protein binding"	"Ribulose-bisphosphatecarboxylase."	"Glyoxylate and dicarboxylate metabolism"	>ref|XP_020588450.1| LOW QUALITY PROTEIN: ribulose bisphosphate carboxylase small chain clone 512-like [Phalaenopsis equestris]
scaffold25013	8.98168	3.55168	4.08e-24	8.97e-23	"cellular response to amino acid starvation"	"cytosol"	"aldo-keto reductase (NADP) activity"	"Perakinereductase."	"Fructose and mannose metabolism"	>gb|OEL30182.1| Protein tas [Dichanthelium oligosanthes]
C202299	8.92894	3.50649	1.37e-25	3.21e-24	"photosynthetic electron transport chain"	"nitrite reductase complex [NAD(P)H]"	"protein binding"	-	"Photosynthesis"	>gb|AQX44177.1| hypothetical protein [Apostasia odorata]
scaffold17062	8.91153	3.48644	1.87e-23	4.02e-22	-	-	-	-	-	>gb|OTO93849.1| hypothetical protein A5853_002123, partial [Enterococcus faecium]
scaffold18720	8.8892	3.46453	1.27e-22	2.61e-21	-	-	-	-	-	>ref|XP_005708643.1| hypothetical protein Gasu_05410 [Galdieria sulphuraria]
scaffold24467	8.82653	3.41427	3.23e-24	7.14e-23	-	-	-	-	-	>gb|JAN70343.1| hypothetical protein, partial [Daphnia magna]
CL6981Contig1	8.82653	3.41427	3.26e-24	7.19e-23	"phenylpropanoid metabolic process"	"plant-type cell wall"	"sinapoylglucose-malate O-sinapoyltransferase activity"	"Sinapoylglucose--sinapoylglucoseO-sinapoyltransferase."	"Phenylpropanoid biosynthesis"	>ref|XP_020591167.1| serine carboxypeptidase-like 14 isoform X1 [Phalaenopsis equestris]
scaffold4174	8.80245	3.39127	7.47e-24	1.63e-22	-	"chloroplast"	"protein binding"	-	"Photosynthesis"	>ref|XP_004155128.1| PREDICTED: photosystem I reaction center subunit XI, chloroplastic-like [Cucumis sativus]
CL2Contig38	8.74352	3.34097	1.32e-21	2.6e-20	-	-	-	-	-	>ref|WP_013085635.1| hypothetical protein [Lactobacillus crispatus]
scaffold14447	8.74274	8.60899	0	0	"response to cold"	"chloroplast"	"protein binding"	"Ribulose-bisphosphatecarboxylase."	"Glyoxylate and dicarboxylate metabolism"	>ref|XP_010916368.1| PREDICTED: ribulose bisphosphate carboxylase small chain, chloroplastic-like [Elaeis guineensis]
CL9679Contig1	8.69496	3.29291	6.91e-22	1.38e-20	"amino acid transport"	"integral to plasma membrane"	"acidic amino acid transmembrane transporter activity"	-	-	>gb|OAY75808.1| Amino acid permease 4 [Ananas comosus]
C183868	8.69466	3.27492	2.52e-17	3.99e-16	-	-	-	-	-	>emb|CCB82280.1| conserved protein [Lactobacillus pentosus MP-10]
CL9785Contig1	8.68124	3.27177	2.51e-20	4.63e-19	"plant-type cell wall organization"	"plasma membrane"	"GTPase activator activity"	-	"Pathways in cancer"	>ref|XP_020685271.1| rho GTPase-activating protein 2-like [Dendrobium catenatum]
C167758	8.63374	3.23993	6.29e-20	1.14e-18	-	-	-	-	-	>ref|YP_398843.1| hypothetical protein NitoCp007 [Nicotiana tomentosiformis]
C192029	8.59761	3.19298	5.26e-19	9.16e-18	-	-	-	-	-	>gb|AQP33833.1| hypothetical protein PN49_13035 [Vibrio anguillarum]
C172346	8.46625	3.0777	5.9e-19	1.02e-17	-	-	-	-	-	>ref|WP_016171084.1| hypothetical protein, partial [Lactococcus garvieae]
scaffold20569	8.3889	3.01447	2.79e-17	4.41e-16	"response to blue light"	"chloroplast"	"protein binding"	-	"Photosynthesis - antenna proteins"	>gb|ABK95437.1| unknown [Populus trichocarpa]
scaffold8656	8.37159	2.98802	2.69e-17	4.27e-16	"response to cytokinin stimulus"	"chloroplast"	"phosphoprotein binding"	-	"Photosynthesis"	>ref|XP_020674283.1| photosystem I reaction center subunit IV A, chloroplastic-like [Dendrobium catenatum]
C183866	8.26019	2.88974	1.04e-16	1.58e-15	"regulation of cellular respiration"	"mitochondrion"	-	-	-	>ref|WP_015552221.1| hypothetical protein [Taylorella asinigenitalis]
scaffold3866	8.24693	2.88643	1.62e-15	2.27e-14	"response to cold"	"chloroplast"	"protein binding"	-	"Photosynthesis"	>gb|AQX44185.1| psbQ-like protein 3 [Apostasia odorata]
C195159	8.20702	2.85213	1.03e-14	1.36e-13	"embryo development ending in seed dormancy"	"vacuole"	"sterol 24-C-methyltransferase activity"	"Sterol24-C-methyltransferase."	"Steroid biosynthesis"	>ref|XP_009411274.1| PREDICTED: cycloartenol-C-24-methyltransferase 1-like isoform X1 [Musa acuminata subsp. malaccensis]
scaffold15854	8.1433	2.78524	1.59e-15	2.23e-14	"starch biosynthetic process"	"chloroplast"	"glucose-1-phosphate adenylyltransferase activity"	"Glucose-1-phosphateadenylyltransferase."	"Starch and sucrose metabolism"	>ref|XP_010907343.1| PREDICTED: glucose-1-phosphate adenylyltransferase large subunit 1, chloroplastic-like [Elaeis guineensis]
CL4886Contig1	8.12819	2.78188	7.24e-14	9.03e-13	"pollination"	"anchored to membrane"	"protein binding"	-	-	>ref|XP_020694146.1| blue copper protein-like [Dendrobium catenatum]
CL2Contig12	8.0937	2.74669	2.29e-14	2.96e-13	-	-	-	-	-	>ref|WP_002542969.1| hypothetical protein [Propionibacterium acnes]
C126108	8.06453	2.71226	1.62e-14	2.12e-13	-	-	-	-	-	>gb|KFX40664.1| hypothetical protein GQ26_2120010, partial [Talaromyces marneffei PM1]
scaffold8452	8.06094	2.71141	1.05e-14	1.39e-13	"response to abscisic acid stimulus"	"nucleus"	"regulatory region DNA binding"	-	-	>ref|XP_020685894.1| transcription factor HY5-like isoform X1 [Dendrobium catenatum]
C176168	8.06094	2.71141	1.05e-14	1.39e-13	"response to auxin stimulus"	-	"oxidoreductase activity	"Flavonolsynthase."	"Flavonoid biosynthesis"	>gb|AIM58714.1| flavonol synthase [Cymbidium hybrid cultivar]
scaffold23603	8.05742	2.71056	1.77e-14	2.3e-13	"photosynthetic electron transport in photosystem I"	"chloroplast"	-	-	-	>gb|JAT45892.1| Putative glucose-6-phosphate 1-epimerase [Anthurium amnicola]
scaffold13702	8.05366	2.70972	3.79e-14	4.8e-13	"sulfate transport"	"plasma membrane"	"sulfate transmembrane transporter activity"	-	-	>ref|XP_020585462.1| probable sulfate transporter 4.2 isoform X2 [Phalaenopsis equestris]
C149674	8.01974	2.67345	3.03e-14	3.87e-13	-	-	-	-	-	>gb|KDR02726.1| hypothetical protein L798_05095 [Zootermopsis nevadensis]
scaffold17803	8.01241	2.67175	6.36e-14	7.95e-13	"photosynthetic electron transport chain"	"chloroplast"	"ferric-chelate reductase activity"	"Ferric-chelatereductase(NADH)."	-	>ref|XP_020111629.1| ferric reduction oxidase 6-like isoform X2 [Ananas comosus]
CL2Contig3	7.9913	2.637	3.85e-12	4.25e-11	-	-	-	-	-	>ref|WP_032463625.1| hypothetical protein [Streptococcus pyogenes]
C190597	7.9736	2.63358	6.65e-14	8.31e-13	-	-	-	-	-	>dbj|GAN11851.1| hydrolase, partial [Mucor ambiguus]
scaffold25661	7.95621	2.63017	3.84e-12	4.24e-11	-	-	-	-	-	>ref|XP_020682464.1| protein ALP1-like [Dendrobium catenatum]
scaffold24466	7.88062	2.55129	4.7e-13	5.54e-12	-	-	-	"Peptide-N(4)-(N-acetyl-beta-glucosaminyl)asparagineamidase."	-	>ref|XP_020705737.1| peptide-N4-(N-acetyl-beta-glucosaminyl)asparagine amidase A-like [Dendrobium catenatum]
scaffold11364	7.86073	2.51307	3.99e-10	3.72e-09	-	-	-	-	-	>gb|EJY66653.1| hypothetical protein OXYTRI_13058 [Oxytricha trifallax]
scaffold10145	7.8563	6.46817	2.72e-176	6.74e-174	"response to cold"	"cytosol"	"protein binding"	"Phosphoribulokinase."	"Carbon fixation in photosynthetic organisms"	>gb|ONK71549.1| uncharacterized protein A4U43_C04F9780 [Asparagus officinalis]
scaffold11365	7.78556	2.46488	4.8e-12	5.26e-11	-	-	-	-	-	>gb|OHW89538.1| hypothetical protein CSPAE12_11879, partial [Colletotrichum incanum]
scaffold21297	7.78124	2.46401	3.5e-12	3.88e-11	"triglyceride biosynthetic process"	"endoplasmic reticulum membrane"	"diacylglycerol O-acyltransferase activity"	"DiacylglycerolO-acyltransferase."	"Fat digestion and absorption"	>ref|XP_020697311.1| diacylglycerol O-acyltransferase 2D-like [Dendrobium catenatum]
C40301	7.77216	2.46227	1.63e-11	1.72e-10	"photosynthesis"	"chloroplast thylakoid membrane"	"protein binding"	-	"Photosynthesis - antenna proteins"	>gb|ACS44644.1| putative chlorophyll a/b binding protein [Lemna minor]
scaffold2615	7.76068	2.46054	2.33e-10	2.22e-09	-	-	-	-	-	>ref|XP_020571501.1| uncharacterized protein LOC110018506 [Phalaenopsis equestris]
scaffold16810	7.74685	2.42135	1.47e-10	1.41e-09	"regulation of cell size"	"plasma membrane"	"protein binding"	"Xenobiotic-transportingATPase."	"ABC transporters"	>ref|XP_020683761.1| putative multidrug resistance protein isoform X1 [Dendrobium catenatum]
scaffold21771	7.72663	2.41786	1.18e-11	1.26e-10	"circadian rhythm"	"Golgi apparatus"	"protein serine/threonine kinase activity"	"Non-specificserine/threonineproteinkinase."	"MAPK signaling pathway"	>gb|AML79399.1| putative LOV domain-containing protein [Drakaea elastica]
scaffold23337	7.70387	2.41437	1.43e-09	1.27e-08	"chloroplast relocation"	"chloroplast"	-	-	-	>ref|XP_020694194.1| protein CHUP1, chloroplastic [Dendrobium catenatum]
C179170	7.5979	2.31918	2.44e-09	2.11e-08	"regulation of apoptotic process"	"cytosol"	-	-	-	>ref|XP_020680492.1| uncharacterized protein LOC110098114 isoform X2 [Dendrobium catenatum]
scaffold13094	7.56972	2.2735	4.48e-10	4.15e-09	"response to cytokinin stimulus"	"chloroplast"	"structural constituent of ribosome"	-	"Ribosome"	>ref|XP_020594017.1| 50S ribosomal protein L6, chloroplastic [Phalaenopsis equestris]
C228281	7.5697	5.28635	1.12e-80	1.03e-78	"activation of immune response"	"membrane"	"protein phosphatase inhibitor activity"	"(S)-norcoclaurinesynthase."	"Plant hormone signal transduction"	>ref|XP_020698756.1| MLP-like protein 423 [Dendrobium catenatum]
C234339	7.54844	2.26996	5.99e-10	5.49e-09	"circadian regulation of gene expression"	"vacuolar membrane"	"peroxidase activity"	"Peroxidase."	"Phenylalanine metabolism"	>ref|XP_020695996.1| peroxidase 5-like [Dendrobium catenatum]
C176892	7.51202	2.22157	1.86e-09	1.63e-08	"double fertilization forming a zygote and endosperm"	"plasmodesma"	"sequence-specific DNA binding transcription factor activity"	-	"Circadian rhythm - plant"	>ref|XP_020676066.1| transcription factor UNE10 isoform X2 [Dendrobium catenatum]
scaffold19466	7.51202	2.22157	1.86e-09	1.63e-08	"RNA splicing"	"nucleolus"	"RNA binding"	-	"Basal transcription factors"	>ref|XP_020688894.1| zinc finger Ran-binding domain-containing protein 2-like [Dendrobium catenatum]
scaffold8657	7.51202	2.22157	1.86e-09	1.63e-08	"response to cytokinin stimulus"	"chloroplast"	"phosphoprotein binding"	-	"Photosynthesis"	>ref|WP_079865628.1| photosystem I reaction center subunit IV [Acinetobacter baumannii]
C202907	7.50054	2.2198	4.96e-10	4.58e-09	-	-	-	-	-	>ref|XP_020696349.1| uncharacterized protein LOC110109560 isoform X13 [Dendrobium catenatum]
C156940	7.49532	2.21891	5.71e-10	5.25e-09	-	-	-	-	-	>gb|ACX55038.1| pG1 protein [Bacillus amyloliquefaciens]
CL4580Contig1	7.44393	5.15857	4.05e-68	3.03e-66	"glycine decarboxylation via glycine cleavage system"	"mitochondrion"	"ATP binding"	-	-	>ref|XP_010934999.1| PREDICTED: glycine cleavage system H protein 3, mitochondrial [Elaeis guineensis]
scaffold10147	7.43395	2.165	1.24e-09	1.11e-08	"response to cold"	"cytosol"	"protein binding"	"Phosphoribulokinase."	"Carbon fixation in photosynthetic organisms"	>ref|XP_009626327.1| PREDICTED: phosphoribulokinase, chloroplastic [Nicotiana tomentosiformis]
C142022	7.38234	2.11075	8.42e-09	6.89e-08	"chloroplast organization"	"cytoplasm"	-	-	-	>ref|XP_010939762.1| PREDICTED: protein MIZU-KUSSEI 1-like [Elaeis guineensis]
C191733	7.36979	2.10896	2.91e-09	2.5e-08	"mitochondrial magnesium ion transport"	"chloroplast"	"magnesium ion transmembrane transporter activity"	-	-	>gb|JAT65814.1| Magnesium transporter MRS2-11, chloroplastic [Anthurium amnicola]
C170644	7.30933	2.05151	2.04e-08	1.6e-07	"phenylpropanoid metabolic process"	"plant-type cell wall"	"sinapoylglucose-malate O-sinapoyltransferase activity"	"Sinapoylglucose--sinapoylglucoseO-sinapoyltransferase."	"Phenylpropanoid biosynthesis"	>gb|KRX97343.1| Serine carboxypeptidase-like 19, partial [Trichinella patagoniensis]
C222819	7.30103	5.92372	3.61e-144	7.04e-142	"photosynthetic electron transport in photosystem I"	"chloroplast"	"protein binding"	-	"Photosynthesis"	>ref|XP_020584337.1| photosystem I reaction center subunit V, chloroplastic-like [Phalaenopsis equestris]
scaffold10370	7.29674	2.04971	8.44e-09	6.91e-08	"female meiosis"	"kinetochore"	"protein binding"	-	-	>ref|XP_020597091.1| L10-interacting MYB domain-containing protein-like [Phalaenopsis equestris]
C158590	7.29674	2.04971	8.46e-09	6.92e-08	"circadian rhythm"	"nucleoid"	"protein binding"	-	-	>ref|XP_013669099.1| PREDICTED: protein TIC 62, chloroplastic-like [Brassica napus]
C169360	7.29049	2.04882	1.4e-08	1.11e-07	-	-	-	-	-	>gb|ALG05253.2| hypothetical protein 5E7_035 [uncultured bacterium 5E7]
C179220	7.26792	1.99339	2e-06	1.21e-05	-	-	-	-	-	>ref|WP_052326397.1| hypothetical protein [Rickettsia felis]
C235267	7.24343	6.41622	5.48e-192	1.57e-189	"regulation of cellular respiration"	"mitochondrion"	-	-	-	>gb|AKE21962.1| hypothetical protein BsLM_0162 [Bacillus sp. LM 4-2]
scaffold16328	7.21973	1.98796	2.53e-08	1.96e-07	"defense response to bacterium"	"cytoplasm"	"carbonate dehydratase activity"	"Carbonicanhydrase."	"Nitrogen metabolism"	>ref|XP_020682098.1| carbonic anhydrase 2-like isoform X1 [Dendrobium catenatum]
CL8065Contig1	7.20433	1.98615	1.7e-07	1.18e-06	"photosynthetic electron transport in photosystem I"	"chloroplast"	-	-	-	>gb|AQX44159.1| hypothetical protein [Apostasia odorata]
scaffold12928	7.20433	1.98615	1.71e-07	1.18e-06	-	-	-	-	-	>ref|XP_020672417.1| aluminum-activated malate transporter 9-like [Dendrobium catenatum]
scaffold24165	7.16747	1.9271	2.52e-07	1.72e-06	"ribosome biogenesis"	"chloroplast"	-	-	-	>ref|XP_020680185.1| probable ribosome-binding factor A, chloroplastic [Dendrobium catenatum]
C182026	7.16113	1.98255	4.88e-05	0.000237837	"two-component signal transduction system (phosphorelay)"	"nucleus"	"protein binding"	-	"Plant hormone signal transduction"	>ref|XP_020594034.1| pseudo histidine-containing phosphotransfer protein 5 isoform X2 [Phalaenopsis equestris]
C216981	7.13745	4.86416	5.21e-65	3.6e-63	-	-	-	-	-	>ref|XP_010091734.1| hypothetical protein L484_019322 [Morus notabilis]
scaffold21185	7.12973	1.92256	2.88e-07	1.95e-06	"photosystem II repair"	"chloroplast"	"protein disulfide isomerase activity"	"Proteindisulfide-isomerase."	-	>ref|XP_010920267.1| PREDICTED: protein disulfide-isomerase LQY1 [Elaeis guineensis]
C137002	7.10943	1.92075	4.25e-06	2.44e-05	-	-	-	-	-	>gb|EHK48567.1| hypothetical protein TRIATDRAFT_55198, partial [Trichoderma atroviride IMI 206040]
C202837	7.09264	4.82097	2.37e-63	1.6e-61	-	-	-	-	-	>dbj|GAW26663.1| hypothetical protein SAMD00023353_4200490 [Rosellinia necatrix]
C173494	7.08183	1.85964	3.49e-07	2.34e-06	-	-	-	-	-	>ref|XP_009399957.1| PREDICTED: uncharacterized protein LOC103984224 [Musa acuminata subsp. malaccensis]
scaffold20114	7.05111	1.856	4.24e-07	2.81e-06	-	-	-	-	-	>ref|XP_020694524.1| uncharacterized protein LOC110108288 [Dendrobium catenatum]
C191813	7.05111	1.856	4.25e-07	2.82e-06	-	-	-	-	-	>ref|XP_020700684.1| uncharacterized protein LOC110112712 [Dendrobium catenatum]
scaffold8205	7.0116	1.79074	4.52e-06	2.58e-05	-	-	-	-	-	>ref|XP_017984209.1| PREDICTED: uncharacterized protein LOC18612558 isoform X2 [Theobroma cacao]
scaffold8782	6.99134	1.78891	6.38e-07	4.14e-06	-	-	-	-	-	>ref|XP_020693480.1| geranylgeranyl transferase type-2 subunit alpha 1-like [Dendrobium catenatum]
C47139	6.95776	1.78524	2.28e-06	1.37e-05	"lignan biosynthetic process"	"plasma membrane"	"pinoresinol reductase activity"	"(+)-pinoresinolreductase."	"DDT degradation"	>gb|KCW71866.1| hypothetical protein EUGRSUZ_E00337 [Eucalyptus grandis]
C215193	6.92841	6.81483	3.76e-236	1.55e-233	"regulation of respiratory gaseous exchange by neurological system process"	-	"DNA binding"	-	-	>ref|XP_020576530.1| uncharacterized protein LOC110022084 [Phalaenopsis equestris]
scaffold14142	6.88673	1.71363	1.05e-06	6.61e-06	-	"plastid"	-	-	"Photosynthesis"	>ref|YP_009231937.1| cytochrome b6/f complex subunit IV (chloroplast) [Goodyera velutina]
scaffold5072	6.8786	1.71271	1.44e-06	8.9e-06	"phenylpropanoid metabolic process"	"plant-type cell wall"	"sinapoylglucose-malate O-sinapoyltransferase activity"	"Sinapoylglucose--sinapoylglucoseO-sinapoyltransferase."	"Phenylpropanoid biosynthesis"	>ref|XP_020570632.1| serine carboxypeptidase-like 7 isoform X1 [Phalaenopsis equestris]
CL2590Contig1	6.8786	1.71271	1.44e-06	8.9e-06	-	-	-	-	-	>ref|XP_020695028.1| uncharacterized protein LOC110108645 [Dendrobium catenatum]
CL7416Contig1	6.8786	1.71271	1.45e-06	8.9e-06	"response to cytokinin stimulus"	"chloroplast"	-	-	"Photosynthesis"	>gb|ACU17477.1| unknown [Glycine max]
scaffold23784	6.86907	1.71179	3.28e-06	1.92e-05	"regulation of apoptotic process"	"nuclear speck"	"RNA binding"	-	"Spliceosome"	>ref|XP_006648506.1| PREDICTED: embryonic protein DC-8-like [Oryza brachyantha]
C181548	6.85772	1.71087	9.91e-06	5.36e-05	"cellular response to phosphate starvation"	"cytosol"	"acid phosphatase activity"	"Acidphosphatase."	-	>ref|XP_020594768.1| probable purple acid phosphatase 20, partial [Phalaenopsis equestris]
scaffold16517	6.79208	1.6362	3.31e-06	1.94e-05	"response to desiccation"	"endoplasmic reticulum"	"aldehyde dehydrogenase (NAD) activity"	"Aldehydedehydrogenase(NAD(+))."	"Glycolysis / Gluconeogenesis"	>ref|XP_020695501.1| aldehyde dehydrogenase family 3 member F1-like isoform X3 [Dendrobium catenatum]
scaffold21171	6.78349	1.63527	3.32e-06	1.94e-05	"pollen development"	"endoplasmic reticulum"	"strictosidine synthase activity"	"Strictosidinesynthase."	"Indole alkaloid biosynthesis"	>ref|XP_020674873.1| protein STRICTOSIDINE SYNTHASE-LIKE 10-like [Dendrobium catenatum]
scaffold22987	6.70206	1.55523	1.61e-05	8.43e-05	"plant-type hypersensitive response"	-	-	-	-	>ref|XP_010935249.1| PREDICTED: probable flavin-containing monooxygenase 1 [Elaeis guineensis]
C146736	6.69101	1.5543	7.43e-06	4.11e-05	"phenylpropanoid biosynthetic process"	"endoplasmic reticulum"	"oxidoreductase activity	"N-methylcoclaurine3{prime}-monooxygenase."	"Phenylpropanoid biosynthesis"	>gb|EPS72256.1| hypothetical protein M569_02501, partial [Genlisea aurea]
scaffold23279	6.68155	1.55338	7.39e-06	4.09e-05	"cellular response to cold"	"plant-type vacuole membrane"	"carnitine transporter activity"	-	"Bile secretion"	>ref|XP_020593022.1| organic cation/carnitine transporter 3-like [Phalaenopsis equestris]
CL755Contig1	6.67328	4.42114	2.63e-45	1.19e-43	"de-etiolation"	"nucleus"	"DNA binding"	-	"Circadian rhythm - plant"	>ref|XP_020694614.1| transcription factor PIF4-like [Dendrobium catenatum]
scaffold17313	6.67202	1.55245	1.08e-05	5.83e-05	-	-	-	-	-	>ref|XP_020675580.1| uncharacterized protein LOC110094652 [Dendrobium catenatum]
C185444	6.64672	1.55059	7.83e-05	0.000369496	"photosystem I assembly"	"chloroplast"	"structural molecule activity"	-	-	>ref|XP_020580350.1| nifU-like protein 3, chloroplastic [Phalaenopsis equestris]
C188416	6.62254	4.38026	3.69e-34	1.19e-32	"heat acclimation"	"plasma membrane"	"protein binding"	-	"Mineral absorption"	>ref|XP_020704462.1| heavy metal-associated isoprenylated plant protein 27-like [Dendrobium catenatum]
scaffold13443	6.60588	9.17704	0	0	"response to cold"	"cell wall"	"ATP binding"	-	"Homologous recombination"	>ref|XP_020583765.1| ribulose bisphosphate carboxylase/oxygenase activase, chloroplastic-like isoform X2 [Phalaenopsis equestris]
C210069	6.58743	5.22911	4.86e-77	4.09e-75	"response to auxin stimulus"	"nucleus"	"protein binding"	"Phosphonate-transportingATPase."	"Plant hormone signal transduction"	>ref|XP_009398567.1| PREDICTED: auxin-induced protein 22D-like [Musa acuminata subsp. malaccensis]
scaffold21729	6.57188	1.46648	1.65e-05	8.64e-05	"auxin polar transport"	"endoplasmic reticulum membrane"	"monooxygenase activity"	"Docosahexaenoicacidomega-hydroxylase."	"Arachidonic acid metabolism"	>ref|XP_020583617.1| cytochrome P450 711A1-like [Phalaenopsis equestris]
C230399	6.56879	6.15233	1.28e-155	2.66e-153	"lignan biosynthetic process"	"cell wall"	"guiding stereospecific synthesis activity"	-	-	>ref|XP_020691674.1| dirigent protein 19-like [Dendrobium catenatum]
CL6060Contig1	6.56172	1.46555	2.65e-05	0.000134743	"systemic acquired resistance"	"vacuole"	"alpha-N-arabinofuranosidase activity"	"Non-reducingendalpha-L-arabinofuranosidase."	"Cyanoamino acid metabolism"	>ref|XP_020699206.1| LOW QUALITY PROTEIN: probable beta-D-xylosidase 6 [Dendrobium catenatum]
C200053	6.56172	1.46555	2.65e-05	0.000134768	"vasculature development"	"pollen tube"	"protein kinase activity"	"Non-specificserine/threonineproteinkinase."	"Plant hormone signal transduction"	>ref|XP_020691630.1| MDIS1-interacting receptor like kinase 1 [Dendrobium catenatum]
C139460	6.56172	1.46555	2.65e-05	0.000134778	-	-	-	-	-	>gb|KNX53149.1| hypothetical protein JT73_14585, partial [Listeria monocytogenes]
CL8434Contig1	6.55004	1.46462	5.27e-05	0.000255744	"gluconeogenesis"	"cytoplasm"	"fructose-bisphosphate aldolase activity"	"Fructose-bisphosphatealdolase."	"Glycolysis / Gluconeogenesis"	>gb|AAX95074.1| Fructose-bisphosphate aldolase class-I [Oryza sativa Japonica Group]
C133090	6.46695	1.37489	0.000118603	0.000542016	-	-	-	-	-	>ref|WP_063595520.1| hypothetical protein [Bacillus simplex]
C182724	6.46695	1.37489	0.000118546	0.000541937	"response to cold"	"plastid"	"zinc ion binding"	"H(+)-transportingtwo-sectorATPase."	"Oxidative phosphorylation"	>gb|ABW34711.1| ATP synthase alpha subunit [Phoenix dactylifera]
C147560	6.45353	1.37395	5.44e-05	0.00026337	-	-	-	-	-	>ref|XP_020595549.1| thioredoxin F2, chloroplastic-like [Phalaenopsis equestris]
C145920	6.45353	1.37395	5.44e-05	0.00026337	-	-	-	-	-	>gb|KRH17766.1| hypothetical protein GLYMA_13G013900 [Glycine max]
C187852	6.44224	1.37302	4.39e-05	0.000215819	"lipid transport"	"cell wall"	"transporter activity"	-	-	>ref|XP_020685114.1| non-specific lipid-transfer protein 1-like [Dendrobium catenatum]
C181880	6.44224	1.37302	4.4e-05	0.000215901	-	-	-	-	-	>gb|OAY82664.1| hypothetical protein ACMD2_14546 [Ananas comosus]
C59649	6.39893	1.37021	0.000628281	0.00248282	"gluconeogenesis"	"chloroplast"	"fructose-bisphosphate aldolase activity"	"Fructose-bisphosphatealdolase."	"Glycolysis / Gluconeogenesis"	>ref|XP_020693401.1| fructose-bisphosphate aldolase, chloroplastic-like [Dendrobium catenatum]
CL4567Contig1	6.39289	5.59098	1.95e-76	1.62e-74	"pyrimidine base transport"	"membrane"	"pyrimidine base transmembrane transporter activity"	-	-	>ref|XP_010913369.1| PREDICTED: uncharacterized protein LOC105039077 [Elaeis guineensis]
C194957	6.3252	1.275	0.00018801	0.000828138	"response to cytokinin stimulus"	"chloroplast"	"single-stranded DNA specific endodeoxyribonuclease activity"	-	"Oxidative phosphorylation"	>ref|YP_009231897.1| ATP synthase CF0 subunit I (chloroplast) [Goodyera velutina]
C203567	6.3252	1.275	0.000187833	0.000827489	-	"cytosol"	-	"Amidase."	-	>ref|XP_020681514.1| putative amidase C869.01 [Dendrobium catenatum]
CL8473Contig1	6.29954	1.27312	0.000198136	0.000869231	"thylakoid membrane organization"	"chloroplast"	"chlorophyll binding"	-	"Photosynthesis"	>gb|JAT63827.1| Photosystem II protein, chloroplastic [Anthurium amnicola]
CL7437Contig1	6.29954	1.27312	0.000198438	0.000870417	"peptidoglycan biosynthetic process"	"cytosol"	"acid-amino acid ligase activity"	"UDP-N-acetylmuramoyl-L-alanyl-D-glutamate--2	"Lysine biosynthesis"	>ref|XP_020687645.1| uncharacterized protein LOC110103322 [Dendrobium catenatum]
C151006	6.29954	1.27312	0.000198741	0.000871606	"auxin polar transport"	"auxin efflux carrier complex"	"transporter activity"	-	-	>ref|XP_010513861.1| PREDICTED: auxin efflux carrier component 4-like [Camelina sativa]
scaffold18322	6.27433	4.93272	7.82e-56	4.48e-54	"embryo development ending in seed dormancy"	"vacuole"	"sterol 24-C-methyltransferase activity"	"Sterol24-C-methyltransferase."	"Steroid biosynthesis"	>ref|XP_020571547.1| cycloartenol-C-24-methyltransferase 1 [Phalaenopsis equestris]
scaffold13444	6.27382	9.12461	0	0	"response to cold"	"cell wall"	"ATP binding"	-	"Homologous recombination"	>ref|XP_009384868.1| PREDICTED: ribulose bisphosphate carboxylase/oxygenase activase 2, chloroplastic [Musa acuminata subsp. malaccensis]
scaffold3111	6.26702	1.27123	0.00100327	0.00377081	-	-	-	-	-	>ref|XP_020680641.1| myb-related protein 306-like [Dendrobium catenatum]
scaffold22822	6.18553	1.16867	0.000732794	0.00285204	-	-	-	-	-	>ref|XP_020702288.1| growth-regulating factor 4-like isoform X1 [Dendrobium catenatum]
C158036	6.16906	1.16773	0.000378761	0.00156786	"response to wounding"	"cytoplasm"	"4-coumarate-CoA ligase activity"	"4-coumarate--CoAligase."	"Ubiquinone and other terpenoid-quinone biosynthesis"	>dbj|GAU18922.1| hypothetical protein TSUD_229120 [Trifolium subterraneum]
C188248	6.15542	3.92373	5.14e-27	1.28e-25	-	-	-	-	-	>ref|WP_007496004.1| cell wall-associated hydrolase [Bacillus stratosphericus]
C127954	6.15518	1.16678	0.000307813	0.00129591	-	-	-	-	-	>ref|WP_004130503.1| hypothetical protein [Gardnerella vaginalis]
C184898	6.14043	1.16583	0.000672219	0.00264051	-	-	-	-	-	>gb|KMT09216.1| hypothetical protein BVRB_6g133180 [Beta vulgaris subsp. vulgaris]
C167454	6.14043	1.16583	0.00067225	0.00264051	"embryo development ending in seed dormancy"	"nucleus"	"sequence-specific DNA binding transcription factor activity"	-	-	>ref|XP_020700570.1| NAC domain-containing protein 72-like [Dendrobium catenatum]
CL8428Contig1	6.09976	1.16394	0.00406935	0.0131498	"plant-type cell wall organization or biogenesis"	"apoplast"	"pectinesterase inhibitor activity"	"Pectinesterase."	"Pentose and glucuronate interconversions"	>ref|XP_020585642.1| pectinesterase inhibitor 9-like [Phalaenopsis equestris]
CL9887Contig1	6.06935	3.84853	1.5e-28	3.98e-27	"response to cold"	"chloroplast"	"mRNA binding"	"Peptidylprolylisomerase."	"RNA transport"	>ref|XP_020679350.1| 28 kDa ribonucleoprotein, chloroplastic-like [Dendrobium catenatum]
C143252	6.05561	1.05474	0.0064382	0.0194452	"cellular amino acid metabolic process"	"intrinsic to endoplasmic reticulum membrane"	"hydrolase activity	-	-	>ref|XP_020578686.1| protochlorophyllide-dependent translocon component 52, chloroplastic-like isoform X2 [Phalaenopsis equestris]
scaffold14372	6.03178	1.05379	0.00262864	0.00891451	"response to oxidative stress"	"cytosol"	"protein binding"	"Peroxiredoxin."	-	>ref|XP_008337814.1| PREDICTED: peroxiredoxin Q, chloroplastic [Malus domestica]
C112538	6.01117	1.05284	0.00120834	0.00445199	"abscisic acid biosynthetic process"	"chloroplast"	"protein binding"	"9-cis-epoxycarotenoiddioxygenase."	"Carotenoid biosynthesis"	>gb|AKN09911.1| carotenoid cleavage dioxygenase [Crocus ancyrensis]
C122584	6.01117	1.05284	0.00120779	0.0044506	"seed coat development"	"extracellular region"	"serine-type endopeptidase activity"	"Tripeptidyl-peptidaseII."	-	>ref|XP_010939822.1| PREDICTED: subtilisin-like protease [Elaeis guineensis]
C155388	6.01116	1.05284	0.00120418	0.0044415	-	-	"protein binding"	-	-	>ref|XP_020700620.1| rhodanese-like domain-containing protein 8, chloroplastic isoform X1 [Dendrobium catenatum]
C234943	6.01116	1.05284	0.00120279	0.00443757	"ovule development"	"cell wall"	"sequence-specific DNA binding transcription factor activity"	-	"Plant hormone signal transduction"	>ref|XP_020689350.1| uncharacterized protein LOC110104535 [Dendrobium catenatum]
CL3331Contig1	6.00603	5.21261	1.23e-77	1.05e-75	"nonphotochemical quenching"	"chloroplast"	"magnesium ion binding"	"Riboflavinkinase."	"Riboflavin metabolism"	>ref|XP_020696026.1| haloacid dehalogenase-like hydrolase domain-containing protein At4g39970 [Dendrobium catenatum]
C224321	5.99474	3.76782	3.22e-24	7.11e-23	"glutathione metabolic process"	"nucleus"	"glutathione transferase activity"	"Glutathionyl-hydroquinonereductase."	"Glutathione metabolism"	>ref|XP_020690799.1| uncharacterized protein LOC110105579, partial [Dendrobium catenatum]
CL3575Contig1	5.99455	1.05189	0.000822984	0.00316692	"sucrose metabolic process"	"chloroplast"	"AMP binding"	"Fructose-bisphosphatase."	"Glycolysis / Gluconeogenesis"	>ref|XP_020702562.1| fructose-1,6-bisphosphatase, chloroplastic [Dendrobium catenatum]
scaffold18915	5.979	1.05094	0.000945954	0.00357904	"defense response to oomycetes"	"cytoplasm"	"oxidoreductase activity	"Codeine3-O-demethylase."	"Diterpenoid biosynthesis"	>ref|XP_020682868.1| protein DMR6-LIKE OXYGENASE 2 [Dendrobium catenatum]
scaffold12420	5.97899	1.05094	0.000946999	0.0035825	"pollen development"	"endoplasmic reticulum"	"auxin transmembrane transporter activity"	-	-	>ref|XP_019707959.1| PREDICTED: auxin efflux carrier component 5-like isoform X1 [Elaeis guineensis]
C191073	5.97899	1.05094	0.000949091	0.00358827	"UDP-galactose transmembrane transport"	"integral to Golgi membrane"	"UDP-galactose transmembrane transporter activity"	-	-	>ref|XP_020597541.1| UDP-galactose/UDP-glucose transporter 2-like [Phalaenopsis equestris]
C151454	5.97899	1.05094	0.000949603	0.00358886	"response to salt stress"	"nucleus"	"sequence-specific DNA binding transcription factor activity"	-	-	>gb|EPS72475.1| hypothetical protein M569_02283, partial [Genlisea aurea]
scaffold15659	5.96003	1.04999	0.00253103	0.0086296	"circadian rhythm"	"nucleus"	"enzyme binding"	-	-	>ref|XP_020578424.1| protein SMAX1-like isoform X2 [Phalaenopsis equestris]
C176806	5.96002	1.04999	0.00253386	0.00863602	"response to salt stress"	"nucleus"	"protein binding"	-	-	>ref|XP_020683596.1| ankyrin repeat-containing protein ITN1-like [Dendrobium catenatum]
C158934	5.96002	1.04999	0.00253525	0.00863769	-	-	-	-	"Plant hormone signal transduction"	>ref|XP_020696826.1| pseudo histidine-containing phosphotransfer protein 5 isoform X2 [Dendrobium catenatum]
C134104	5.96001	1.04999	0.00253677	0.00864161	"cellular response to water deprivation"	"plant-type vacuole membrane"	-	-	-	>ref|XP_003562876.1| PREDICTED: solute carrier family 22 member 8-like [Brachypodium distachyon]
scaffold5303	5.88039	6.76402	8.83e-204	2.74e-201	"response to blue light"	"chloroplast"	"protein binding"	-	"Photosynthesis - antenna proteins"	>gb|AAX95979.1| chlorophyll a/b-binding protein CP26 precursor - maize [Oryza sativa Japonica Group]
C223535	5.85809	4.52914	7.76e-45	3.47e-43	"response to osmotic stress"	-	"sequence-specific DNA binding transcription factor activity"	-	-	>ref|XP_020681619.1| myb-related protein 308-like [Dendrobium catenatum]
CL5605Contig1	5.83521	0.927903	0.00408584	0.0131953	"response to cadmium ion"	"plasma membrane"	"pyridoxal 4-dehydrogenase activity"	"Perakinereductase."	"Fructose and mannose metabolism"	>ref|XP_020675244.1| probable aldo-keto reductase 2 [Dendrobium catenatum]
scaffold25875	5.82841	3.62806	3.41e-24	7.51e-23	"response to desiccation"	"endoplasmic reticulum"	"oxidoreductase activity	"Aldehydedehydrogenase(NAD(+))."	"Glycolysis / Gluconeogenesis"	>ref|XP_020695499.1| aldehyde dehydrogenase family 3 member F1-like isoform X1 [Dendrobium catenatum]
scaffold14163	5.82103	3.61142	2.24e-24	4.99e-23	-	-	-	-	-	>ref|XP_020596830.1| probable endo-1,3(4)-beta-glucanase ARB_01444 [Phalaenopsis equestris]
scaffold901	5.81413	0.926947	0.00237156	0.00815273	-	-	-	"Glucose-1-phosphateadenylyltransferase."	-	>gb|AAM95945.1| ADP-glucose pyrophosphorylase large subunit [Oncidium hybrid cultivar]
C55765	5.81413	0.926947	0.00237147	0.00815273	"response to desiccation"	"Golgi apparatus"	"protein binding"	-	"Photosynthesis - antenna proteins"	>ref|XP_020689536.1| chlorophyll a-b binding protein 5, chloroplastic [Dendrobium catenatum]
C167112	5.81413	0.926947	0.00237111	0.00815273	"xylogalacturonan metabolic process"	"endosome"	"UDP-xylosyltransferase activity"	"acetylglucosaminyltransferase."	"Glycosaminoglycan biosynthesis - heparan sulfate"	>ref|XP_020589959.1| probable glycosyltransferase At5g03795 [Phalaenopsis equestris]
CL5734Contig1	5.81413	0.926947	0.00236978	0.00815114	-	-	-	-	-	>gb|AKH05266.1| chlororespiratory reduction 41 [Habenaria pantlingiana]
scaffold15567	5.79649	0.925992	0.0020155	0.00707254	"systemic acquired resistance"	"cell wall"	"aspartic-type peptidase activity"	"Nepenthesin."	-	>ref|XP_011000582.1| PREDICTED: protein ASPARTIC PROTEASE IN GUARD CELL 2-like [Populus euphratica]
C179608	5.79649	0.925992	0.00201664	0.00707481	"circadian rhythm"	"Golgi apparatus"	"protein serine/threonine kinase activity"	"Non-specificserine/threonineproteinkinase."	"Vascular smooth muscle contraction"	>gb|AML77149.1| putative LOV domain-containing protein [Thalictrum thalictroides]
CL9715Contig1	5.79649	0.925992	0.00201667	0.00707481	-	-	-	-	-	>ref|XP_020694118.1| uncharacterized protein LOC110107981 [Dendrobium catenatum]
C90392	5.79649	0.925992	0.00201784	0.00707798	-	-	-	-	-	>emb|CDZ98109.1| hypothetical protein [Xanthophyllomyces dendrorhous]
C155566	5.79649	0.925992	0.00202005	0.00708259	"phosphatidylinositol dephosphorylation"	"nucleus"	"phosphatidylinositol-3	"Phosphatidylinositol-3	"Inositol phosphate metabolism"	>ref|XP_011044291.1| PREDICTED: type I inositol 1,4,5-trisphosphate 5-phosphatase 1 isoform X3 [Populus euphratica]
C151930	5.79649	0.925992	0.00202024	0.00708259	"response to salicylic acid stimulus"	"nucleus"	"sequence-specific DNA binding transcription factor activity"	-	"Plant-pathogen interaction"	>ref|XP_020575407.1| probable WRKY transcription factor 38 [Phalaenopsis equestris]
C139136	5.79648	0.925992	0.00202442	0.00709386	-	"plastid"	-	-	"Photosynthesis"	>gb|ADD30553.1| photosystem II cytochrome b559 alpha subunit protein (chloroplast) [Ximenia americana]
scaffold2098	5.79602	3.58991	2.26e-24	5.03e-23	-	-	-	-	-	>ref|XP_020687664.1| sodium-dependent phosphate transport protein 1, chloroplastic-like [Dendrobium catenatum]
scaffold23287	5.79365	3.57484	4.86e-19	8.5e-18	"chloroplast organization"	"cytoplasm"	-	-	-	>ref|XP_020687169.1| protein MIZU-KUSSEI 1 [Dendrobium catenatum]
C229949	5.78774	5.00391	1.58e-60	1e-58	-	-	-	-	-	>ref|XP_020686814.1| uncharacterized protein LOC110102708 [Dendrobium catenatum]
scaffold6392	5.78381	5.69956	1.54e-106	1.99e-104	"response to cold"	"endoplasmic reticulum"	"fatty acid elongase activity"	"Very-long-chain3-oxoacyl-CoAsynthase."	"Fatty acid biosynthesis"	>ref|XP_020705948.1| 3-ketoacyl-CoA synthase 10 [Dendrobium catenatum]
scaffold5076	5.77695	0.925037	0.00451112	0.0143543	"embryo development ending in seed dormancy"	"cytosol"	"L-aspartate:2-oxoglutarate aminotransferase activity"	"Aspartatetransaminase."	-	>ref|XP_020573684.1| bifunctional aspartate aminotransferase and glutamate/aspartate-prephenate aminotransferase
scaffold19073	5.77695	0.925037	0.0045146	0.0143624	"RNA modification"	"chloroplast"	-	-	-	>ref|XP_020689310.1| pentatricopeptide repeat-containing protein At3g09040, mitochondrial-like [Dendrobium catenatum]
CL5175Contig1	5.77694	0.925037	0.00451734	0.0143694	"response to cold"	"chloroplast"	"protein binding"	-	"Photosynthesis - antenna proteins"	>gb|ABK23846.1| unknown [Picea sitchensis]
CL3712Contig1	5.77694	0.925037	0.00451789	0.0143695	-	"nucleus"	-	-	-	>ref|XP_020242411.1| clavaminate synthase-like protein At3g21360 [Asparagus officinalis]
C180690	5.77694	0.925037	0.00452027	0.0143754	"response to heat"	"vacuole"	"protein binding"	-	-	>ref|XP_020585840.1| dnaJ protein ERDJ3A isoform X1 [Phalaenopsis equestris]
C134492	5.77694	0.925037	0.00452608	0.0143875	-	-	-	-	-	>gb|ODQ68868.1| hypothetical protein LIPSTDRAFT_225391, partial [Lipomyces starkeyi NRRL Y-11557]
C118472	5.77693	0.925037	0.00453292	0.0144055	"riboflavin biosynthetic process"	"chloroplast"	"GTP cyclohydrolase II activity"	"GTPcyclohydrolaseII."	"Riboflavin metabolism"	>ref|XP_020252579.1| probable monofunctional riboflavin biosynthesis protein RIBA 3, chloroplastic isoform X2 [Asparagus officinalis]
scaffold24947	5.76739	4.44248	3.18e-43	1.36e-41	"regulation of cellular respiration"	"mitochondrion"	-	-	-	>ref|WP_063096121.1| hypothetical protein [Thalassospira xiamenensis]
C183760	5.75166	0.924083	0.00972851	0.0278367	-	"plasma membrane"	-	-	-	>ref|XP_020589849.1| uncharacterized protein LOC110031123 isoform X4 [Phalaenopsis equestris]
scaffold19498	5.72238	0.923129	0.0207465	0.0527862	-	-	-	-	-	>ref|XP_020576178.1| TORTIFOLIA1-like protein 4 [Phalaenopsis equestris]
scaffold12412	5.67158	6.24563	7.21e-156	1.51e-153	"photosynthesis"	"chloroplast thylakoid membrane"	"protein binding"	"Non-specificserine/threonineproteinkinase."	"Photosynthesis - antenna proteins"	>ref|XP_004234063.1| PREDICTED: chlorophyll a-b binding protein 3C, chloroplastic-like isoform 6 [Solanum lycopersicum]
CL2941Contig1	5.64785	4.86723	1.61e-53	8.74e-52	"aspartate transport"	"membrane"	"acidic amino acid transmembrane transporter activity"	-	-	>ref|XP_020690614.1| amino acid permease 8-like isoform X1 [Dendrobium catenatum]
scaffold22685	5.64595	3.45935	2.74e-21	5.31e-20	"response to light intensity"	"cytosol"	"enzyme activator activity"	"Peptide-N(4)-(N-acetyl-beta-glucosaminyl)asparagineamidase."	-	>ref|XP_010525093.1| PREDICTED: thioredoxin F1, chloroplastic-like [Tarenaya hassleriana]
scaffold12413	5.64434	6.2192	2.34e-154	4.83e-152	"photosynthesis"	"chloroplast thylakoid membrane"	"protein binding"	"Non-specificserine/threonineproteinkinase."	"Photosynthesis - antenna proteins"	>dbj|GAU43953.1| hypothetical protein TSUD_284600 [Trifolium subterraneum]
scaffold15321	5.63703	0.791001	0.0144816	0.0388574	"response to heat"	"cell wall"	"peroxidase activity"	-	-	>ref|XP_020679870.1| annexin-like protein RJ4 [Dendrobium catenatum]
C235395	5.63698	7.09853	5.01e-233	1.95e-230	"response to abscisic acid stimulus"	"cell wall"	"protein binding"	"Ribulose-bisphosphatecarboxylase."	"Glyoxylate and dicarboxylate metabolism"	>ref|YP_009179959.1| ribulose bisphosphate carboxylase large chain (chloroplast) [Bletilla striata]
CL2257Contig1	5.63318	9.14416	0	0	"response to cold"	"cell wall"	"ATP binding"	-	-	>ref|XP_020694727.1| ribulose bisphosphate carboxylase/oxygenase activase, chloroplastic isoform X2 [Dendrobium catenatum]
C148348	5.6089	0.79004	0.00719058	0.0213402	"growth"	"chloroplast"	"mRNA binding"	-	"Ribosome"	>gb|OTF87269.1| putative ribosomal protein L2 [Helianthus annuus]
C124332	5.6089	0.79004	0.00718753	0.0213381	-	-	-	-	-	>ref|WP_010946065.1| hydrolase [Legionella pneumophila]
C130204	5.6089	0.79004	0.00718371	0.0213337	"positive regulation of transcription from RNA polymerase II promoter"	"nucleus"	"sequence-specific DNA binding RNA polymerase II transcription factor activity"	-	-	>emb|SHT70305.1| Uncharacterised protein [Mycobacterium abscessus subsp. abscessus]
C155688	5.6089	0.79004	0.00718151	0.0213295	"response to cold"	"endosome"	"mannan synthase activity"	"Cellulosesynthase(UDP-forming)."	"Starch and sucrose metabolism"	>gb|ABR25961.1| csld4-cellulose synthase-like family d [Oryza sativa Indica Group]
C156108	5.60889	0.79004	0.00717698	0.021323	-	-	-	-	-	>ref|XP_020105551.1| uncharacterized protein LOC109722075 [Ananas comosus]
C175184	5.60889	0.79004	0.00717245	0.0213119	"defense response"	"endoplasmic reticulum"	"monooxygenase activity"	"Costunolidesynthase."	"Bisphenol degradation"	>ref|XP_020592241.1| cytochrome P450 71A1-like [Phalaenopsis equestris]
C47031	5.60888	0.79004	0.00715859	0.02128	"regulation of fatty acid beta-oxidation"	"peroxisome"	"NAD(P)+ transhydrogenase activity"	"Malatedehydrogenase."	"Citrate cycle (TCA cycle)"	>ref|XP_010271551.1| PREDICTED: malate dehydrogenase, glyoxysomal [Nelumbo nucifera]
CL9514Contig1	5.60887	0.79004	0.0071446	0.0212593	"2	"nucleus"	"glutathione transferase activity"	"Glutathionetransferase."	"Glutathione metabolism"	>ref|XP_020687756.1| glutathione S-transferase U24-like [Dendrobium catenatum]
scaffold22256	5.60886	0.79004	0.00713995	0.0212479	-	-	-	-	-	>ref|XP_020698407.1| uncharacterized protein LOC110111053 [Dendrobium catenatum]
scaffold6836	5.60886	0.79004	0.0071353	0.0212385	"circadian rhythm"	-	"sequence-specific DNA binding transcription factor activity"	-	-	>ref|XP_020675788.1| putative GATA transcription factor 22 [Dendrobium catenatum]
scaffold20618	5.59831	3.41444	7.2e-21	1.36e-19	"RNA splicing	"spliceosomal complex"	-	"DNAligase(ATP)."	"DNA replication"	>ref|XP_020694639.1| uncharacterized protein LOC110108360 [Dendrobium catenatum]
C115640	5.58691	0.78908	0.00491995	0.0153723	-	"chloroplast"	-	"Peptidylprolylisomerase."	-	>ref|XP_020572575.1| peptidyl-prolyl cis-trans isomerase CYP26-2, chloroplastic isoform X3 [Phalaenopsis equestris]
C119980	5.5869	0.78908	0.00491675	0.0153641	-	-	-	-	-	>ref|WP_007241460.1| hydrolase [Haemophilus pittmaniae]
C121022	5.5869	0.78908	0.00491355	0.0153558	"regulation of transcription from RNA polymerase II promoter"	"stress fiber"	"protein binding"	-	-	>ref|WP_039772902.1| hypothetical protein [Clostridium diolis]
C121390	5.5869	0.78908	0.00491035	0.0153493	-	-	-	-	-	>ref|XP_003605622.1| hypothetical protein MTR_4g035030 [Medicago truncatula]
C130352	5.5869	0.78908	0.00490873	0.015346	"electron transport chain"	"vacuole"	"protein binding"	"Ascorbateferrireductase(transmembrane)."	"Mineral absorption"	>ref|XP_010936901.1| PREDICTED: probable ascorbate-specific transmembrane electron transporter 1 [Elaeis guineensis]
C138656	5.5869	0.78908	0.00490549	0.0153394	-	-	-	-	-	>ref|XP_020583947.1| LOW QUALITY PROTEIN: zinc finger protein CONSTANS-LIKE 9 [Phalaenopsis equestris]
C140782	5.5869	0.78908	0.00490388	0.0153361	-	-	-	-	-	>ref|XP_020584774.1| uncharacterized protein At4g15545-like [Phalaenopsis equestris]
scaffold13564	5.5869	0.78908	0.00488502	0.0153016	"protein processing"	"mitochondrion"	"metalloendopeptidase activity"	-	-	>ref|XP_020677457.1| presequence protease 1, chloroplastic/mitochondrial-like isoform X2 [Dendrobium catenatum]
C71659	5.5869	0.78908	0.00488343	0.0153016	-	-	-	-	-	>ref|XP_020582710.1| uncharacterized protein LOC110026191 [Phalaenopsis equestris]
CL6001Contig1	5.5869	0.78908	0.00488197	0.0153016	"defense response to bacterium"	"nucleus"	"protein binding"	"Quercetin2	-	>gb|OAY63213.1| Pirin-like protein [Ananas comosus]
scaffold18087	5.58689	0.78908	0.00487724	0.0153016	"response to endoplasmic reticulum stress"	"nucleus"	"sequence-specific DNA binding transcription factor activity"	-	-	>ref|XP_020586165.1| bZIP transcription factor 39-like isoform X2 [Phalaenopsis equestris]
scaffold20938	5.58689	0.78908	0.00487501	0.0152967	"protein autophosphorylation"	"cytosol"	"protein serine/threonine kinase activity"	"Non-specificserine/threonineproteinkinase."	"MAPK signaling pathway"	>ref|XP_020589504.1| probable serine/threonine protein kinase IRE isoform X1 [Phalaenopsis equestris]
scaffold3477	5.58689	0.78908	0.00487041	0.0152858	"pyrimidine ribonucleotide biosynthetic process"	"mitochondrion"	"dihydroorotate dehydrogenase activity"	"Dihydroorotatedehydrogenase(quinone)."	"Pyrimidine metabolism"	>gb|EMT18212.1| Dihydroorotate dehydrogenase, mitochondrial [Aegilops tauschii]
scaffold6082	5.58689	0.78908	0.0048612	0.0152612	-	-	"acid phosphatase activity"	"Acidphosphatase."	-	>ref|XP_020691306.1| probable purple acid phosphatase 20 [Dendrobium catenatum]
scaffold19518	5.56618	0.78812	0.006346	0.0192354	"seed germination"	"cytosol"	"peroxidase activity"	"L-ascorbateperoxidase."	"Ascorbate and aldarate metabolism"	>ref|XP_020579499.1| putative L-ascorbate peroxidase 6 isoform X1 [Phalaenopsis equestris]
scaffold11911	5.56617	0.78812	0.00635279	0.0192474	"nitrogen compound metabolic process"	"plasma membrane"	"dipeptide transporter activity"	-	-	>ref|XP_020600037.1| protein NRT1/ PTR FAMILY 8.1-like [Phalaenopsis equestris]
C159582	5.56617	0.78812	0.00635395	0.0192488	-	-	-	-	-	>ref|XP_020693505.1| ABC transporter C family member 14-like isoform X2 [Dendrobium catenatum]
C156036	5.56617	0.78812	0.00636143	0.0192608	"diadenosine polyphosphate metabolic process"	"cytosol"	"hydrolase activity"	"ADP-ribosediphosphatase."	"RNA degradation"	>ref|XP_020704451.1| nudix hydrolase 18, mitochondrial-like [Dendrobium catenatum]
C135398	5.56616	0.78812	0.00637784	0.0193019	"chloroplast relocation"	"chloroplast"	-	-	-	>ref|XP_002524394.1| conserved hypothetical protein [Ricinus communis]
C105552	5.56615	0.78812	0.00638843	0.0193232	-	-	-	-	-	>gb|AAQ89160.1| ALLW1950 [Homo sapiens]
CL2Contig47	5.5392	0.787161	0.0166117	0.0436625	-	-	-	-	-	>gb|ASC82089.1| hypothetical protein CDA59_06275 [Bacillus subtilis]
C176008	5.5392	0.787161	0.0166147	0.0436662	-	-	-	-	-	>ref|XP_020588351.1| protein PAIR1 isoform X1 [Phalaenopsis equestris]
C157890	5.53919	0.787161	0.0166177	0.0436699	-	-	-	-	-	>emb|SBT57639.1| hypothetical protein POVWA2_080690 [Plasmodium ovale wallikeri]
C153954	5.53919	0.787161	0.0166207	0.0436737	"auxin polar transport"	"auxin efflux carrier complex"	"auxin efflux transmembrane transporter activity"	-	-	>gb|OMO60602.1| Auxin efflux carrier [Corchorus capsularis]
C131818	5.53919	0.787161	0.0166349	0.043694	"response to brassinosteroid stimulus"	"cell wall"	-	-	-	>ref|XP_020675082.1| protein EXORDIUM-like [Dendrobium catenatum]
scaffold24584	5.48157	4.71108	2.13e-51	1.11e-49	-	-	-	-	-	>ref|WP_004595993.1| hypothetical protein [Rickettsia prowazekii]
scaffold9225	5.48077	6.84937	4.32e-208	1.39e-205	-	-	-	-	-	>ref|XP_020701092.1| dehydrin DHN3-like [Dendrobium catenatum]
CL4082Contig1	5.46978	6.04938	1.85e-134	3.2e-132	"response to karrikin"	"cytoplasm"	"oxidoreductase activity	"Flavanone3-dioxygenase."	"Flavonoid biosynthesis"	>ref|XP_020705693.1| probable 2-oxoglutarate-dependent dioxygenase At5g05600 [Dendrobium catenatum]
C227507	5.41224	4.10556	2.2e-31	6.53e-30	-	-	-	-	-	>ref|XP_020597354.1| uncharacterized protein LOC110037114 [Phalaenopsis equestris]
scaffold6569	5.41027	7.05758	1.78e-193	5.33e-191	"response to reactive oxygen species"	"nucleus"	"catalase activity"	"Catalase."	"Tryptophan metabolism"	>emb|CDY40645.1| BnaA03g53180D [Brassica napus]
CL3853Contig1	5.39643	4.63316	2.1e-46	9.79e-45	"response to molecule of bacterial origin"	"nucleus"	"phosphoglycerate kinase activity"	"Phosphoglyceratekinase."	"Glycolysis / Gluconeogenesis"	>ref|WP_071243800.1| phosphoglycerate kinase, partial [Acinetobacter baumannii]
scaffold6162	5.3772	6.53027	4.62e-165	1.04e-162	"defense response to insect"	"cytosol"	"oxidoreductase activity	"TropinonereductaseI."	"Tropane	>ref|XP_020100453.1| tropinone reductase homolog At5g06060-like [Ananas comosus]
C119520	5.37217	0.638639	0.0237582	0.0590557	-	-	-	-	-	>ref|XP_020276778.1| uncharacterized protein LOC109851083 [Asparagus officinalis]
C133034	5.37216	0.638639	0.0237473	0.0590338	"RNA stabilization"	"membrane"	"G-protein coupled receptor binding"	"RNA-directedRNApolymerase."	-	>ref|XP_020696862.1| uncharacterized protein LOC110109959 isoform X1 [Dendrobium catenatum]
C155448	5.37215	0.638639	0.0237144	0.0589689	-	-	-	-	-	>ref|XP_020688825.1| uncharacterized protein LOC110104176 [Dendrobium catenatum]
scaffold18303	5.37213	0.638639	0.0236809	0.0589171	"amylopectin biosynthetic process"	"chloroplast"	"isoamylase activity"	"Isoamylase."	-	>ref|XP_020701782.1| isoamylase 1, chloroplastic isoform X2 [Dendrobium catenatum]
scaffold20020	5.37213	0.638639	0.0236696	0.0589062	-	-	-	-	-	>ref|XP_020694951.1| uncharacterized protein LOC110108594 isoform X1 [Dendrobium catenatum]
scaffold6464	5.34198	0.637674	0.0139163	0.0375808	"tRNA modification"	"mitochondrion"	"transferase activity"	-	-	>ref|XP_020679613.1| uncharacterized protein LOC110097531 isoform X2 [Dendrobium catenatum]
scaffold15256	5.34194	0.637674	0.0138353	0.0374029	"iron-sulfur cluster assembly"	"mitochondrial matrix"	-	-	-	>ref|XP_009418332.1| PREDICTED: putative transferase CAF17 homolog, mitochondrial [Musa acuminata subsp. malaccensis]
CL7199Contig1	5.3419	0.637674	0.0137221	0.0371594	"proteolysis"	"chloroplast"	"identical protein binding"	"EndopeptidaseClp."	"Cell cycle - Caulobacter"	>gb|OCR48581.1| hypothetical protein RJ97_26625, partial [Klebsiella pneumoniae]
C184980	5.34189	0.637674	0.013696	0.0371071	"nucleus organization"	"cytosol"	"protein binding"	-	-	>ref|XP_020697051.1| SH3 domain-containing protein 2-like isoform X2 [Dendrobium catenatum]
C173892	5.34188	0.637674	0.013676	0.0370781	"systemic acquired resistance"	"plant-type cell wall"	"aspartic-type peptidase activity"	"Nepenthesin."	-	>ref|XP_010919900.1| PREDICTED: aspartic proteinase nepenthesin-1 [Elaeis guineensis]
C166114	5.34188	0.637674	0.0136647	0.0370518	"RNA splicing"	"chloroplast"	"structural constituent of ribosome"	-	-	>ref|XP_020576162.1| pentatricopeptide repeat-containing protein At3g46610 isoform X3 [Phalaenopsis equestris]
C156214	5.34188	0.637674	0.0136645	0.0370518	"nucleocytoplasmic transport"	"nucleus"	"structural constituent of ribosome"	"Methylenetetrahydrofolatereductase(NAD(P)H)."	"Ribosome"	>gb|APF31830.1| 60S ribosomal protein L5, partial [Piper nigrum]
C152108	5.34188	0.637674	0.0136645	0.0370518	"meiotic spindle organization"	-	-	-	-	>ref|XP_020703572.1| protein MULTIPOLAR SPINDLE 1 isoform X2 [Dendrobium catenatum]
C144064	5.34188	0.637674	0.0136644	0.0370518	-	-	-	-	-	>ref|WP_036933237.1| hypothetical protein [Proteus vulgaris]
C136660	5.34187	0.637674	0.0136479	0.0370356	"homogalacturonan biosynthetic process"	"endosome"	"polygalacturonate 4-alpha-galacturonosyltransferase activity"	"Polygalacturonate4-alpha-galacturonosyltransferase."	"Starch and sucrose metabolism"	>ref|XP_020695096.1| probable galacturonosyltransferase 7 isoform X3 [Dendrobium catenatum]
C102320	5.34186	0.637674	0.0136289	0.0370092	-	-	-	-	-	>ref|XP_020692455.1| AT-hook motif nuclear-localized protein 16-like [Dendrobium catenatum]
C123414	5.34186	0.637674	0.0136196	0.0369994	-	-	-	-	-	>ref|XP_021690547.1| uncharacterized protein LOC110672162 [Hevea brasiliensis]
CL2Contig26	5.33825	4.04147	1.69e-31	5.04e-30	-	-	-	-	-	>ref|WP_022187435.1| putative uncharacterized protein [Azospirillum sp. CAG:260]
scaffold8056	5.31805	0.636709	0.0133389	0.0364556	-	-	-	-	-	>ref|XP_020584043.1| uncharacterized protein LOC110027099 isoform X1 [Phalaenopsis equestris]
scaffold22731	5.31804	0.636709	0.013368	0.0365129	-	-	-	-	-	>ref|XP_020679848.1| uncharacterized protein LOC110097679 [Dendrobium catenatum]
scaffold2082	5.31804	0.636709	0.0133778	0.0365351	"jasmonic acid and ethylene-dependent systemic resistance"	"plasmodesma"	"protein binding"	"Non-specificserine/threonineproteinkinase."	-	>ref|XP_011098190.1| PREDICTED: probable LRR receptor-like serine/threonine-protein kinase At1g53440 [Sesamum indicum]
scaffold20070	5.31804	0.636709	0.0133811	0.0365404	"response to oxygen radical"	"extracellular region"	"carbonate dehydratase activity"	"Monodehydroascorbatereductase(NADH)."	"Nitrogen metabolism"	>ref|XP_010931134.1| PREDICTED: alpha carbonic anhydrase 1, chloroplastic-like [Elaeis guineensis]
scaffold15265	5.31804	0.636709	0.0133876	0.0365474	-	-	-	-	-	>ref|XP_020672413.1| uncharacterized protein LOC110092270 [Dendrobium catenatum]
CL8454Contig1	5.31803	0.636709	0.0134199	0.0366061	-	"chloroplast"	"protein binding"	-	"Photosynthesis"	>ref|XP_020246411.1| LOW QUALITY PROTEIN: photosystem I reaction center subunit XI, chloroplastic-like [Asparagus officinalis]
CL5892Contig1	5.31803	0.636709	0.0134311	0.0366331	"pollen development"	"plasma membrane"	"monosaccharide transmembrane transporter activity"	-	-	>gb|KDO38755.1| hypothetical protein CISIN_1g027462mg [Citrus sinensis]
CL1588Contig1	5.31803	0.636709	0.0134424	0.0366601	-	-	-	-	-	>ref|XP_020575711.1| uncharacterized protein LOC110021524 isoform X2 [Phalaenopsis equestris]
C157512	5.31802	0.636709	0.0134911	0.0367736	"ATP synthesis coupled proton transport"	"nucleolus"	"copper ion binding"	"H(+)-transportingtwo-sectorATPase."	"Oxidative phosphorylation"	>ref|XP_009372633.1| PREDICTED: ATP synthase subunit beta, mitochondrial-like [Pyrus x bretschneideri]
C183814	5.31802	0.636709	0.013497	0.0367736	"protein targeting to vacuole"	"CUL4 RING ubiquitin ligase complex"	"protein binding"	-	-	>ref|XP_020695749.1| protein GFS12 isoform X2 [Dendrobium catenatum]
C185074	5.31802	0.636709	0.0135023	0.0367794	"pollen development"	"plasma membrane"	"protein kinase binding"	"Non-specificserine/threonineproteinkinase."	"Plant-pathogen interaction"	>ref|XP_020693428.1| probable receptor-like protein kinase At1g49730 isoform X2 [Dendrobium catenatum]
C154826	5.31802	0.636709	0.013505	0.0367794	-	-	-	"RNA-directedDNApolymerase."	-	>dbj|BAA11674.1| unnamed protein product [Nicotiana tabacum]
C51011	5.31801	0.636709	0.0135101	0.036786	"response to water deprivation"	"peroxisome"	"aldehyde dehydrogenase (NAD) activity"	"Betaine-aldehydedehydrogenase."	"Glycolysis / Gluconeogenesis"	>emb|CAD33258.1| betaine aldehyde dehydrogenase [Crocus sativus]
C139918	5.318	0.636709	0.0135884	0.0369475	"zygote asymmetric cytokinesis in embryo sac"	"plasma membrane"	"protein serine/threonine kinase activity"	"Non-specificserine/threonineproteinkinase."	"Apoptosis"	>ref|XP_002526283.1| ATP binding protein, putative [Ricinus communis]
C118694	5.31799	0.636709	0.0136163	0.036994	"response to osmotic stress"	"plasma membrane"	"protein binding"	"Non-specificserine/threonineproteinkinase."	-	>ref|XP_020700643.1| CBL-interacting protein kinase 1-like isoform X2 [Dendrobium catenatum]
C107234	5.31799	0.636709	0.0136439	0.0370283	"response to salicylic acid stimulus"	"apoplast"	"lipase activity"	-	-	>ref|XP_020574433.1| GDSL esterase/lipase EXL3-like [Phalaenopsis equestris]
CL8252Contig1	5.31625	4.03398	3.8e-21	7.31e-20	"response to chitin"	"nucleus"	"sequence-specific DNA binding transcription factor activity"	-	-	>ref|XP_020685544.1| ethylene-responsive transcription factor ERF061-like [Dendrobium catenatum]
C222133	5.30875	3.13719	1.04e-15	1.47e-14	"response to cytokinin stimulus"	"apoplast"	"cinnamyl-alcohol dehydrogenase activity"	"Cinnamyl-alcoholdehydrogenase."	"Phenylpropanoid biosynthesis"	>ref|XP_020599190.1| probable mannitol dehydrogenase isoform X2 [Phalaenopsis equestris]
scaffold12411	5.30552	7.18649	7.44e-256	3.62e-253	"photosynthesis"	"chloroplast thylakoid membrane"	"protein binding"	"Non-specificserine/threonineproteinkinase."	"Photosynthesis - antenna proteins"	>ref|WP_037445947.1| hypothetical protein, partial [Shewanella sp. YQH10]
scaffold21050	5.30527	8.1374	0	0	"response to cold"	"cell wall"	"identical protein binding"	-	-	>gb|ACA58354.1| rubisco activase 2 [Arachis diogoi]
C178074	5.28918	0.635745	0.0224479	0.0564383	"chloroplast organization"	"chloroplast"	"protein binding"	-	-	>ref|XP_020681467.1| protein TIC110, chloroplastic-like [Dendrobium catenatum]
C91496	5.28918	0.635745	0.0224508	0.0564383	"cytidine to uridine editing"	"mitochondrion"	"protein binding"	-	-	>ref|XP_020589322.1| pentatricopeptide repeat-containing protein At4g04370 [Phalaenopsis equestris]
C165548	5.28917	0.635745	0.02246	0.0564553	"response to wounding"	"plasma membrane"	"protein binding"	-	"ABC transporters"	>ref|XP_020678595.1| ABC transporter G family member 11-like [Dendrobium catenatum]
scaffold7446	5.28917	0.635745	0.0224686	0.0564622	"anthocyanin biosynthetic process"	-	"UDP-glucosyltransferase activity"	"Anthocyanidin3-O-glucosyltransferase."	"Flavone and flavonol biosynthesis"	>gb|AQS95365.1| glycosyltransferase 1, partial [Dendrobium hybrid cultivar]
C154738	5.28917	0.635745	0.0224722	0.0564661	-	-	-	-	-	>ref|XP_010909191.1| PREDICTED: uncharacterized protein LOC105035340 [Elaeis guineensis]
CL7177Contig1	5.28917	0.635745	0.0224791	0.0564705	"maturation of LSU-rRNA from tricistronic rRNA transcript (SSU-rRNA	"nucleus"	"RNA binding"	-	-	>ref|XP_015871849.1| PREDICTED: ribosome biogenesis protein NSA2 homolog [Ziziphus jujuba]
C152970	5.28916	0.635745	0.0224843	0.0564705	"chloroplast fission"	"chloroplast inner membrane"	"protein binding"	-	-	>dbj|GAU30149.1| hypothetical protein TSUD_310990 [Trifolium subterraneum]
scaffold1685	5.28915	0.635745	0.0225231	0.0564952	-	"chloroplast"	-	"Peptidylprolylisomerase."	-	>ref|XP_020595855.1| peptidyl-prolyl cis-trans isomerase FKBP18, chloroplastic-like, partial [Phalaenopsis equestris]
scaffold9963	5.2731	3.97446	1.63e-21	3.19e-20	"chloroplast organization"	"chloroplast"	"mRNA binding"	"Catalase."	"Tryptophan metabolism"	>ref|XP_020672488.1| pentatricopeptide repeat-containing protein At5g46580, chloroplastic [Dendrobium catenatum]
scaffold21874	5.25807	3.10347	1.86e-15	2.6e-14	"secondary metabolic process"	"plant-type cell wall"	"sinapoyltransferase activity"	"Sinapoylglucose--cholineO-sinapoyltransferase."	"Phenylpropanoid biosynthesis"	>ref|XP_020704059.1| serine carboxypeptidase-like 12 isoform X1 [Dendrobium catenatum]
C135594	5.25345	0.634782	0.0490243	0.108778	"response to water deprivation"	"nucleus"	"identical protein binding"	"DNAhelicase."	-	>ref|XP_014754956.1| PREDICTED: ABA-inducible protein PHV A1 [Brachypodium distachyon]
C184340	5.25345	0.634782	0.0490243	0.108778	"purine nucleotide biosynthetic process"	"cytosol"	"IMP cyclohydrolase activity"	"Phosphoribosylaminoimidazolecarboxamideformyltransferase."	"Purine metabolism"	>ref|XP_010276221.1| PREDICTED: bifunctional purine biosynthesis protein purH [Nelumbo nucifera]
C80815	5.25345	0.634782	0.0490243	0.108778	-	-	-	-	-	>ref|XP_020598661.1| uncharacterized protein LOC110038233, partial [Phalaenopsis equestris]
scaffold3598	5.25274	5.19386	9.47e-66	6.71e-64	"fatty acid oxidation"	"mitochondrion"	"oxidoreductase activity	"Geraniol8-hydroxylase."	"Bisphenol degradation"	>ref|XP_020701552.1| cytochrome P450 89A2-like [Dendrobium catenatum]
scaffold4976	5.2481	3.10331	8.15e-15	1.08e-13	"response to oxidative stress"	"chloroplast"	"oxidoreductase activity	-	-	>ref|XP_010266060.1| PREDICTED: thioredoxin-like protein CDSP32, chloroplastic [Nelumbo nucifera]
C210335	5.23848	3.0803	5.96e-15	8e-14	"response to abscisic acid stimulus"	"chloroplast"	"DNA binding"	-	-	>ref|XP_010912908.1| PREDICTED: pentatricopeptide repeat-containing protein At3g46610-like [Elaeis guineensis]
scaffold19697	5.21763	3.92064	3.64e-27	9.14e-26	"unidimensional cell growth"	"plasma membrane"	"peptide receptor activity"	"Non-specificserine/threonineproteinkinase."	"Plant hormone signal transduction"	>ref|XP_010908657.1| PREDICTED: probable LRR receptor-like serine/threonine-protein kinase At4g08850 [Elaeis guineensis]
C207511	5.21231	4.4489	2.08e-36	7.19e-35	-	"chloroplast thylakoid membrane"	-	-	"Photosynthesis"	>ref|YP_009334510.1| photosystem I subunit IX (chloroplast) [Anemarrhena asphodeloides]
scaffold26055	5.21177	4.84697	8.21e-55	4.58e-53	"pyridoxal 5{prime}-phosphate salvage"	"chloroplast"	"oxidoreductase activity	"Pyridoxine4-dehydrogenase."	"Vitamin B6 metabolism"	>ref|XP_020682625.1| uncharacterized oxidoreductase At1g06690, chloroplastic [Dendrobium catenatum]
scaffold22519	5.20182	8.64013	1.16e-244	5.12e-242	"oxidative photosynthetic carbon pathway"	"peroxisome"	"oxidoreductase activity	"Glyceratedehydrogenase."	"Glyoxylate and dicarboxylate metabolism"	>ref|XP_020700853.1| glycerate dehydrogenase [Dendrobium catenatum]
scaffold10304	5.17105	6.54883	3.86e-168	8.99e-166	"negative regulation of translation"	"chloroplast"	"protein domain specific binding"	-	"Photosynthesis"	>gb|OAY77697.1| Plastocyanin, chloroplastic [Ananas comosus]
CL3474Contig1	5.1654	3.01644	2.3e-15	3.19e-14	"response to auxin stimulus"	"nucleus"	"DNA binding"	-	"Plant hormone signal transduction"	>ref|XP_020682208.1| auxin-induced protein 22D-like [Dendrobium catenatum]
scaffold22870	5.15161	5.35069	1.24e-57	7.35e-56	"sucrose metabolic process"	"chloroplast"	"protein binding"	"Fructose-bisphosphatase."	"Glycolysis / Gluconeogenesis"	>ref|XP_003558269.1| PREDICTED: fructose-1,6-bisphosphatase, chloroplastic-like isoform 2 [Brachypodium distachyon]
CL2380Contig1	5.14892	4.7872	1.26e-51	6.66e-50	"chloroplast organization"	"chloroplast"	"glycolate transmembrane transporter activity"	-	"Two-component system"	>ref|XP_020678549.1| plastidal glycolate/glycerate translocator 1, chloroplastic [Dendrobium catenatum]
scaffold6718	5.14276	4.78169	1.18e-47	5.64e-46	"response to abscisic acid stimulus"	"chloroplast thylakoid membrane"	"DNA binding"	"Glutamate--tRNAligase."	"Porphyrin and chlorophyll metabolism"	>ref|XP_020706057.1| protein CURVATURE THYLAKOID 1D, chloroplastic-like [Dendrobium catenatum]
CL4035Contig1	5.14096	9.48115	0	0	"pollen tube growth"	"Golgi apparatus"	"beta-galactosidase activity"	"Protodioscin26-O-beta-D-glucosidase."	"Cyanoamino acid metabolism"	>ref|XP_007014814.1| Beta-glucosidase 17 isoform 2 [Theobroma cacao]
C211715	5.1324	2.9882	1.15e-14	1.51e-13	"auxin polar transport"	"endoplasmic reticulum"	"steroid 17-alpha-monooxygenase activity"	"Steroid17-alpha-monooxygenase."	"Steroid hormone biosynthesis"	>ref|XP_020080372.1| cytochrome P450 711A1-like [Ananas comosus]
CL2396Contig1	5.11768	3.83265	2.59e-26	6.29e-25	"response to cytokinin stimulus"	"nucleus"	"two-component response regulator activity"	"Histidinekinase."	"Plant hormone signal transduction"	>ref|XP_020677335.1| two-component response regulator ORR9-like [Dendrobium catenatum]
CL1219Contig2	5.11015	5.51991	3.94e-85	3.83e-83	"sucrose metabolic process"	"chloroplast"	"protein binding"	"Fructose-bisphosphatase."	"Glycolysis / Gluconeogenesis"	>gb|KDO58023.1| hypothetical protein CISIN_1g015111mg [Citrus sinensis]
scaffold22222	5.07953	7.91864	5.49e-301	3.49e-298	"response to light stimulus"	"plasma membrane"	"ferric-chelate reductase activity"	"Ferric-chelatereductase(NADH)."	"Plant-pathogen interaction"	>ref|XP_020680115.1| ferric reduction oxidase 6-like isoform X6 [Dendrobium catenatum]
CL6358Contig1	5.07402	5.67092	8.24e-98	9.41e-96	"response to blue light"	"chloroplast"	"protein binding"	-	"Photosynthesis - antenna proteins"	>gb|KFK24655.1| hypothetical protein AALP_AA8G007900 [Arabis alpina]
scaffold9226	5.07327	7.22209	4.69e-233	1.85e-230	"response to water deprivation"	"intracellular"	"protein binding"	-	-	>ref|XP_008246134.1| PREDICTED: glycine-rich cell wall structural protein-like [Prunus mume]
scaffold17761	5.06939	4.324	1.33e-35	4.49e-34	"response to blue light"	"cytosol"	"protein binding"	-	-	>ref|XP_020672060.1| protein PLASTID MOVEMENT IMPAIRED 2 [Dendrobium catenatum]
C193313	5.05708	2.9211	5.2e-14	6.53e-13	-	-	-	-	-	>ref|XP_020696827.1| uncharacterized protein LOC110109939 [Dendrobium catenatum]
CL3048Contig1	5.04704	2.91862	2.13e-12	2.39e-11	-	"chloroplast"	-	-	-	>gb|ONK72956.1| uncharacterized protein A4U43_C04F25330 [Asparagus officinalis]
C215895	5.02369	4.67714	1.91e-35	6.42e-34	"response to cold"	"cytosol"	"glyceraldehyde-3-phosphate dehydrogenase (NAD+) (phosphorylating) activity"	"Glyceraldehyde-3-phosphatedehydrogenase(NADP(+))(phosphorylating)."	"Carbon fixation in photosynthetic organisms"	>ref|XP_020598109.1| glyceraldehyde-3-phosphate dehydrogenase GAPB, chloroplastic-like [Phalaenopsis equestris]
scaffold12414	5.02152	6.59479	3.62e-165	8.22e-163	"photosynthesis"	"chloroplast thylakoid membrane"	"protein binding"	-	"Photosynthesis - antenna proteins"	>gb|KCW73782.1| hypothetical protein EUGRSUZ_E02381 [Eucalyptus grandis]
scaffold23182	5.0096	5.21059	1.81e-65	1.26e-63	"photosynthesis"	"chloroplast"	"protein binding"	"PhotosystemI."	"Photosynthesis"	>gb|ADD62970.1| photosystem I P700 apoprotein A1 [Oryza australiensis]
C231529	4.97361	6.8677	2.97e-176	7.31e-174	"response to oxidative stress"	"chloroplast"	-	-	-	>gb|AQX44173.1| hypothetical protein [Apostasia odorata]
C226115	4.96866	3.69052	7.59e-23	1.58e-21	-	"chloroplast"	-	"PhotosystemI."	"Photosynthesis"	>gb|AES69823.2| photosystem I P700 chlorophyll A apoprotein A2 [Medicago truncatula]
CL4226Contig1	4.95181	7.46821	1.52e-267	8.28e-265	"response to cold"	"cell wall"	"phosphoglycerate kinase activity"	"Phosphoglyceratekinase."	"Glycolysis / Gluconeogenesis"	>ref|XP_020700038.1| phosphoglycerate kinase, chloroplastic-like isoform X2 [Dendrobium catenatum]
CL113Contig1	4.94443	8.33472	0	0	"response to herbicide"	"chloroplast"	"structural molecule activity"	-	"Photosynthesis - antenna proteins"	>ref|XP_020692087.1| chlorophyll a-b binding protein 3, chloroplastic [Dendrobium catenatum]
C201647	4.94319	2.81987	5.88e-13	6.88e-12	"suberin biosynthetic process"	-	"hydroxycinnamoyltransferase activity"	"Omega-hydroxypalmitateO-feruloyltransferase."	"Phenylpropanoid biosynthesis"	>ref|XP_020702471.1| omega-hydroxypalmitate O-feruloyl transferase-like [Dendrobium catenatum]
C152424	4.91077	4.17107	1.84e-32	5.64e-31	-	"plasma membrane proton-transporting ATP synthase complex"	-	-	"Oxidative phosphorylation"	>gb|JAT48085.1| ATP synthase subunit b', chloroplastic [Anthurium amnicola]
C160678	4.89791	2.78542	1.45e-12	1.65e-11	"response to cold"	"cell wall"	"oxalate oxidase activity"	"DNAhelicase."	-	>ref|XP_020675037.1| auxin-binding protein ABP19a-like [Dendrobium catenatum]
scaffold4286	4.89396	6.1787	3.75e-127	5.94e-125	"response to cold"	"cytosol"	"glyceraldehyde-3-phosphate dehydrogenase (NAD+) (phosphorylating) activity"	"Glyceraldehyde-3-phosphatedehydrogenase(NADP(+))(phosphorylating)."	"Carbon fixation in photosynthetic organisms"	>ref|XP_020592944.1| glyceraldehyde-3-phosphate dehydrogenase A, chloroplastic [Phalaenopsis equestris]
C193587	4.88568	3.61456	9.14e-20	1.64e-18	"regulation of transcription from RNA polymerase II promoter"	"stress fiber"	"protein binding"	-	"Focal adhesion"	>ref|WP_005220135.1| hypothetical protein [Bacillus stratosphericus]
scaffold12961	4.87038	3.59605	1.69e-17	2.71e-16	"response to blue light"	"chloroplast"	"protein binding"	-	"Photosynthesis - antenna proteins"	>gb|ABX47016.1| chloroplast chlorophyll a/b binding protein cab-PhE7 [Phyllostachys edulis]
CL3893Contig1	4.86758	7.68341	4.14e-190	1.18e-187	"photosynthetic electron transport chain"	"plasma membrane"	"protein binding"	"Plastoquinol--plastocyaninreductase."	"Photosynthesis"	>ref|XP_022001444.1| cytochrome b6-f complex iron-sulfur subunit, chloroplastic-like [Helianthus annuus]
scaffold6996	4.85585	6.14497	2.11e-132	3.57e-130	"photosystem II assembly"	"chloroplast"	"protein binding"	-	"Photosynthesis"	>dbj|BAX84115.1| photosystem II p680 chlorophyll A apoprotein (chloroplast) [Goodyera schlechtendaliana]
scaffold24101	4.8489	7.06426	9.25e-193	2.68e-190	-	"chloroplast"	"phosphoprotein binding"	-	"Photosynthesis"	>ref|XP_020673127.1| photosystem I reaction center subunit III, chloroplastic, partial [Dendrobium catenatum]
scaffold22169	4.83497	4.48868	2.21e-41	8.81e-40	"circadian rhythm"	"nucleoid"	"protein binding"	-	-	>ref|XP_020585428.1| protein plastid transcriptionally active 16, chloroplastic [Phalaenopsis equestris]
C176760	4.82478	4.48031	4.87e-40	1.87e-38	"photosystem II assembly"	"oxygen evolving complex"	"oxygen evolving activity"	-	"Photosynthesis"	>ref|XP_016491746.1| PREDICTED: oxygen-evolving enhancer protein 1, chloroplastic-like [Nicotiana tabacum]
C175380	4.82373	2.71413	3.3e-11	3.39e-10	-	-	-	-	-	>emb|CBA31922.1| hypothetical protein Csp_D29540 [Curvibacter putative symbiont of Hydra magnipapillata]
scaffold16133	4.81998	2.71328	1.23e-11	1.31e-10	"stimulatory C-type lectin receptor signaling pathway"	"chloroplast"	"protein binding"	"Peptidylprolylisomerase."	"Vibrio cholerae infection"	>ref|XP_020693460.1| peptidyl-prolyl cis-trans isomerase FKBP17-2, chloroplastic, partial [Dendrobium catenatum]
CL1364Contig1	4.81519	8.05316	6.28e-252	3e-249	"response to auxin stimulus"	"endoplasmic reticulum membrane"	"auxin efflux transmembrane transporter activity"	-	-	>ref|XP_020674585.1| protein PIN-LIKES 7-like isoform X1 [Dendrobium catenatum]
CL2Contig49	4.80507	13.2233	0	0	"regulation of cellular respiration"	"plastid"	-	-	-	>ref|XP_003637074.1| Cell wall-associated hydrolase, partial [Medicago truncatula]
C223691	4.75638	3.50469	1.47e-20	2.73e-19	-	-	-	"DNAhelicase."	"Nucleotide excision repair"	>ref|XP_020581455.1| ATP-dependent DNA helicase At3g02060, chloroplastic isoform X5 [Phalaenopsis equestris]
scaffold10157	4.7508	4.41004	1.2e-38	4.46e-37	"response to cold"	"extracellular matrix"	"oxalate oxidase activity"	"Superoxidedismutase."	-	>ref|XP_020686192.1| auxin-binding protein ABP19a-like [Dendrobium catenatum]
scaffold23415	4.71823	2.63291	8.36e-11	8.24e-10	"embryo development ending in seed dormancy"	"membrane"	"RNA binding"	-	-	>ref|XP_020675044.1| pentatricopeptide repeat-containing protein At1g09900-like [Dendrobium catenatum]
CL3874Contig1	4.71274	2.62966	2.63e-09	2.27e-08	-	-	-	-	-	>gb|KRX11492.1| hypothetical protein T07_1223, partial [Trichinella nelsoni]
scaffold6451	4.70798	3.4429	9.28e-16	1.32e-14	"response to bacterium"	"apoplast"	"cinnamyl-alcohol dehydrogenase activity"	"Mannitoldehydrogenase."	"Phenylpropanoid biosynthesis"	>ref|XP_020599189.1| probable mannitol dehydrogenase isoform X1 [Phalaenopsis equestris]
scaffold16276	4.6938	2.6295	1.43e-08	1.14e-07	"photosynthetic electron transport in photosystem I"	"chloroplast"	-	-	-	>ref|XP_010937192.1| PREDICTED: uncharacterized protein LOC105056629 [Elaeis guineensis]
scaffold2030	4.68818	6.44331	5.53e-156	1.17e-153	-	-	-	"(+)-pinoresinolreductase."	-	>ref|XP_020572458.1| isoflavone reductase-like protein [Phalaenopsis equestris]
C234417	4.68562	9.10533	0	0	"light-dependent chlorophyll biosynthetic process"	"chloroplast"	"protein binding"	"PhotosystemII."	"Photosynthesis"	>dbj|BAX84071.1| photosystemIIQ(b)proteinD1 (chloroplast) [Goodyera schlechtendaliana]
scaffold1064	4.68477	6.65869	3.14e-172	7.51e-170	"response to salt stress"	"endosome"	-	-	-	>ref|XP_020702113.1| BURP domain-containing protein 3 [Dendrobium catenatum]
C225411	4.67818	4.65477	1.72e-39	6.5e-38	-	-	-	-	-	>gb|KQK20681.1| hypothetical protein BRADI_1g63372 [Brachypodium distachyon]
scaffold23482	4.67657	3.43801	1.1e-17	1.78e-16	-	"chloroplast"	-	-	"Photosynthesis"	>dbj|BAX84118.1| photosystem II 10 kDa phosphoprotein (chloroplast) [Goodyera schlechtendaliana]
scaffold17742	4.67646	2.59123	3.41e-10	3.2e-09	-	-	-	-	-	>ref|XP_020688572.1| uncharacterized protein LOC110103993 [Dendrobium catenatum]
scaffold11824	4.67348	4.892	2.29e-50	1.16e-48	-	"chloroplast thylakoid"	"identical protein binding"	-	"Oxidative phosphorylation"	>gb|ALI89357.1| AtpH, partial (chloroplast) [Iodes klaineana]
C227227	4.65363	5.58119	2.7e-80	2.44e-78	-	-	-	"DNA-directedRNApolymerase."	"Purine metabolism"	>ref|XP_020682342.1| phylloplanin-like [Dendrobium catenatum]
scaffold5304	4.64879	8.21723	3.32886634901739e-316	2.32875539999226e-313	"response to blue light"	"chloroplast"	"protein binding"	-	"Photosynthesis - antenna proteins"	>ref|XP_020701405.1| chlorophyll a-b binding protein CP26, chloroplastic [Dendrobium catenatum]
CL3570Contig1	4.63925	5.0717	1.94e-55	1.1e-53	"sulfate transport"	"chloroplast"	"sulfate transmembrane transporter activity"	-	-	>ref|XP_020698617.1| sulfate transporter 3.1 [Dendrobium catenatum]
scaffold20399	4.63854	7.25888	5.57e-240	2.41e-237	"photosystem II assembly"	"oxygen evolving complex"	"oxygen evolving activity"	-	"Photosynthesis"	>emb|CBI19622.3| unnamed protein product [Vitis vinifera]
scaffold14073	4.63766	2.55165	2.23e-10	2.13e-09	"maintenance of meristem identity"	"extracellular region"	"serine-type endopeptidase activity"	"Tripeptidyl-peptidaseII."	-	>ref|XP_020671960.1| subtilisin-like protease SBT5.3 [Dendrobium catenatum]
scaffold6130	4.63766	2.55165	2.23e-10	2.13e-09	"response to auxin stimulus"	-	"protein binding"	"Flavonolsynthase."	"Flavonoid biosynthesis"	>ref|XP_020573284.1| flavonol synthase/flavanone 3-hydroxylase [Phalaenopsis equestris]
scaffold3298	4.6301	2.55234	2.34e-10	2.22e-09	"fatty acid oxidation"	"mitochondrion"	"oxidoreductase activity	"Flavonoid3{prime}-monooxygenase."	"Bisphenol degradation"	>ref|XP_020702208.1| cytochrome P450 77A4-like [Dendrobium catenatum]
scaffold22179	4.62946	6.73496	1.72e-182	4.44e-180	"response to ethylene stimulus"	"chloroplast"	"protein binding"	"Protochlorophyllidereductase."	"Porphyrin and chlorophyll metabolism"	>ref|XP_020684932.1| protochlorophyllide reductase-like [Dendrobium catenatum]
scaffold1615	4.61318	4.8369	6.17e-50	3.08e-48	-	-	-	-	"Ribosome"	>ref|XP_020678857.1| 50S ribosomal protein L5, chloroplastic [Dendrobium catenatum]
scaffold25945	4.6059	3.88648	1.41e-24	3.18e-23	-	-	-	-	-	>ref|WP_023269492.1| hypothetical protein [Propionibacterium acnes]
C203663	4.58576	2.51066	1.63e-09	1.44e-08	"histone peptidyl-prolyl isomerization"	"chloroplast"	"peptidyl-prolyl cis-trans isomerase activity"	"Peptidylprolylisomerase."	-	>ref|XP_020699507.1| peptidyl-prolyl cis-trans isomerase FKBP16-3, chloroplastic isoform X2 [Dendrobium catenatum]
scaffold20940	4.546	3.29825	2.07e-14	2.68e-13	-	-	-	-	-	>ref|XP_020585160.1| uncharacterized protein LOC110027884 isoform X1 [Phalaenopsis equestris]
C199685	4.53077	2.4635	1.46e-09	1.29e-08	"auxin mediated signaling pathway"	"plasma membrane"	"transmembrane receptor protein serine/threonine kinase activity"	"Non-specificserine/threonineproteinkinase."	"Plant hormone signal transduction"	>ref|XP_010651475.1| PREDICTED: probably inactive leucine-rich repeat receptor-like protein kinase At3g28040 [Vitis vinifera]
scaffold19175	4.52702	2.46506	1.5e-09	1.33e-08	"oxidation-reduction process"	"intracellular membrane-bounded organelle"	"oxidoreductase activity	"(S)-limonene6-monooxygenase."	"Bisphenol degradation"	>ref|XP_020596707.1| cytochrome P450 71D11-like [Phalaenopsis equestris]
scaffold12629	4.52243	3.29638	1.46e-15	2.05e-14	-	-	-	-	-	>ref|XP_020680464.1| large ribosomal RNA subunit accumulation protein YCED homolog 2, chloroplastic isoform X1 [Dendrobium catenatum]
CL326Contig1	4.51936	8.22099	0	0	"response to desiccation"	"vacuolar membrane"	"protein binding"	-	"Photosynthesis - antenna proteins"	>gb|ALR81047.1| chlorophyll a/b-binding protein 1 [Panax ginseng]
C174640	4.51145	2.46246	9.67e-09	7.87e-08	"negative regulation of transcription from RNA polymerase II promoter"	"nucleus"	"RNA polymerase II core promoter sequence-specific DNA binding"	-	-	>ref|XP_020575641.1| BRI1 kinase inhibitor 1 [Phalaenopsis equestris]
scaffold1892	4.49961	5.69467	4.21e-92	4.49e-90	"NAD(P)H dehydrogenase complex assembly"	"chloroplast"	"peptidyl-prolyl cis-trans isomerase activity"	"Peptidylprolylisomerase."	"Toxoplasmosis"	>gb|AJS13484.1| PnsL5 [Erycina pusilla]
scaffold21710	4.48981	4.71682	4.15e-40	1.6e-38	"response to cold"	"cytosol"	"protein binding"	"Glyceraldehyde-3-phosphatedehydrogenase(NADP(+))(phosphorylating)."	"Carbon fixation in photosynthetic organisms"	>gb|KJB57938.1| hypothetical protein B456_009G186400 [Gossypium raimondii]
CL7153Contig1	4.48748	5.55372	1.1e-64	7.57e-63	"response to wounding"	"plasma membrane"	"protein binding"	"Fe(3+)-transportingATPase."	"ABC transporters"	>ref|XP_020581691.1| ABC transporter G family member 11 isoform X2 [Phalaenopsis equestris]
C223095	4.47607	5.26844	1.23e-65	8.63e-64	"translation"	"chloroplast"	"structural constituent of ribosome"	-	"Ribosome"	>ref|XP_020687292.1| 50S ribosomal protein L35, chloroplastic [Dendrobium catenatum]
C182074	4.46528	2.41804	5.44e-09	4.54e-08	-	-	-	-	-	>ref|XP_010928922.1| PREDICTED: uncharacterized protein LOC105050548 [Elaeis guineensis]
C235567	4.43562	5.84623	3.21e-86	3.18e-84	-	"chloroplast"	"protein binding"	"PhotosystemII."	"Photosynthesis"	>gb|AFA27419.1| photosystem II CP43 chlorophyll apoprotein, partial [Chamaedorea seifrizii]
C158728	4.43083	2.37477	7.75e-08	5.64e-07	-	-	-	-	-	>ref|WP_014413229.1| hypothetical protein, partial [Rhodospirillum photometricum]
C195787	4.41834	3.19348	2.78e-14	3.56e-13	-	-	"protein binding"	"DNA-3-methyladenineglycosylaseI."	"Base excision repair"	>ref|XP_020573909.1| uncharacterized protein LOC110020221 [Phalaenopsis equestris]
scaffold7116	4.41505	5.72824	1.49e-85	1.46e-83	"leaf senescence"	-	"oxidoreductase activity	"Aminocyclopropanecarboxylateoxidase."	"Diterpenoid biosynthesis"	>ref|XP_018846557.1| PREDICTED: protein DOWNY MILDEW RESISTANCE 6-like [Juglans regia]
scaffold11462	4.40774	6.58258	2.74e-94	3.01e-92	"protein heterotrimerization"	"chloroplast"	"protein binding"	-	"Protein export"	>ref|XP_020678378.1| signal recognition particle 54 kDa protein, chloroplastic isoform X2 [Dendrobium catenatum]
CL2268Contig1	4.40393	7.7872	6.77e-229	2.6e-226	-	-	-	-	-	>ref|XP_020698472.1| uncharacterized protein LOC110111097 [Dendrobium catenatum]
CL6938Contig1	4.39904	3.18567	4.47e-13	5.27e-12	"protein targeting to chloroplast"	"nucleus"	"protein binding"	-	"Circadian rhythm - plant"	>ref|XP_020588993.1| protein CHLOROPLAST IMPORT APPARATUS 2-like isoform X2 [Phalaenopsis equestris]
CL7215Contig1	4.39349	4.62987	1.14e-34	3.74e-33	"de-etiolation"	"mitochondrion"	"damaged DNA binding"	-	-	>ref|XP_020689161.1| uncharacterized protein LOC110104410 isoform X1 [Dendrobium catenatum]
C228471	4.39253	4.38543	3.76e-33	1.18e-31	-	"plasma membrane-derived thylakoid photosystem II"	"protein binding"	-	"Photosynthesis"	>ref|XP_020689099.1| photosystem II reaction center PSB28 protein, chloroplastic [Dendrobium catenatum]
scaffold1891	4.38289	5.80073	3.52e-97	4.01e-95	"NAD(P)H dehydrogenase complex assembly"	"chloroplast"	-	"Peptidylprolylisomerase."	-	>gb|AQX44182.1| hypothetical protein [Apostasia odorata]
scaffold10907	4.37726	3.16329	2.57e-15	3.55e-14	"lignin biosynthetic process"	"chloroplast"	"identical protein binding"	"Beta-glucosidase."	"Cyanoamino acid metabolism"	>ref|XP_020676389.1| beta-glucosidase 18-like [Dendrobium catenatum]
scaffold6978	4.37382	7.05159	4.66e-190	1.31e-187	"sulfate assimilation"	"chloroplast"	"adenylyl-sulfate reductase activity"	"Adenylyl-sulfatereductase(glutathione)."	"Sulfur metabolism"	>gb|OAY67213.1| 5'-adenylylsulfate reductase 3, chloroplastic [Ananas comosus]
scaffold20509	4.35463	2.32289	2.31e-08	1.8e-07	"trichome morphogenesis"	"nucleus"	"sequence-specific DNA binding transcription factor activity"	-	-	>ref|XP_020591278.1| LOW QUALITY PROTEIN: homeobox-leucine zipper protein ROC2-like [Phalaenopsis equestris]
scaffold6925	4.34707	4.98322	2.23e-45	1.01e-43	"glutathione catabolic process"	"cytoplasm"	"gamma-glutamylcyclotransferase activity"	"Gamma-glutamylcyclotransferase."	-	>ref|XP_020691767.1| gamma-glutamylcyclotransferase 2-1-like [Dendrobium catenatum]
CL3700Contig1	4.34696	5.95537	1.27e-105	1.62e-103	-	"plastid"	"protein binding"	-	"Photosynthesis"	>gb|ABK95035.1| unknown [Populus trichocarpa]
scaffold7494	4.33939	9.58508	0	0	"pollen tube growth"	"Golgi apparatus"	"beta-galactosidase activity"	"Protodioscin26-O-beta-D-glucosidase."	"Cyanoamino acid metabolism"	>ref|XP_018813484.1| PREDICTED: beta-glucosidase 12-like [Juglans regia]
scaffold1063	4.33899	3.1356	1.34e-13	1.63e-12	-	-	-	-	-	>ref|XP_020685428.1| uncharacterized protein LOC110101737 isoform X1 [Dendrobium catenatum]
C234509	4.33543	5.53	3.09e-61	1.99e-59	"phosphoenolpyruvate-dependent sugar phosphotransferase system"	"nucleus"	"protein binding"	"Pyruvate	"Pyruvate metabolism"	>ref|XP_020688533.1| pyruvate, phosphate dikinase, chloroplastic [Dendrobium catenatum]
CL7920Contig1	4.30665	5.8209	4.68e-78	4.04e-76	"response to wounding"	"plasma membrane"	"protein binding"	-	-	>ref|XP_020693342.1| protein NRT1/ PTR FAMILY 6.4 [Dendrobium catenatum]
scaffold20398	4.3059	7.06665	2.04e-193	6.04e-191	"photoinhibition"	"chloroplast"	"protein binding"	-	"Photosynthesis"	>gb|ARV78453.1| chloroplast oxygen-envolving enhancer protein 1 [Vernicia fordii]
C233575	4.30071	5.72436	9.84e-87	9.76e-85	"nonphotochemical quenching"	"chloroplast"	"magnesium ion binding"	"Riboflavinkinase."	"Riboflavin metabolism"	>ref|XP_020704103.1| haloacid dehalogenase-like hydrolase domain-containing protein At3g48420 [Dendrobium catenatum]
scaffold24322	4.30007	2.27121	5.01e-08	3.74e-07	"growth"	"plastid"	"structural constituent of ribosome"	-	"Ribosome"	>gb|AMX27501.1| ribosomal protein S19 (chloroplast) [Peristylus tentaculatus]
scaffold1614	4.28638	4.92923	1.4e-50	7.11e-49	-	-	-	-	"Ribosome"	>gb|OAY72200.1| 50S ribosomal protein L5, chloroplastic [Ananas comosus]
[truncated: 33 more rows]

## Sheet: TvL down
Original Research Article
[truncated: 1,014 more rows]

[truncated: 1 more sheets: TvL up]
