# Supplementary material for: De novo transcriptome provides insights into the growth behaviour and resveratrol and trans-stilbenes biosynthesis in Dactylorhiza hatagirea - An endangered alpine terrestrial orchid of western Himalaya
Source: Sci Rep. 2019 Sep 11;9:13133. doi: 10.1038/s41598-019-49446-w (PMC6739469; doi:10.1038/s41598-019-49446-w)
Supplement: Supplementary file 3 — Supplementary Table S5 [file 41598_2019_49446_MOESM3_ESM.xlsx]

## Sheet: Supplementary Table S5
Original Research Article
De novo transcriptome provides insights into its growth behaviour and resveratrol and trans-stilbenes biosynthesis in Dactylorhiza hatagirea - An endangered alpine terrestrial orchid of western Himalaya
Nisha Dhiman 1,2#, Nitesh Kumar Sharma 1,2#, Pooja Thapa 1#, Isha Sharma 1, Mohit Kumar Swarnkar 1, Amit Chawla 1,2, Ravi Shankar 1,2* and Amita Bhattacharya 1,2*
1 Division of Biotechnology, CSIR-Institute of Himalayan Bioresource Technology, Palampur-176061, H.P., India
2 Academy of Scientific and Innovative Research, Human Resource Development Centre, Ghaziabad-201 002, Uttar Pradesh, INDIA
For correspondence: amitabhatta@ihbt.res.in; ravish@ihbt.res.in
Supplementary Table S5: Details of the selected differential expressing unigenes involved in various steps of plant response to cold stress in D. hatagirea
Contig_name	logFoldChange	logCPM	PValue	FDR	GO_P	GO_C	GO_F	EC	KEGG	ANNOTATION	Tissues in comparison	Process related
CL7697Contig1	2.9573	4.88923	1.86e-24	2.59e-23	"pollen tube development"	"plasmodesma"	"protein binding"	"Glucomannan4-beta-mannosyltransferase."	"Starch and sucrose metabolism"	>ref|XP_020583711.1| probable xyloglucan glycosyltransferase 7 [Phalaenopsis equestris]	S v T	"Glucomannan4-beta-mannosyltransferase."
scaffold15081	5.61417	0.763945	0.00675719	0.0162748	"pollen tube development"	"plasmodesma"	"protein binding"	"Glucomannan4-beta-mannosyltransferase."	"Glycerolipid metabolism"	>ref|XP_020676635.1| probable xyloglucan glycosyltransferase 9 [Dendrobium catenatum]	S v T	"Glucomannan4-beta-mannosyltransferase."
scaffold19018	7.52163	6.09558	2.47e-165	3.5e-163	"DNA mediated transformation"	"Golgi apparatus"	"mannan synthase activity"	"Glucomannan4-beta-mannosyltransferase."	"Starch and sucrose metabolism"	>ref|XP_009353016.1| PREDICTED: glucomannan 4-beta-mannosyltransferase 9-like isoform X2 [Pyrus x bretschneideri]	S v T	"Glucomannan4-beta-mannosyltransferase."
CL6014Contig1	8.38055	2.96289	1.56e-18	1.65e-17	"DNA mediated transformation"	"Golgi apparatus"	"mannan synthase activity"	"Glucomannan4-beta-mannosyltransferase."	"Glycerolipid metabolism"	>gb|KZM95501.1| hypothetical protein DCAR_018743 [Daucus carota subsp. sativus]	S v T	"Glucomannan4-beta-mannosyltransferase."
scaffold11009	2.08058	7.10199	4.17562e-78	3.61661e-76	"pollen wall assembly"	"Golgi apparatus"	"sucrose-phosphate synthase activity"	"Sucrose-phosphatesynthase."	"Starch and sucrose metabolism"	>gb|ALS55908.1| sucrose phosphate synthase [Dendrobium catenatum]	S v L	Starch and sucrose metabolism related
scaffold11011	2.40412	2.57089	2.99512e-05	9.3882e-05	"pollen wall assembly"	"Golgi apparatus"	"sucrose-phosphate synthase activity"	"Sucrose-phosphatesynthase."	"Starch and sucrose metabolism"	>ref|XP_020675233.1| sucrose-phosphate synthase [Dendrobium catenatum]	T v L	Starch and sucrose metabolism related
scaffold11009	2.70053	6.894	1.51203e-110	8.54722e-109	"pollen wall assembly"	"Golgi apparatus"	"sucrose-phosphate synthase activity"	"Sucrose-phosphatesynthase."	"Starch and sucrose metabolism"	>gb|ALS55908.1| sucrose phosphate synthase [Dendrobium catenatum]	T v L	Starch and sucrose metabolism related
scaffold20835	3.11115	1.26701	0.00236043	0.00540184	"callose deposition in phloem sieve plate"	"cell wall"	"sucrose synthase activity"	"Sucrosesynthase."	"Starch and sucrose metabolism"	>ref|XP_020699398.1| sucrose synthase 7-like isoform X2 [Dendrobium catenatum]	T v L	Starch and sucrose metabolism related
CL9723Contig1	2.0919	1.85767	0.00600105	0.0183017	"starch catabolic process"	"nucleus"	"beta-amylase activity"	"Beta-amylase."	"Starch and sucrose metabolism"	>ref|XP_020681645.1| beta-amylase 1, chloroplastic [Dendrobium catenatum]	S v L	Carbohydrate related
CL2230Contig1	-6.07226	7.67602	0	0	"starch biosynthetic process"	"chloroplast"	"protein binding"	"Glucose-1-phosphateadenylyltransferase."	"Starch and sucrose metabolism"	>ref|XP_020579460.1| glucose-1-phosphate adenylyltransferase large subunit 1-like isoform X1 [Phalaenopsis equestris]	T v L	Carbohydrate related
CL53Contig4	-3.90649	6.14317	1.6e-101	8.09e-100	"starch catabolic process"	"mitochondrion"	"protein binding"	"Histidinekinase."	-	>ref|XP_020589457.1| alpha-glucan water dikinase, chloroplastic isoform X3 [Phalaenopsis equestris]	T v L	Carbohydrate related
scaffold23476	-3.6106	1.5346	0.000123391	0.000353559	"nucleotide-sugar transport"	"endoplasmic reticulum"	"GDP-fucose transmembrane transporter activity"	-	-	>ref|XP_020576477.1| probable sugar phosphate/phosphate translocator At3g11320 [Phalaenopsis equestris]	T v L	Carbohydrate related
scaffold10398	-3.11146	7.22477	6.16e-115	3.67e-113	"response to heat"	"nucleus"	"mannose-1-phosphate guanylyltransferase activity"	"Mannose-1-phosphateguanylyltransferase."	"Fructose and mannose metabolism"	>gb|AHY34918.1| GDP-mannose pyrophosphorylase [Dendrobium catenatum]	T v L	Carbohydrate related
CL1971Contig1	-2.79699	7.92293	2.84e-220	4.24e-218	"starch metabolic process"	"chloroplast"	"protein binding"	"Glucose-1-phosphateadenylyltransferase."	"Starch and sucrose metabolism"	>ref|XP_020671950.1| glucose-1-phosphate adenylyltransferase small subunit, chloroplastic/amyloplastic isoform X1 [Dendrobium	T v L	Carbohydrate related
C194055	2.08677	2.83401	5.29e-05	0.000193159	"galacturonate biosynthetic process"	"endosome"	"UDP-glucuronate 4-epimerase activity"	"UDP-glucuronate4-epimerase."	"Starch and sucrose metabolism"	>ref|XP_020594316.1| UDP-glucuronate 4-epimerase 1-like, partial [Phalaenopsis equestris]	S v T	Carbohydrate related
CL53Contig4	2.26767	6.35855	4.73e-54	1.57e-52	"starch catabolic process"	"mitochondrion"	"protein binding"	"Histidinekinase."	-	>ref|XP_020589457.1| alpha-glucan water dikinase, chloroplastic isoform X3 [Phalaenopsis equestris]	S v T	Carbohydrate related
CL1720Contig1	2.27949	4.51	4.38291e-15	5.95513e-14	"carbohydrate phosphorylation"	"cytoplasm"	"ketohexokinase activity"	"Ribokinase."	"Pentose phosphate pathway"	>ref|XP_020679332.1| ketohexokinase isoform X1 [Dendrobium catenatum]	S v L	Carbohydrate related
scaffold9733	2.49527	4.42376	1.33e-18	1.42e-17	"anthocyanin biosynthetic process"	"plant-type vacuole"	"beta-galactosidase activity"	"Beta-glucosidase."	"Cyanoamino acid metabolism"	>ref|XP_020696243.1| beta-glucosidase 22-like [Dendrobium catenatum]	S v T	Carbohydrate related
C216619	2.56873	4.27115	1.98744e-15	2.77215e-14	"carbohydrate phosphorylation"	"cytoplasm"	"nucleotide binding"	"Ribokinase."	"Pentose phosphate pathway"	>ref|XP_020679333.1| ketohexokinase isoform X2 [Dendrobium catenatum]	S v L	Carbohydrate related
C216619	2.7581	4.13919	2.66874e-16	1.97943e-15	"carbohydrate phosphorylation"	"cytoplasm"	"nucleotide binding"	"Ribokinase."	"Pentose phosphate pathway"	>ref|XP_020679333.1| ketohexokinase isoform X2 [Dendrobium catenatum]	T v L	Carbohydrate related
CL167Contig2	2.86777	5.14252	1.26804e-42	2.34979e-41	"photorespiration"	"chloroplast"	"glycerate kinase activity"	"Glycerate3-kinase."	-	>ref|XP_020678415.1| D-glycerate 3-kinase, chloroplastic [Dendrobium catenatum]	T v L	Carbohydrate related
scaffold10398	2.87489	7.28278	5.12e-98	3.5e-96	"response to heat"	"nucleus"	"mannose-1-phosphate guanylyltransferase activity"	"Mannose-1-phosphateguanylyltransferase."	"Fructose and mannose metabolism"	>gb|AHY34918.1| GDP-mannose pyrophosphorylase [Dendrobium catenatum]	S v T	Carbohydrate related
CL6798Contig1	2.95204	4.12187	4.99e-19	5.42e-18	"galacturonate biosynthetic process"	"endosome"	"protein binding"	"UDP-glucuronate4-epimerase."	"Starch and sucrose metabolism"	>ref|XP_020695330.1| UDP-glucuronate 4-epimerase 6-like [Dendrobium catenatum]	S v T	Carbohydrate related
scaffold3071	2.99274	5.24761	9.69e-45	2.57e-43	"mutualism"	"extracellular space"	"beta-glucosidase activity"	"Beta-glucosidase."	"Cyanoamino acid metabolism"	>ref|XP_020693106.1| uncharacterized protein LOC110107248 [Dendrobium catenatum]	S v T	Carbohydrate related
scaffold6024	3.07034	7.69837	1.33e-173	2.03e-171	"response to karrikin"	"chloroplast"	"identical protein binding"	"Beta-glucosidase."	"Cyanoamino acid metabolism"	>ref|XP_010921681.1| PREDICTED: beta-glucosidase 22-like [Elaeis guineensis]	S v T	Carbohydrate related
scaffold26169	3.16725	5.3435	1.67e-46	4.68e-45	"galacturonate biosynthetic process"	"endosome"	"UDP-glucuronate 4-epimerase activity"	"UDP-glucuronate4-epimerase."	"Starch and sucrose metabolism"	>ref|XP_020682573.1| UDP-glucuronate 4-epimerase 1-like [Dendrobium catenatum]	S v T	Carbohydrate related
CL2381Contig1	3.31603	3.3267	2.30743e-11	1.28563e-10	"response to molecule of bacterial origin"	"nucleus"	"phosphoglycerate kinase activity"	"Phosphoglyceratekinase."	"Glycolysis / Gluconeogenesis"	>ref|XP_020588716.1| phosphoglycerate kinase, chloroplastic, partial [Phalaenopsis equestris]	T v L	Carbohydrate related
CL2381Contig1	3.63793	3.41077	2.31861e-12	2.59896e-11	"response to molecule of bacterial origin"	"nucleus"	"phosphoglycerate kinase activity"	"Phosphoglyceratekinase."	"Glycolysis / Gluconeogenesis"	>ref|XP_020588716.1| phosphoglycerate kinase, chloroplastic, partial [Phalaenopsis equestris]	S v L	Carbohydrate related
CL1971Contig1	3.96772	7.84836	4.14e-288	1.33e-285	"starch metabolic process"	"chloroplast"	"protein binding"	"Glucose-1-phosphateadenylyltransferase."	"Starch and sucrose metabolism"	>ref|XP_020671950.1| glucose-1-phosphate adenylyltransferase small subunit, chloroplastic/amyloplastic isoform X1 [Dendrobium	S v T	Carbohydrate related
CL4226Contig1	4.09064	7.39463	7.0226e-239	1.14213e-236	"response to cold"	"cell wall"	"phosphoglycerate kinase activity"	"Phosphoglyceratekinase."	"Glycolysis / Gluconeogenesis"	>ref|XP_020700038.1| phosphoglycerate kinase, chloroplastic-like isoform X2 [Dendrobium catenatum]	T v L	Carbohydrate related
CL167Contig1	4.17477	4.88847	1.10327e-47	2.32069e-46	"photorespiration"	"chloroplast"	"glycerate kinase activity"	"Glycerate3-kinase."	-	>ref|XP_020594800.1| D-glycerate 3-kinase, chloroplastic-like [Phalaenopsis equestris]	T v L	Carbohydrate related
CL3853Contig1	4.4179	4.55463	1.62278e-42	2.99951e-41	"response to molecule of bacterial origin"	"nucleus"	"phosphoglycerate kinase activity"	"Phosphoglyceratekinase."	"Glycolysis / Gluconeogenesis"	>ref|WP_071243800.1| phosphoglycerate kinase, partial [Acinetobacter baumannii]	T v L	Carbohydrate related
CL4226Contig1	4.95181	7.46821	1.5174e-267	8.27985e-265	"response to cold"	"cell wall"	"phosphoglycerate kinase activity"	"Phosphoglyceratekinase."	"Glycolysis / Gluconeogenesis"	>ref|XP_020700038.1| phosphoglycerate kinase, chloroplastic-like isoform X2 [Dendrobium catenatum]	S v L	Carbohydrate related
scaffold21265	5.26505	3.05604	4.19e-15	3.72e-14	"trehalose biosynthetic process"	"chloroplast"	"trehalose-phosphatase activity"	"Trehalose-phosphatase."	"Starch and sucrose metabolism"	>ref|XP_020703201.1| probable trehalose-phosphate phosphatase F [Dendrobium catenatum]	S v T	Carbohydrate related
C174680	5.33368	0.610978	0.0131104	0.0292637	"anthocyanin biosynthetic process"	"plant-type vacuole"	"identical protein binding"	"Cyanidin3-O-glucoside7-O-glucosyltransferase(acyl-glucose)."	"Cyanoamino acid metabolism"	>ref|XP_020704842.1| beta-glucosidase 22-like [Dendrobium catenatum]	S v T	Carbohydrate related
CL3853Contig1	5.39643	4.63316	2.10168e-46	9.78501e-45	"response to molecule of bacterial origin"	"nucleus"	"phosphoglycerate kinase activity"	"Phosphoglyceratekinase."	"Glycolysis / Gluconeogenesis"	>ref|WP_071243800.1| phosphoglycerate kinase, partial [Acinetobacter baumannii]	S v L	Carbohydrate related
C228019	5.59238	4.22989	1.45e-39	3.31e-38	"mutualism"	"extracellular space"	"beta-glucosidase activity"	"Beta-glucosidase."	"Cyanoamino acid metabolism"	>ref|XP_020586458.1| uncharacterized protein LOC110028803 [Phalaenopsis equestris]	S v T	Carbohydrate related
C191073	5.97899	1.05094	0.000949091	0.00358827	"UDP-galactose transmembrane transport"	"integral to Golgi membrane"	"UDP-galactose transmembrane transporter activity"	-	-	>ref|XP_020597541.1| UDP-galactose/UDP-glucose transporter 2-like [Phalaenopsis equestris]	S v L	Carbohydrate related
C165724	6.31534	1.24776	0.000147476	0.000503543	"ascospore formation"	"cytosol"	"protein binding"	"Alpha	"Starch and sucrose metabolism"	>emb|CCO28944.1| alpha,alpha-trehalose-phosphate synthase (UDP-forming) [Rhizoctonia solani AG-1 IB]	S v T	Carbohydrate related
scaffold23476	6.70189	1.52868	8.61e-06	3.51e-05	"nucleotide-sugar transport"	"endoplasmic reticulum"	"GDP-fucose transmembrane transporter activity"	-	-	>ref|XP_020576477.1| probable sugar phosphate/phosphate translocator At3g11320 [Phalaenopsis equestris]	S v T	Carbohydrate related
CL2230Contig1	6.87897	7.69819	0	0	"starch biosynthetic process"	"chloroplast"	"protein binding"	"Glucose-1-phosphateadenylyltransferase."	"Starch and sucrose metabolism"	>ref|XP_020579460.1| glucose-1-phosphate adenylyltransferase large subunit 1-like isoform X1 [Phalaenopsis equestris]	S v T	Carbohydrate related
scaffold18447	7.52626	2.19678	3.54e-09	2.08e-08	"trehalose metabolic process"	"nucleus"	"trehalose-phosphatase activity"	"Trehalose-phosphatase."	"Starch and sucrose metabolism"	>emb|CUA76791.1| alpha,alpha-trehalose-phosphate synthase (UDP-forming) [Rhizoctonia solani]	S v T	Carbohydrate related
C185760	7.68494	2.34578	3.12e-11	2.17e-10	"trehalose biosynthetic process"	"alpha	"trehalose-phosphatase activity"	"Trehalose-phosphatase."	"Starch and sucrose metabolism"	>emb|CCO26952.1| alpha,alpha-trehalose-phosphate synthase (UDP-forming) [Rhizoctonia solani AG-1 IB]	S v T	Carbohydrate related
C195239	7.68824	2.3464	1.71e-11	1.22e-10	"anthocyanin metabolic process"	"vacuole"	"identical protein binding"	"Beta-glucosidase."	"Cyanoamino acid metabolism"	>ref|XP_020108101.1| beta-glucosidase 22-like isoform X1 [Ananas comosus]	S v T	Carbohydrate related
scaffold21159	10.6697	5.14743	1.17e-87	6.8e-86	"glycogen biosynthetic process"	"cytoplasm"	"glycogen (starch) synthase activity"	"Glycogen(starch)synthase."	"Starch and sucrose metabolism"	>emb|CCO30288.1| glycogen(starch) synthase [Rhizoctonia solani AG-1 IB]	S v T	Carbohydrate related
scaffold25402	11.0295	5.5001	6.65e-108	5.2e-106	"defense response to nematode"	"cell wall"	"protein binding"	"Licheninase."	"Starch and sucrose metabolism"	>ref|XP_020690989.1| putative glucan endo-1,3-beta-glucosidase GVI [Dendrobium catenatum]	S v T	Carbohydrate related
C228611	2.28172	3.0196	4.87958e-07	3.20717e-06	"protein autophosphorylation"	"plasma membrane"	"protein serine/threonine kinase activity"	"Non-specificserine/threonineproteinkinase."	"Plant-pathogen interaction"	>ref|XP_020580366.1| proline-rich receptor-like protein kinase PERK1 [Phalaenopsis equestris]	S v L	receptor-like protein kinase
scaffold21832	2.45101	5.18837	2.63e-31	4.64e-30	"lateral root morphogenesis"	"plasma membrane"	"protein kinase activity"	"Non-specificserine/threonineproteinkinase."	"Plant hormone signal transduction"	>ref|XP_020585732.1| receptor-like protein kinase HSL1 [Phalaenopsis equestris]	S v T	receptor-like protein kinase
CL8358Contig1	3.00184	1.94183	8.18965e-05	0.000241606	"xylem and phloem pattern formation"	"Casparian strip"	"peptide receptor activity"	"Receptorprotein-tyrosinekinase."	"Plant hormone signal transduction"	>ref|XP_020677787.1| receptor-like protein kinase HSL1 [Dendrobium catenatum]	T v L	receptor-like protein kinase
scaffold23436	3.07756	3.35489	1.48326e-12	8.89407e-12	-	-	-	-	-	>ref|XP_020686555.1| proline-rich receptor-like protein kinase PERK2 [Dendrobium catenatum]	T v L	receptor-like protein kinase
scaffold26214	3.24962	5.47883	2.19727e-62	6.28358e-61	"response to ozone"	"plasma membrane"	"protein serine/threonine kinase activity"	"Non-specificserine/threonineproteinkinase."	"Plant hormone signal transduction"	>ref|XP_020695018.1| cysteine-rich receptor-like protein kinase 42 [Dendrobium catenatum]	T v L	receptor-like protein kinase
C232305	3.26209	3.90724	5.31753e-21	4.94423e-20	"positive regulation of defense response"	"plasma membrane"	"protein serine/threonine kinase activity"	"Non-specificserine/threonineproteinkinase."	"Plant-pathogen interaction"	>ref|XP_020703484.1| putative receptor-like protein kinase At3g47110 [Dendrobium catenatum]	T v L	receptor-like protein kinase
scaffold20288	3.85549	1.8173	8.51491e-06	2.85945e-05	"developmental process"	"plasma membrane"	"protein kinase binding"	"Non-specificserine/threonineproteinkinase."	-	>ref|XP_020683573.1| proline-rich receptor-like protein kinase PERK13 [Dendrobium catenatum]	T v L	receptor-like protein kinase
C185074	5.31802	0.636709	0.0135023	0.0367794	"pollen development"	"plasma membrane"	"protein kinase binding"	"Non-specificserine/threonineproteinkinase."	"Plant-pathogen interaction"	>ref|XP_020693428.1| probable receptor-like protein kinase At1g49730 isoform X2 [Dendrobium catenatum]	S v L	receptor-like protein kinase
CL2744Contig1	5.79144	3.49865	3.23997e-22	3.14879e-21	"protein autophosphorylation"	"plasma membrane"	"protein serine/threonine kinase activity"	"Non-specificserine/threonineproteinkinase."	"Plant-pathogen interaction"	>ref|XP_020584985.1| LEAF RUST 10 DISEASE-RESISTANCE LOCUS RECEPTOR-LIKE PROTEIN KINASE-like 1.1 [Phalaenopsis equestris]	T v L	receptor-like protein kinase
C199685	7.72227	2.31109	3.95368e-12	2.30015e-11	"auxin mediated signaling pathway"	"plasma membrane"	"transmembrane receptor protein serine/threonine kinase activity"	"Non-specificserine/threonineproteinkinase."	"Plant hormone signal transduction"	>ref|XP_010651475.1| PREDICTED: probably inactive leucine-rich repeat receptor-like protein kinase At3g28040 [Vitis vinifera]	T v L	receptor-like protein kinase
CL343Contig1	-9.87974	9.56387	0	0	"melatonin biosynthetic process"	"cytoplasm"	"acetylserotonin O-methyltransferase activity"	"Trans-resveratroldi-O-methyltransferase."	"Benzoxazinoid biosynthesis"	>ref|XP_020694586.1| trans-resveratrol di-O-methyltransferase-like [Dendrobium catenatum]	T v L	Secondary metabolite related
scaffold21322	-9.14529	10.0729	0	0	"protein folding"	"mitochondrion"	"protein binding"	"Non-chaperoninmolecularchaperoneATPase."	"RNA degradation"	>ref|XP_020702549.1| 78 kDa glucose-regulated protein homolog [Dendrobium catenatum]	T v L	Secondary metabolite related
scaffold21322	11.548	10.0961	0	0	"protein folding"	"mitochondrion"	"protein binding"	"Non-chaperoninmolecularchaperoneATPase."	"RNA degradation"	>ref|XP_020702549.1| 78 kDa glucose-regulated protein homolog [Dendrobium catenatum]	S v T	Secondary metabolite related
CL343Contig1	11.9585	9.58874	0	0	"melatonin biosynthetic process"	"cytoplasm"	"acetylserotonin O-methyltransferase activity"	"Trans-resveratroldi-O-methyltransferase."	"Benzoxazinoid biosynthesis"	>ref|XP_020694586.1| trans-resveratrol di-O-methyltransferase-like [Dendrobium catenatum]	S v T	Secondary metabolite related
C205777	2.65138	3.92045	5.75535e-15	7.73514e-14	"response to water deprivation"	"cytosol"	-	-	-	>ref|XP_020705159.1| ABA-inducible protein PHV A1-like [Dendrobium catenatum]	S v L	Sensing cold or freezing stress
scaffold7259	2.70304	5.39585	4.69953e-38	7.67318e-37	"response to temperature stimulus"	"cell wall"	"protease binding"	"Non-chaperoninmolecularchaperoneATPase."	"Spliceosome"	>ref|XP_006349514.1| PREDICTED: heat shock cognate 70 kDa protein 2-like [Solanum tuberosum]	T v L	Sensing cold or freezing stress
scaffold25977	2.83453	5.90806	6.1628e-52	3.25222e-50	"response to water deprivation"	"chloroplast"	"protein binding"	-	-	>ref|XP_020692324.1| protein PROTON GRADIENT REGULATION 5, chloroplastic [Dendrobium catenatum]	S v L	Sensing cold or freezing stress
C135594	5.25345	0.634782	0.0490243	0.108778	"response to water deprivation"	"nucleus"	"identical protein binding"	"DNAhelicase."	-	>ref|XP_014754956.1| PREDICTED: ABA-inducible protein PHV A1 [Brachypodium distachyon]	S v L	Sensing cold or freezing stress
C51011	5.31801	0.636709	0.0135101	0.036786	"response to water deprivation"	"peroxisome"	"aldehyde dehydrogenase (NAD) activity"	"Betaine-aldehydedehydrogenase."	"Glycolysis / Gluconeogenesis"	>emb|CAD33258.1| betaine aldehyde dehydrogenase [Crocus sativus]	S v L	Sensing cold or freezing stress
CL3089Contig1	-6.22399	7.85706	0	0	"pollen germination"	"Golgi apparatus"	"maltose:hydrogen symporter activity"	-	-	>ref|XP_020698795.1| sucrose transport protein SUT1-like [Dendrobium catenatum]	S v L	Sucrose transporters
CL3089Contig1	-2.64633	4.38313	3.42e-21	3.2e-20	"pollen germination"	"Golgi apparatus"	"maltose:hydrogen symporter activity"	-	-	>ref|XP_020698795.1| sucrose transport protein SUT1-like [Dendrobium catenatum]	T v L	Sucrose transporters
scaffold14484	2.45468	3.76619	2.09434e-11	2.18926e-10	"protein homooligomerization"	"integral to plasma membrane"	"sugar transmembrane transporter activity"	-	-	>ref|XP_018675960.1| PREDICTED: bidirectional sugar transporter SWEET1a-like isoform X2 [Musa acuminata subsp. malaccensis]	S v L	Sugar transporters
CL2970Contig1	2.48202	7.43034	1.06313e-124	1.67662e-122	"protein homooligomerization"	"integral to plasma membrane"	"sugar transmembrane transporter activity"	"Non-specificserine/threonineproteinkinase."	-	>ref|XP_020680334.1| bidirectional sugar transporter SWEET1a [Dendrobium catenatum]	S v L	Sugar transporters
scaffold14484	2.73741	3.62064	3.93116e-14	2.58747e-13	"protein homooligomerization"	"integral to plasma membrane"	"sugar transmembrane transporter activity"	-	-	>ref|XP_018675960.1| PREDICTED: bidirectional sugar transporter SWEET1a-like isoform X2 [Musa acuminata subsp. malaccensis]	T v L	Sugar transporters
scaffold6606	3.17164	5.16516	2.41437e-46	4.92206e-45	"zinc ion transport"	"vacuole"	"protein binding"	-	-	>ref|XP_020575809.1| sugar transporter ERD6-like 7 isoform X2 [Phalaenopsis equestris]	T v L	Sugar transporters
scaffold25370	8.43421	2.94233	2.43532e-18	1.99598e-17	"cellular response to nitrogen starvation"	"integral to plasma membrane"	"sugar transmembrane transporter activity"	-	-	>ref|XP_020589678.1| bidirectional sugar transporter SWEET16-like isoform X1 [Phalaenopsis equestris]	T v L	Sugar transporters
CL4174Contig1	9.2608	3.73487	1.28715e-23	1.31942e-22	-	"integral to plasma membrane"	"sugar transmembrane transporter activity"	-	-	>ref|XP_020592009.1| bidirectional sugar transporter SWEET4-like [Phalaenopsis equestris]	T v L	Sugar transporters
C233801	9.67562	4.1157	5.77629e-44	1.10704e-42	"sucrose transport"	"integral to plasma membrane"	"sucrose transmembrane transporter activity"	"NADHdehydrogenase(quinone)."	"Oxidative phosphorylation"	>ref|XP_020580674.1| bidirectional sugar transporter SWEET14-like [Phalaenopsis equestris]	T v L	Sugar transporters
scaffold16671	2.03134	4.61044	3.79487e-18	3.08593e-17	"response to ozone"	"plasma membrane"	"protein serine/threonine kinase activity"	"Non-specificserine/threonineproteinkinase."	"Plant hormone signal transduction"	>ref|XP_020690411.1| cysteine-rich receptor-like protein kinase 2 [Dendrobium catenatum]	T v L	Transduction of cold/freezing stress signals
scaffold16671	2.03134	4.61044	3.79487e-18	3.08593e-17	"response to ozone"	"plasma membrane"	"protein serine/threonine kinase activity"	"Non-specificserine/threonineproteinkinase."	"Plant hormone signal transduction"	>ref|XP_020690411.1| cysteine-rich receptor-like protein kinase 2 [Dendrobium catenatum]	T v L	Transduction of cold/freezing stress signals
CL6896Contig1	2.17099	2.74979	6.43129e-05	0.000307563	"regulation of meristem growth"	"plasma membrane"	"protein binding"	"Non-specificserine/threonineproteinkinase."	"Plant hormone signal transduction"	>ref|XP_020581646.1| leucine-rich repeat receptor-like serine/threonine-protein kinase BAM1 [Phalaenopsis equestris]	S v L	Transduction of cold/freezing stress signals
scaffold17408	2.17143	5.41728	4.40966e-34	6.48353e-33	"amino acid import"	"plasma membrane"	"amino acid transmembrane transporter activity"	-	"Plant hormone signal transduction"	>ref|XP_020593357.1| lysine histidine transporter 1-like [Phalaenopsis equestris]	T v L	Transduction of cold/freezing stress signals
scaffold24702	2.20108	3.03215	9.48315e-07	3.54987e-06	"receptor-mediated endocytosis"	"endosome"	"transmembrane receptor protein serine/threonine kinase activity"	"Non-specificserine/threonineproteinkinase."	"Plant-pathogen interaction"	>ref|XP_020694585.1| LRR receptor-like serine/threonine-protein kinase FLS2 isoform X1 [Dendrobium catenatum]	T v L	Transduction of cold/freezing stress signals
C214699	2.44003	3.37665	3.29112e-10	1.67795e-09	"response to auxin stimulus"	"endosome"	"auxin influx transmembrane transporter activity"	-	"Plant hormone signal transduction"	>ref|XP_020700174.1| auxin transporter-like protein 3 isoform X2 [Dendrobium catenatum]	T v L	Transduction of cold/freezing stress signals
C230745	2.44928	4.53678	1.36135e-16	1.0254e-15	"amino acid import"	"plasma membrane"	"amino acid transmembrane transporter activity"	-	-	>ref|XP_020593413.1| lysine histidine transporter-like 8 [Phalaenopsis equestris]	T v L	Transduction of cold/freezing stress signals
scaffold14484	2.45468	3.76619	2.09434e-11	2.18926e-10	"protein homooligomerization"	"integral to plasma membrane"	"sugar transmembrane transporter activity"	-	-	>ref|XP_018675960.1| PREDICTED: bidirectional sugar transporter SWEET1a-like isoform X2 [Musa acuminata subsp. malaccensis]	S v L	Transduction of cold/freezing stress signals
CL2970Contig1	2.48202	7.43034	1.06313e-124	1.67662e-122	"protein homooligomerization"	"integral to plasma membrane"	"sugar transmembrane transporter activity"	"Non-specificserine/threonineproteinkinase."	-	>ref|XP_020680334.1| bidirectional sugar transporter SWEET1a [Dendrobium catenatum]	S v L	Transduction of cold/freezing stress signals
C227823	2.6595	2.4905	7.81476e-06	2.63833e-05	"microsporogenesis"	"plasma membrane"	"protein binding"	"Non-specificserine/threonineproteinkinase."	"Plant hormone signal transduction"	>ref|XP_020588408.1| probable LRR receptor-like serine/threonine-protein kinase At5g10290 isoform X2 [Phalaenopsis equestris]	T v L	Transduction of cold/freezing stress signals
C201507	2.73381	2.21732	0.000153114	0.000432845	"response to water deprivation"	"plasma membrane"	"high-affinity hydrogen:glucose symporter activity"	-	"Meiosis - yeast"	>gb|AEQ94177.1| hexose transporter [Elaeis guineensis]	T v L	Transduction of cold/freezing stress signals
scaffold14484	2.73741	3.62064	3.93116e-14	2.58747e-13	"protein homooligomerization"	"integral to plasma membrane"	"sugar transmembrane transporter activity"	-	-	>ref|XP_018675960.1| PREDICTED: bidirectional sugar transporter SWEET1a-like isoform X2 [Musa acuminata subsp. malaccensis]	T v L	Transduction of cold/freezing stress signals
C206779	2.74928	3.73047	3.11478e-13	3.70124e-12	"positive regulation of abscisic acid mediated signaling pathway"	"plasma membrane"	"protein kinase activity"	"Non-specificserine/threonineproteinkinase."	"Plant hormone signal transduction"	>gb|OAY76129.1| putative LRR receptor-like serine/threonine-protein kinase [Ananas comosus]	S v L	Transduction of cold/freezing stress signals
scaffold19478	2.84355	3.81551	2.80804e-13	3.34549e-12	"response to cytokinin stimulus"	"nucleus"	"two-component response regulator activity"	"Histidinekinase."	"Plant hormone signal transduction"	>ref|XP_020679065.1| two-component response regulator ORR9-like [Dendrobium catenatum]	S v L	Transduction of cold/freezing stress signals
CL2396Contig1	3.17315	3.82669	2.49458e-18	2.04339e-17	"response to cytokinin stimulus"	"nucleus"	"two-component response regulator activity"	"Histidinekinase."	"Plant hormone signal transduction"	>ref|XP_020677335.1| two-component response regulator ORR9-like [Dendrobium catenatum]	T v L	Transduction of cold/freezing stress signals
scaffold19478	3.19471	3.6717	1.56062e-15	1.10757e-14	"response to cytokinin stimulus"	"nucleus"	"two-component response regulator activity"	"Histidinekinase."	"Plant hormone signal transduction"	>ref|XP_020679065.1| two-component response regulator ORR9-like [Dendrobium catenatum]	T v L	Transduction of cold/freezing stress signals
scaffold26214	3.24962	5.47883	2.19727e-62	6.28358e-61	"response to ozone"	"plasma membrane"	"protein serine/threonine kinase activity"	"Non-specificserine/threonineproteinkinase."	"Plant hormone signal transduction"	>ref|XP_020695018.1| cysteine-rich receptor-like protein kinase 42 [Dendrobium catenatum]	T v L	Transduction of cold/freezing stress signals
CL2500Contig1	3.99761	3.62226	4.52798e-20	4.03362e-19	"amino acid import"	"plasma membrane"	"amino acid transmembrane transporter activity"	-	-	>ref|XP_020697982.1| lysine histidine transporter-like 8 [Dendrobium catenatum]	T v L	Transduction of cold/freezing stress signals
C199685	4.53077	2.4635	1.45973e-09	1.29263e-08	"auxin mediated signaling pathway"	"plasma membrane"	"transmembrane receptor protein serine/threonine kinase activity"	"Non-specificserine/threonineproteinkinase."	"Plant hormone signal transduction"	>ref|XP_010651475.1| PREDICTED: probably inactive leucine-rich repeat receptor-like protein kinase At3g28040 [Vitis vinifera]	S v L	Transduction of cold/freezing stress signals
CL2396Contig1	5.11768	3.83265	2.58774e-26	6.29246e-25	"response to cytokinin stimulus"	"nucleus"	"two-component response regulator activity"	"Histidinekinase."	"Plant hormone signal transduction"	>ref|XP_020677335.1| two-component response regulator ORR9-like [Dendrobium catenatum]	S v L	Transduction of cold/freezing stress signals
C200053	6.56172	1.46555	2.6535e-05	0.000134768	"vasculature development"	"pollen tube"	"protein kinase activity"	"Non-specificserine/threonineproteinkinase."	"Plant hormone signal transduction"	>ref|XP_020691630.1| MDIS1-interacting receptor like kinase 1 [Dendrobium catenatum]	S v L	Transduction of cold/freezing stress signals
C199685	7.72227	2.31109	3.95368e-12	2.30015e-11	"auxin mediated signaling pathway"	"plasma membrane"	"transmembrane receptor protein serine/threonine kinase activity"	"Non-specificserine/threonineproteinkinase."	"Plant hormone signal transduction"	>ref|XP_010651475.1| PREDICTED: probably inactive leucine-rich repeat receptor-like protein kinase At3g28040 [Vitis vinifera]	T v L	Transduction of cold/freezing stress signals
C233801	9.67562	4.1157	5.77629e-44	1.10704e-42	"sucrose transport"	"integral to plasma membrane"	"sucrose transmembrane transporter activity"	"NADHdehydrogenase(quinone)."	"Oxidative phosphorylation"	>ref|XP_020580674.1| bidirectional sugar transporter SWEET14-like [Phalaenopsis equestris]	T v L	Transduction of cold/freezing stress signals
C224223	2.93996	4.5884	3.66497e-26	8.83316e-25	"lateral root formation"	"plasma membrane"	"sugar:hydrogen symporter activity"	"Non-specificserine/threonineproteinkinase."	-	>ref|XP_020689572.1| polyol transporter 5-like [Dendrobium catenatum]	S v L	Transporters
C224223	4.01307	4.39616	4.4093e-34	6.48353e-33	"lateral root formation"	"plasma membrane"	"sugar:hydrogen symporter activity"	"Non-specificserine/threonineproteinkinase."	-	>ref|XP_020689572.1| polyol transporter 5-like [Dendrobium catenatum]	T v L	Transporters
