# Supplementary material for: De novo transcriptome provides insights into the growth behaviour and resveratrol and trans-stilbenes biosynthesis in Dactylorhiza hatagirea - An endangered alpine terrestrial orchid of western Himalaya
Source: Sci Rep. 2019 Sep 11;9:13133. doi: 10.1038/s41598-019-49446-w (PMC6739469; doi:10.1038/s41598-019-49446-w)
Supplement: Supplementary file 4 — Supplementary Table S6 [file 41598_2019_49446_MOESM4_ESM.xlsx]

## Sheet: Leaves S
Original Research Article
De novo transcriptome provides insights into the growth and biosynthesis of resveratrol and trans-stilbenes in Dactylorhiza hatagirea - An endangered alpine terrestrial orchid of western Himalaya
Nisha Dhiman 1,2#, Nitesh Kumar Sharma 1,2#, Pooja Thapa 1#, Isha Sharma 1, Mohit Kumar Swarnkar 1, Amit Chawla 1,2, Ravi Shankar 1,2* and Amita Bhattacharya 1,2*
1 Division of Biotechnology, CSIR-Institute of Himalayan Bioresource Technology, Palampur-176061, H.P., India
2 Academy of Scientific and Innovative Research, Human Resource Development Centre, Ghaziabad-201 002, Uttar Pradesh, INDIA
For correspondence: amitabhatta@ihbt.res.in; ravish@ihbt.res.in
Supplementary Table S6: KEGG annotations of genes of leaves, shoot and tuber of D. hatagirea enriched under GO enrichment categories
Leaves in comparison to shoot
Enriched GO ID	GO enriched process name	KEGG pathway	Contig ID	Gene name
GO:0009628	Response to abiotic stimulus	Ubiquinone and other terpenoid-quinone biosynthesis	C220685	>ref|XP_020698462.1| uncharacterized methyltransferase At2g41040, chloroplastic isoform X2 [Dendrobium catenatum]
		Terpenoid backbone biosynthesis	CL6811Contig1	>ref|XP_020689200.1| dehydrodolichyl diphosphate synthase 2-like [Dendrobium catenatum]
		Starch and sucrose metabolism	C155688	>gb|ABR25961.1| csld4-cellulose synthase-like family d [Oryza sativa Indica Group]
		Starch and sucrose metabolism	scaffold11198	>ref|XP_020578775.1| LOW QUALITY PROTEIN: cellulose synthase-like protein D1 [Phalaenopsis equestris]
		RNA transport	scaffold24228	>ref|XP_020689677.1| 28 kDa ribonucleoprotein, chloroplastic-like [Dendrobium catenatum]
		RNA transport	CL9887Contig1	>ref|XP_020679350.1| 28 kDa ribonucleoprotein, chloroplastic-like [Dendrobium catenatum]
		RNA transport	scaffold25495	>ref|XP_020080592.1| protein PLASTID MOVEMENT IMPAIRED 2-like [Ananas comosus]
		Ribosome	CL3200Contig1	>ref|XP_020574961.1| 50S ribosomal protein L21, chloroplastic [Phalaenopsis equestris]
		Ribosome	scaffold9659	>ref|XP_020690501.1| 30S ribosomal protein S5, chloroplastic [Dendrobium catenatum]
		Plant-pathogen interaction	scaffold22222	>ref|XP_020680115.1| ferric reduction oxidase 6-like isoform X6 [Dendrobium catenatum]
		Plant hormone signal transduction	CL1355Contig1	>ref|XP_020680644.1| xyloglucan endotransglucosylase/hydrolase protein 22-like [Dendrobium catenatum]
		Photosynthesis - antenna proteins	scaffold1377	>gb|KJB55714.1| hypothetical protein B456_009G090600 [Gossypium raimondii]
		Photosynthesis - antenna proteins	scaffold20569	>gb|ABK95437.1| unknown [Populus trichocarpa]
		Photosynthesis - antenna proteins	scaffold12960	>ref|XP_002279834.1| PREDICTED: chlorophyll a-b binding protein CP29.2, chloroplastic [Vitis vinifera]
		Photosynthesis - antenna proteins	scaffold12959	>gb|KRX33489.1| Chlorophyll a-b binding protein CP29.1, chloroplastic, partial [Trichinella sp. T9]
		Photosynthesis - antenna proteins	CL5269Contig1	>ref|XP_010272798.1| PREDICTED: chlorophyll a-b binding protein 7, chloroplastic [Nelumbo nucifera]
		Photosynthesis - antenna proteins	CL6358Contig1	>gb|KFK24655.1| hypothetical protein AALP_AA8G007900 [Arabis alpina]
		Photosynthesis - antenna proteins	C55765	>ref|XP_020689536.1| chlorophyll a-b binding protein 5, chloroplastic [Dendrobium catenatum]
		Photosynthesis - antenna proteins	scaffold12961	>gb|ABX47016.1| chloroplast chlorophyll a/b binding protein cab-PhE7 [Phyllostachys edulis]
		Photosynthesis - antenna proteins	scaffold5304	>ref|XP_020701405.1| chlorophyll a-b binding protein CP26, chloroplastic [Dendrobium catenatum]
		Photosynthesis - antenna proteins	scaffold2201	>ref|XP_015948147.1| PREDICTED: chlorophyll a-b binding protein 7, chloroplastic [Arachis duranensis]
		Photosynthesis - antenna proteins	scaffold5303	>gb|AAX95979.1| chlorophyll a/b-binding protein CP26 precursor - maize [Oryza sativa Japonica Group]
		Photosynthesis - antenna proteins	CL326Contig1	>gb|ALR81047.1| chlorophyll a/b-binding protein 1 [Panax ginseng]
		Photosynthesis - antenna proteins	scaffold11635	>ref|XP_021682244.1| chlorophyll a-b binding protein P4, chloroplastic [Hevea brasiliensis]
		Photosynthesis - antenna proteins	scaffold10920	>ref|XP_020697355.1| chlorophyll a-b binding protein of LHCII type 1 [Dendrobium catenatum]
		Photosynthesis - antenna proteins	CL7710Contig1	>ref|XP_020697111.1| chlorophyll a-b binding protein 8, chloroplastic [Dendrobium catenatum]
		Photosynthesis - antenna proteins	CL5175Contig1	>gb|ABK23846.1| unknown [Picea sitchensis]
		Photosynthesis	scaffold11996	>ref|XP_020672629.1| photosystem II core complex proteins psbY, chloroplastic isoform X2 [Dendrobium catenatum]
		Photosynthesis	scaffold11995	>ref|XP_020672628.1| photosystem II core complex proteins psbY, chloroplastic isoform X1 [Dendrobium catenatum]
		Photosynthesis	scaffold3866	>gb|AQX44185.1| psbQ-like protein 3 [Apostasia odorata]
		Photosynthesis	scaffold14298	>ref|XP_020678366.1| ferredoxin, root R-B2-like [Dendrobium catenatum]
		Photosynthesis	scaffold20398	>gb|ARV78453.1| chloroplast oxygen-envolving enhancer protein 1 [Vernicia fordii]
		Oxidative phosphorylation	CL7827Contig1	>ref|XP_010923020.1| PREDICTED: ATP synthase delta chain, chloroplastic-like [Elaeis guineensis]
		Oxidative phosphorylation	C199057	>gb|ABR13321.1| putative ATP synthase CFi alpha subunit [Prunus dulcis]
		Oxidative phosphorylation	CL2253Contig1	>ref|XP_020695182.1| ATP synthase subunit delta, chloroplastic [Dendrobium catenatum]
		Oxidative phosphorylation	C182724	>gb|ABW34711.1| ATP synthase alpha subunit [Phoenix dactylifera]
		Oxidative phosphorylation	scaffold21847	>ref|XP_020702148.1| ATP synthase delta chain, chloroplastic-like [Dendrobium catenatum]
		Oxidative phosphorylation	scaffold20032	>ref|YP_009129538.1| ATP synthase CF1 subunit beta (chloroplast) [Habenaria pantlingiana]
		Nucleotide excision repair	scaffold16046	>ref|XP_020702287.1| DNA excision repair protein ERCC-8-like isoform X2 [Dendrobium catenatum]
		Glyoxylate and dicarboxylate metabolism	C228421	>ref|XP_020588450.1| LOW QUALITY PROTEIN: ribulose bisphosphate carboxylase small chain clone 512-like [Phalaenopsis equestris]
		Glyoxylate and dicarboxylate metabolism	scaffold14447	>ref|XP_010916368.1| PREDICTED: ribulose bisphosphate carboxylase small chain, chloroplastic-like [Elaeis guineensis]
		Glycolysis / Gluconeogenesis	scaffold25875	>ref|XP_020695499.1| aldehyde dehydrogenase family 3 member F1-like isoform X1 [Dendrobium catenatum]
		Glycolysis / Gluconeogenesis	C51011	>emb|CAD33258.1| betaine aldehyde dehydrogenase [Crocus sativus]
		Glycolysis / Gluconeogenesis	CL4226Contig1	>ref|XP_020700038.1| phosphoglycerate kinase, chloroplastic-like isoform X2 [Dendrobium catenatum]
		Glycolysis / Gluconeogenesis	scaffold18135	>ref|XP_010908128.1| PREDICTED: alcohol dehydrogenase-like 4 isoform X1 [Elaeis guineensis]
		Glycolysis / Gluconeogenesis	scaffold1322	>gb|KDO56720.1| hypothetical protein CISIN_1g044559mg [Citrus sinensis]
		Glycolysis / Gluconeogenesis	C220719	>gb|ACF84938.1| unknown [Zea mays]
		Glycolysis / Gluconeogenesis	CL1879Contig1	>ref|XP_020673840.1| 2-methylene-furan-3-one reductase-like [Dendrobium catenatum]
		Glycolysis / Gluconeogenesis	scaffold16517	>ref|XP_020695501.1| aldehyde dehydrogenase family 3 member F1-like isoform X3 [Dendrobium catenatum]
		Glutathione metabolism	scaffold24713	>ref|XP_020701204.1| putative glutathione peroxidase 7, chloroplastic [Dendrobium catenatum]
		Galactose metabolism	scaffold6762	>ref|XP_020585541.1| beta-galactosidase 11-like [Phalaenopsis equestris]
		Flavonoid biosynthesis	CL4082Contig1	>ref|XP_020705693.1| probable 2-oxoglutarate-dependent dioxygenase At5g05600 [Dendrobium catenatum]
		Flavonoid biosynthesis	CL5413Contig1	>gb|AHY20030.1| chalcone isomerase [Tulipa fosteriana]
		Flavonoid biosynthesis	scaffold22711	>ref|XP_020584391.1| 3-ketoacyl-CoA synthase 6-like [Phalaenopsis equestris]
		Flavonoid biosynthesis	scaffold21950	>gb|AQS95356.1| chalcone isomerase 1, partial [Dendrobium hybrid cultivar]
		Fatty acid biosynthesis	scaffold14252	>ref|XP_010249963.1| PREDICTED: 3-ketoacyl-CoA synthase 11-like [Nelumbo nucifera]
		Fatty acid biosynthesis	scaffold6392	>ref|XP_020705948.1| 3-ketoacyl-CoA synthase 10 [Dendrobium catenatum]
		Circadian rhythm - plant	CL755Contig1	>ref|XP_020694614.1| transcription factor PIF4-like [Dendrobium catenatum]
		Circadian rhythm - mammal	scaffold19260	>ref|XP_020685622.1| (6-4)DNA photolyase isoform X5 [Dendrobium catenatum]
		Carotenoid biosynthesis	scaffold6030	>sp|C3VEQ2.1|ZEP_ONCHC RecName: Full=Zeaxanthin epoxidase, chloroplastic; Short=OgZEP; Flags: Precursor
		Carotenoid biosynthesis	C232533	>ref|XP_020703211.1| zeaxanthin 7,8(7',8')-cleavage dioxygenase, chromoplastic isoform X2 [Dendrobium catenatum]
		Carotenoid biosynthesis	C202417	>ref|XP_010910622.1| PREDICTED: zeaxanthin 7,8(7',8')-cleavage dioxygenase, chromoplast [Elaeis guineensis]
		Carbon fixation in photosynthetic organisms	scaffold10147	>ref|XP_009626327.1| PREDICTED: phosphoribulokinase, chloroplastic [Nicotiana tomentosiformis]
		Carbon fixation in photosynthetic organisms	scaffold10145	>gb|ONK71549.1| uncharacterized protein A4U43_C04F9780 [Asparagus officinalis]
		Carbon fixation in photosynthetic organisms	scaffold21710	>gb|KJB57938.1| hypothetical protein B456_009G186400 [Gossypium raimondii]
		Carbon fixation in photosynthetic organisms	C215895	>ref|XP_020598109.1| glyceraldehyde-3-phosphate dehydrogenase GAPB, chloroplastic-like [Phalaenopsis equestris]
		Carbon fixation in photosynthetic organisms	CL1709Contig1	>ref|XP_020684899.1| glyceraldehyde-3-phosphate dehydrogenase B, chloroplastic [Dendrobium catenatum]
		Carbon fixation in photosynthetic organisms	CL2842Contig1	>ref|XP_020698310.1| glutamate--glyoxylate aminotransferase 2-like [Dendrobium catenatum]
		Carbon fixation in photosynthetic organisms	scaffold4286	>ref|XP_020592944.1| glyceraldehyde-3-phosphate dehydrogenase A, chloroplastic [Phalaenopsis equestris]
		Basal transcription factors	CL58Contig1	>ref|XP_020692596.1| BURP domain-containing protein 12-like [Dendrobium catenatum]
		Arginine and proline metabolism	CL3636Contig1	>ref|XP_020683807.1| arginine decarboxylase-like [Dendrobium catenatum]
		Arginine and proline metabolism	CL1663Contig1	>ref|XP_020596278.1| LOW QUALITY PROTEIN: arginine decarboxylase-like [Phalaenopsis equestris]
		Amino sugar and nucleotide sugar metabolism	C215377	>ref|XP_020703537.1| acidic endochitinase-like [Dendrobium catenatum]
GO:0009266	Response to temperature stimulus	Terpenoid backbone biosynthesis	CL6811Contig1	>ref|XP_020689200.1| dehydrodolichyl diphosphate synthase 2-like [Dendrobium catenatum]
		Starch and sucrose metabolism	scaffold11198	>ref|XP_020578775.1| LOW QUALITY PROTEIN: cellulose synthase-like protein D1 [Phalaenopsis equestris]
		Starch and sucrose metabolism	C155688	>gb|ABR25961.1| csld4-cellulose synthase-like family d [Oryza sativa Indica Group]
		RNA transport	scaffold24228	>ref|XP_020689677.1| 28 kDa ribonucleoprotein, chloroplastic-like [Dendrobium catenatum]
		RNA transport	CL9887Contig1	>ref|XP_020679350.1| 28 kDa ribonucleoprotein, chloroplastic-like [Dendrobium catenatum]
		Ribosome	scaffold9659	>ref|XP_020690501.1| 30S ribosomal protein S5, chloroplastic [Dendrobium catenatum]
		Ribosome	CL3200Contig1	>ref|XP_020574961.1| 50S ribosomal protein L21, chloroplastic [Phalaenopsis equestris]
		Protein processing in endoplasmic reticulum	C169074	>ref|XP_020579848.1| inactive protein RESTRICTED TEV MOVEMENT 2-like [Phalaenopsis equestris]
		Protein processing in endoplasmic reticulum	C182274	>ref|XP_020574397.1| 16.9 kDa class I heat shock protein 2-like [Phalaenopsis equestris]
		Plant hormone signal transduction	CL1355Contig1	>ref|XP_020680644.1| xyloglucan endotransglucosylase/hydrolase protein 22-like [Dendrobium catenatum]
		Photosynthesis - antenna proteins	scaffold1377	>gb|KJB55714.1| hypothetical protein B456_009G090600 [Gossypium raimondii]
		Photosynthesis - antenna proteins	CL7710Contig1	>ref|XP_020697111.1| chlorophyll a-b binding protein 8, chloroplastic [Dendrobium catenatum]
		Photosynthesis - antenna proteins	CL5175Contig1	>gb|ABK23846.1| unknown [Picea sitchensis]
		Photosynthesis - antenna proteins	scaffold2201	>ref|XP_015948147.1| PREDICTED: chlorophyll a-b binding protein 7, chloroplastic [Arachis duranensis]
		Photosynthesis - antenna proteins	scaffold11635	>ref|XP_021682244.1| chlorophyll a-b binding protein P4, chloroplastic [Hevea brasiliensis]
		Photosynthesis	scaffold3866	>gb|AQX44185.1| psbQ-like protein 3 [Apostasia odorata]
		Peroxisome	scaffold2928	>ref|XP_020594740.1| 2-Cys peroxiredoxin BAS1, chloroplastic-like [Phalaenopsis equestris]
		Oxidative phosphorylation	scaffold21847	>ref|XP_020702148.1| ATP synthase delta chain, chloroplastic-like [Dendrobium catenatum]
		Oxidative phosphorylation	C199057	>gb|ABR13321.1| putative ATP synthase CFi alpha subunit [Prunus dulcis]
		Oxidative phosphorylation	scaffold20032	>ref|YP_009129538.1| ATP synthase CF1 subunit beta (chloroplast) [Habenaria pantlingiana]
		Oxidative phosphorylation	CL7827Contig1	>ref|XP_010923020.1| PREDICTED: ATP synthase delta chain, chloroplastic-like [Elaeis guineensis]
		Oxidative phosphorylation	C182724	>gb|ABW34711.1| ATP synthase alpha subunit [Phoenix dactylifera]
		Oxidative phosphorylation	CL2253Contig1	>ref|XP_020695182.1| ATP synthase subunit delta, chloroplastic [Dendrobium catenatum]
		Glyoxylate and dicarboxylate metabolism	C228421	>ref|XP_020588450.1| LOW QUALITY PROTEIN: ribulose bisphosphate carboxylase small chain clone 512-like [Phalaenopsis equestris]
		Glyoxylate and dicarboxylate metabolism	scaffold14447	>ref|XP_010916368.1| PREDICTED: ribulose bisphosphate carboxylase small chain, chloroplastic-like [Elaeis guineensis]
		Glycolysis / Gluconeogenesis	CL4226Contig1	>ref|XP_020700038.1| phosphoglycerate kinase, chloroplastic-like isoform X2 [Dendrobium catenatum]
		Glycolysis / Gluconeogenesis	C220719	>gb|ACF84938.1| unknown [Zea mays]
		Glycolysis / Gluconeogenesis	CL1879Contig1	>ref|XP_020673840.1| 2-methylene-furan-3-one reductase-like [Dendrobium catenatum]
		Fatty acid biosynthesis	scaffold6392	>ref|XP_020705948.1| 3-ketoacyl-CoA synthase 10 [Dendrobium catenatum]
		Fatty acid biosynthesis	scaffold14252	>ref|XP_010249963.1| PREDICTED: 3-ketoacyl-CoA synthase 11-like [Nelumbo nucifera]
		Carotenoid biosynthesis	scaffold6030	>sp|C3VEQ2.1|ZEP_ONCHC RecName: Full=Zeaxanthin epoxidase, chloroplastic; Short=OgZEP; Flags: Precursor
		Carbon fixation in photosynthetic organisms	scaffold10147	>ref|XP_009626327.1| PREDICTED: phosphoribulokinase, chloroplastic [Nicotiana tomentosiformis]
		Carbon fixation in photosynthetic organisms	scaffold10145	>gb|ONK71549.1| uncharacterized protein A4U43_C04F9780 [Asparagus officinalis]
		Carbon fixation in photosynthetic organisms	C215895	>ref|XP_020598109.1| glyceraldehyde-3-phosphate dehydrogenase GAPB, chloroplastic-like [Phalaenopsis equestris]
		Carbon fixation in photosynthetic organisms	CL1709Contig1	>ref|XP_020684899.1| glyceraldehyde-3-phosphate dehydrogenase B, chloroplastic [Dendrobium catenatum]
		Carbon fixation in photosynthetic organisms	scaffold4286	>ref|XP_020592944.1| glyceraldehyde-3-phosphate dehydrogenase A, chloroplastic [Phalaenopsis equestris]
		Carbon fixation in photosynthetic organisms	scaffold21710	>gb|KJB57938.1| hypothetical protein B456_009G186400 [Gossypium raimondii]
		Arginine and proline metabolism	CL3636Contig1	>ref|XP_020683807.1| arginine decarboxylase-like [Dendrobium catenatum]
		Arginine and proline metabolism	CL1663Contig1	>ref|XP_020596278.1| LOW QUALITY PROTEIN: arginine decarboxylase-like [Phalaenopsis equestris]
		Amino sugar and nucleotide sugar metabolism	C215377	>ref|XP_020703537.1| acidic endochitinase-like [Dendrobium catenatum]
GO:0009409	Response to cold	Terpenoid backbone biosynthesis	CL6811Contig1	>ref|XP_020689200.1| dehydrodolichyl diphosphate synthase 2-like [Dendrobium catenatum]
		Starch and sucrose metabolism	scaffold11198	>ref|XP_020578775.1| LOW QUALITY PROTEIN: cellulose synthase-like protein D1 [Phalaenopsis equestris]
		Starch and sucrose metabolism	C155688	>gb|ABR25961.1| csld4-cellulose synthase-like family d [Oryza sativa Indica Group]
		RNA transport	scaffold24228	>ref|XP_020689677.1| 28 kDa ribonucleoprotein, chloroplastic-like [Dendrobium catenatum]
		RNA transport	CL9887Contig1	>ref|XP_020679350.1| 28 kDa ribonucleoprotein, chloroplastic-like [Dendrobium catenatum]
		Ribosome	scaffold9659	>ref|XP_020690501.1| 30S ribosomal protein S5, chloroplastic [Dendrobium catenatum]
		Ribosome	CL3200Contig1	>ref|XP_020574961.1| 50S ribosomal protein L21, chloroplastic [Phalaenopsis equestris]
		Photosynthesis - antenna proteins	scaffold1377	>gb|KJB55714.1| hypothetical protein B456_009G090600 [Gossypium raimondii]
		Photosynthesis - antenna proteins	CL7710Contig1	>ref|XP_020697111.1| chlorophyll a-b binding protein 8, chloroplastic [Dendrobium catenatum]
		Photosynthesis - antenna proteins	CL5175Contig1	>gb|ABK23846.1| unknown [Picea sitchensis]
		Photosynthesis - antenna proteins	scaffold2201	>ref|XP_015948147.1| PREDICTED: chlorophyll a-b binding protein 7, chloroplastic [Arachis duranensis]
		Photosynthesis - antenna proteins	scaffold11635	>ref|XP_021682244.1| chlorophyll a-b binding protein P4, chloroplastic [Hevea brasiliensis]
		Photosynthesis	scaffold3866	>gb|AQX44185.1| psbQ-like protein 3 [Apostasia odorata]
		Peroxisome	scaffold2928	>ref|XP_020594740.1| 2-Cys peroxiredoxin BAS1, chloroplastic-like [Phalaenopsis equestris]
		Oxidative phosphorylation	scaffold21847	>ref|XP_020702148.1| ATP synthase delta chain, chloroplastic-like [Dendrobium catenatum]
		Oxidative phosphorylation	C199057	>gb|ABR13321.1| putative ATP synthase CFi alpha subunit [Prunus dulcis]
		Oxidative phosphorylation	scaffold20032	>ref|YP_009129538.1| ATP synthase CF1 subunit beta (chloroplast) [Habenaria pantlingiana]
		Oxidative phosphorylation	CL7827Contig1	>ref|XP_010923020.1| PREDICTED: ATP synthase delta chain, chloroplastic-like [Elaeis guineensis]
		Oxidative phosphorylation	C182724	>gb|ABW34711.1| ATP synthase alpha subunit [Phoenix dactylifera]
		Oxidative phosphorylation	CL2253Contig1	>ref|XP_020695182.1| ATP synthase subunit delta, chloroplastic [Dendrobium catenatum]
		Glyoxylate and dicarboxylate metabolism	C228421	>ref|XP_020588450.1| LOW QUALITY PROTEIN: ribulose bisphosphate carboxylase small chain clone 512-like [Phalaenopsis equestris]
		Glyoxylate and dicarboxylate metabolism	scaffold14447	>ref|XP_010916368.1| PREDICTED: ribulose bisphosphate carboxylase small chain, chloroplastic-like [Elaeis guineensis]
		Glycolysis / Gluconeogenesis	CL4226Contig1	>ref|XP_020700038.1| phosphoglycerate kinase, chloroplastic-like isoform X2 [Dendrobium catenatum]
		Glycolysis / Gluconeogenesis	C220719	>gb|ACF84938.1| unknown [Zea mays]
		Glycolysis / Gluconeogenesis	CL1879Contig1	>ref|XP_020673840.1| 2-methylene-furan-3-one reductase-like [Dendrobium catenatum]
		Fatty acid biosynthesis	scaffold6392	>ref|XP_020705948.1| 3-ketoacyl-CoA synthase 10 [Dendrobium catenatum]
		Fatty acid biosynthesis	scaffold14252	>ref|XP_010249963.1| PREDICTED: 3-ketoacyl-CoA synthase 11-like [Nelumbo nucifera]
		Carbon fixation in photosynthetic organisms	scaffold10147	>ref|XP_009626327.1| PREDICTED: phosphoribulokinase, chloroplastic [Nicotiana tomentosiformis]
		Carbon fixation in photosynthetic organisms	scaffold10145	>gb|ONK71549.1| uncharacterized protein A4U43_C04F9780 [Asparagus officinalis]
		Carbon fixation in photosynthetic organisms	C215895	>ref|XP_020598109.1| glyceraldehyde-3-phosphate dehydrogenase GAPB, chloroplastic-like [Phalaenopsis equestris]
		Carbon fixation in photosynthetic organisms	CL1709Contig1	>ref|XP_020684899.1| glyceraldehyde-3-phosphate dehydrogenase B, chloroplastic [Dendrobium catenatum]
		Carbon fixation in photosynthetic organisms	scaffold4286	>ref|XP_020592944.1| glyceraldehyde-3-phosphate dehydrogenase A, chloroplastic [Phalaenopsis equestris]
		Carbon fixation in photosynthetic organisms	scaffold21710	>gb|KJB57938.1| hypothetical protein B456_009G186400 [Gossypium raimondii]
		Arginine and proline metabolism	CL3636Contig1	>ref|XP_020683807.1| arginine decarboxylase-like [Dendrobium catenatum]
		Arginine and proline metabolism	CL1663Contig1	>ref|XP_020596278.1| LOW QUALITY PROTEIN: arginine decarboxylase-like [Phalaenopsis equestris]
		Amino sugar and nucleotide sugar metabolism	C215377	>ref|XP_020703537.1| acidic endochitinase-like [Dendrobium catenatum]
GO:0009314	Response to radiation	RNA transport	scaffold25495	>ref|XP_020080592.1| protein PLASTID MOVEMENT IMPAIRED 2-like [Ananas comosus]
		Riboflavin metabolism	C233575	>ref|XP_020704103.1| haloacid dehalogenase-like hydrolase domain-containing protein At3g48420 [Dendrobium catenatum]
		Riboflavin metabolism	scaffold25224	>ref|XP_020677009.1| NHL repeat-containing protein 2 [Dendrobium catenatum]
		Riboflavin metabolism	CL3331Contig1	>ref|XP_020696026.1| haloacid dehalogenase-like hydrolase domain-containing protein At4g39970 [Dendrobium catenatum]
		Purine metabolism	scaffold16507	>ref|XP_020589014.1| uncharacterized protein LOC110030581 [Phalaenopsis equestris]
		Plant-pathogen interaction	scaffold22222	>ref|XP_020680115.1| ferric reduction oxidase 6-like isoform X6 [Dendrobium catenatum]
		Photosynthesis - antenna proteins	scaffold12959	>gb|KRX33489.1| Chlorophyll a-b binding protein CP29.1, chloroplastic, partial [Trichinella sp. T9]
		Photosynthesis - antenna proteins	scaffold12961	>gb|ABX47016.1| chloroplast chlorophyll a/b binding protein cab-PhE7 [Phyllostachys edulis]
		Photosynthesis - antenna proteins	scaffold12960	>ref|XP_002279834.1| PREDICTED: chlorophyll a-b binding protein CP29.2, chloroplastic [Vitis vinifera]
		Photosynthesis - antenna proteins	scaffold5304	>ref|XP_020701405.1| chlorophyll a-b binding protein CP26, chloroplastic [Dendrobium catenatum]
		Photosynthesis - antenna proteins	scaffold5303	>gb|AAX95979.1| chlorophyll a/b-binding protein CP26 precursor - maize [Oryza sativa Japonica Group]
		Photosynthesis - antenna proteins	CL5269Contig1	>ref|XP_010272798.1| PREDICTED: chlorophyll a-b binding protein 7, chloroplastic [Nelumbo nucifera]
		Photosynthesis - antenna proteins	CL6358Contig1	>gb|KFK24655.1| hypothetical protein AALP_AA8G007900 [Arabis alpina]
		Photosynthesis - antenna proteins	scaffold20569	>gb|ABK95437.1| unknown [Populus trichocarpa]
		Photosynthesis - antenna proteins	scaffold10920	>ref|XP_020697355.1| chlorophyll a-b binding protein of LHCII type 1 [Dendrobium catenatum]
		Photosynthesis	scaffold11996	>ref|XP_020672629.1| photosystem II core complex proteins psbY, chloroplastic isoform X2 [Dendrobium catenatum]
		Photosynthesis	scaffold11995	>ref|XP_020672628.1| photosystem II core complex proteins psbY, chloroplastic isoform X1 [Dendrobium catenatum]
		Photosynthesis	scaffold20398	>gb|ARV78453.1| chloroplast oxygen-envolving enhancer protein 1 [Vernicia fordii]
		Photosynthesis	scaffold14298	>ref|XP_020678366.1| ferredoxin, root R-B2-like [Dendrobium catenatum]
		Nucleotide excision repair	scaffold16046	>ref|XP_020702287.1| DNA excision repair protein ERCC-8-like isoform X2 [Dendrobium catenatum]
		Circadian rhythm - plant	CL755Contig1	>ref|XP_020694614.1| transcription factor PIF4-like [Dendrobium catenatum]
		Circadian rhythm - mammal	scaffold19260	>ref|XP_020685622.1| (6-4)DNA photolyase isoform X5 [Dendrobium catenatum]
GO:0009416	Response to light stimulus	RNA transport	scaffold25495	>ref|XP_020080592.1| protein PLASTID MOVEMENT IMPAIRED 2-like [Ananas comosus]
		Riboflavin metabolism	C233575	>ref|XP_020704103.1| haloacid dehalogenase-like hydrolase domain-containing protein At3g48420 [Dendrobium catenatum]
		Riboflavin metabolism	scaffold25224	>ref|XP_020677009.1| NHL repeat-containing protein 2 [Dendrobium catenatum]
		Riboflavin metabolism	CL3331Contig1	>ref|XP_020696026.1| haloacid dehalogenase-like hydrolase domain-containing protein At4g39970 [Dendrobium catenatum]
		Purine metabolism	scaffold16507	>ref|XP_020589014.1| uncharacterized protein LOC110030581 [Phalaenopsis equestris]
		Plant-pathogen interaction	scaffold22222	>ref|XP_020680115.1| ferric reduction oxidase 6-like isoform X6 [Dendrobium catenatum]
		Photosynthesis - antenna proteins	scaffold12959	>gb|KRX33489.1| Chlorophyll a-b binding protein CP29.1, chloroplastic, partial [Trichinella sp. T9]
		Photosynthesis - antenna proteins	scaffold12961	>gb|ABX47016.1| chloroplast chlorophyll a/b binding protein cab-PhE7 [Phyllostachys edulis]
		Photosynthesis - antenna proteins	scaffold12960	>ref|XP_002279834.1| PREDICTED: chlorophyll a-b binding protein CP29.2, chloroplastic [Vitis vinifera]
		Photosynthesis - antenna proteins	scaffold5304	>ref|XP_020701405.1| chlorophyll a-b binding protein CP26, chloroplastic [Dendrobium catenatum]
		Photosynthesis - antenna proteins	scaffold5303	>gb|AAX95979.1| chlorophyll a/b-binding protein CP26 precursor - maize [Oryza sativa Japonica Group]
		Photosynthesis - antenna proteins	CL5269Contig1	>ref|XP_010272798.1| PREDICTED: chlorophyll a-b binding protein 7, chloroplastic [Nelumbo nucifera]
		Photosynthesis - antenna proteins	CL6358Contig1	>gb|KFK24655.1| hypothetical protein AALP_AA8G007900 [Arabis alpina]
		Photosynthesis - antenna proteins	scaffold20569	>gb|ABK95437.1| unknown [Populus trichocarpa]
		Photosynthesis - antenna proteins	scaffold10920	>ref|XP_020697355.1| chlorophyll a-b binding protein of LHCII type 1 [Dendrobium catenatum]
		Photosynthesis	scaffold11996	>ref|XP_020672629.1| photosystem II core complex proteins psbY, chloroplastic isoform X2 [Dendrobium catenatum]
		Photosynthesis	scaffold11995	>ref|XP_020672628.1| photosystem II core complex proteins psbY, chloroplastic isoform X1 [Dendrobium catenatum]
		Photosynthesis	scaffold20398	>gb|ARV78453.1| chloroplast oxygen-envolving enhancer protein 1 [Vernicia fordii]
		Photosynthesis	scaffold14298	>ref|XP_020678366.1| ferredoxin, root R-B2-like [Dendrobium catenatum]
		Nucleotide excision repair	scaffold16046	>ref|XP_020702287.1| DNA excision repair protein ERCC-8-like isoform X2 [Dendrobium catenatum]
		Circadian rhythm - plant	CL755Contig1	>ref|XP_020694614.1| transcription factor PIF4-like [Dendrobium catenatum]
		Circadian rhythm - mammal	scaffold19260	>ref|XP_020685622.1| (6-4)DNA photolyase isoform X5 [Dendrobium catenatum]
GO:0009637	Response to blue light	Photosynthesis - antenna proteins	CL5269Contig1	>ref|XP_010272798.1| PREDICTED: chlorophyll a-b binding protein 7, chloroplastic [Nelumbo nucifera]
		Photosynthesis - antenna proteins	scaffold12960	>ref|XP_002279834.1| PREDICTED: chlorophyll a-b binding protein CP29.2, chloroplastic [Vitis vinifera]
		Photosynthesis - antenna proteins	scaffold12959	>gb|KRX33489.1| Chlorophyll a-b binding protein CP29.1, chloroplastic, partial [Trichinella sp. T9]
		Photosynthesis - antenna proteins	scaffold5304	>ref|XP_020701405.1| chlorophyll a-b binding protein CP26, chloroplastic [Dendrobium catenatum]
		Photosynthesis - antenna proteins	scaffold5303	>gb|AAX95979.1| chlorophyll a/b-binding protein CP26 precursor - maize [Oryza sativa Japonica Group]
		Photosynthesis - antenna proteins	scaffold12961	>gb|ABX47016.1| chloroplast chlorophyll a/b binding protein cab-PhE7 [Phyllostachys edulis]
		Photosynthesis - antenna proteins	scaffold20569	>gb|ABK95437.1| unknown [Populus trichocarpa]
		Photosynthesis - antenna proteins	scaffold10920	>ref|XP_020697355.1| chlorophyll a-b binding protein of LHCII type 1 [Dendrobium catenatum]
		Photosynthesis - antenna proteins	CL6358Contig1	>gb|KFK24655.1| hypothetical protein AALP_AA8G007900 [Arabis alpina]
GO:0015979	Photosynthesis	Ubiquinone and other terpenoid-quinone biosynthesis	scaffold2869	>ref|XP_020685994.1| 2-carboxy-1,4-naphthoquinone phytyltransferase, chloroplastic isoform X1 [Dendrobium catenatum]
		Photosynthesis - antenna proteins	C40301	>gb|ACS44644.1| putative chlorophyll a/b binding protein [Lemna minor]
		Photosynthesis - antenna proteins	scaffold12413	>dbj|GAU43953.1| hypothetical protein TSUD_284600 [Trifolium subterraneum]
		Photosynthesis - antenna proteins	scaffold12412	>ref|XP_004234063.1| PREDICTED: chlorophyll a-b binding protein 3C, chloroplastic-like isoform 6 [Solanum lycopersicum]
		Photosynthesis - antenna proteins	scaffold12411	>ref|WP_037445947.1| hypothetical protein, partial [Shewanella sp. YQH10]
		Photosynthesis - antenna proteins	scaffold12414	>gb|KCW73782.1| hypothetical protein EUGRSUZ_E02381 [Eucalyptus grandis]
		Photosynthesis	scaffold20399	>emb|CBI19622.3| unnamed protein product [Vitis vinifera]
		Photosynthesis	scaffold23572	>gb|OAY43796.1| hypothetical protein MANES_08G098700 [Manihot esculenta]
		Photosynthesis	CL6552Contig1	>ref|XP_020682069.1| psbP-like protein 1, chloroplastic [Dendrobium catenatum]
		Photosynthesis	scaffold21308	>gb|AKP95025.1| cytochrome b6 (chloroplast) [Anoectochilus roxburghii]
		Photosynthesis	scaffold21685	>ref|XP_020678410.1| photosystem I subunit O [Dendrobium catenatum]
		Photosynthesis	scaffold6996	>dbj|BAX84115.1| photosystem II p680 chlorophyll A apoprotein (chloroplast) [Goodyera schlechtendaliana]
		Photosynthesis	scaffold22499	>gb|AKZ31490.1| photosystem I P700 chlorophyll a apoprotein A2 (chloroplast) [Goodenia phillipsiae]
		Photosynthesis	C202299	>gb|AQX44177.1| hypothetical protein [Apostasia odorata]
		Photosynthesis	scaffold11996	>ref|XP_020672629.1| photosystem II core complex proteins psbY, chloroplastic isoform X2 [Dendrobium catenatum]
		Photosynthesis	scaffold11995	>ref|XP_020672628.1| photosystem II core complex proteins psbY, chloroplastic isoform X1 [Dendrobium catenatum]
		Photosynthesis	C222819	>ref|XP_020584337.1| photosystem I reaction center subunit V, chloroplastic-like [Phalaenopsis equestris]
		Photosynthesis	scaffold20398	>gb|ARV78453.1| chloroplast oxygen-envolving enhancer protein 1 [Vernicia fordii]
		Photosynthesis	C176760	>ref|XP_016491746.1| PREDICTED: oxygen-evolving enhancer protein 1, chloroplastic-like [Nicotiana tabacum]
		Photosynthesis	scaffold20642	>ref|XP_020597873.1| ferredoxin--NADP reductase, leaf-type isozyme, chloroplastic-like [Phalaenopsis equestris]
		Photosynthesis	CL3893Contig1	>ref|XP_022001444.1| cytochrome b6-f complex iron-sulfur subunit, chloroplastic-like [Helianthus annuus]
		Photosynthesis	scaffold22513	>gb|AQX44178.1| hypothetical protein [Apostasia odorata]
		Photosynthesis	scaffold23182	>gb|ADD62970.1| photosystem I P700 apoprotein A1 [Oryza australiensis]
		Oxidative phosphorylation	scaffold25391	>ref|XP_020253306.1| NAD(P)H-quinone oxidoreductase subunit L, chloroplastic [Asparagus officinalis]
		MAPK signaling pathway	scaffold13352	>ref|XP_020678920.1| protein phosphatase 2C 57 isoform X2 [Dendrobium catenatum]
		MAPK signaling pathway	scaffold13351	>ref|XP_020678915.1| probable protein phosphatase 2C 5 isoform X1 [Dendrobium catenatum]
GO:0006091	Generation of precursor metabolites and energy	Ubiquinone and other terpenoid-quinone biosynthesis	scaffold2869	>ref|XP_020685994.1| 2-carboxy-1,4-naphthoquinone phytyltransferase, chloroplastic isoform X1 [Dendrobium catenatum]
		Photosynthesis	scaffold20399	>emb|CBI19622.3| unnamed protein product [Vitis vinifera]
		Photosynthesis	scaffold23572	>gb|OAY43796.1| hypothetical protein MANES_08G098700 [Manihot esculenta]
		Photosynthesis	CL6552Contig1	>ref|XP_020682069.1| psbP-like protein 1, chloroplastic [Dendrobium catenatum]
		Photosynthesis	scaffold21308	>gb|AKP95025.1| cytochrome b6 (chloroplast) [Anoectochilus roxburghii]
		Photosynthesis	scaffold21685	>ref|XP_020678410.1| photosystem I subunit O [Dendrobium catenatum]
		Photosynthesis	scaffold6996	>dbj|BAX84115.1| photosystem II p680 chlorophyll A apoprotein (chloroplast) [Goodyera schlechtendaliana]
		Photosynthesis	C202299	>gb|AQX44177.1| hypothetical protein [Apostasia odorata]
		Photosynthesis	scaffold11996	>ref|XP_020672629.1| photosystem II core complex proteins psbY, chloroplastic isoform X2 [Dendrobium catenatum]
		Photosynthesis	scaffold11995	>ref|XP_020672628.1| photosystem II core complex proteins psbY, chloroplastic isoform X1 [Dendrobium catenatum]
		Photosynthesis	C222819	>ref|XP_020584337.1| photosystem I reaction center subunit V, chloroplastic-like [Phalaenopsis equestris]
		Photosynthesis	scaffold20398	>gb|ARV78453.1| chloroplast oxygen-envolving enhancer protein 1 [Vernicia fordii]
		Photosynthesis	C176760	>ref|XP_016491746.1| PREDICTED: oxygen-evolving enhancer protein 1, chloroplastic-like [Nicotiana tabacum]
		Photosynthesis	CL3893Contig1	>ref|XP_022001444.1| cytochrome b6-f complex iron-sulfur subunit, chloroplastic-like [Helianthus annuus]
		Photosynthesis	scaffold20642	>ref|XP_020597873.1| ferredoxin--NADP reductase, leaf-type isozyme, chloroplastic-like [Phalaenopsis equestris]
		Photosynthesis	scaffold22513	>gb|AQX44178.1| hypothetical protein [Apostasia odorata]
		Oxidative phosphorylation	scaffold25391	>ref|XP_020253306.1| NAD(P)H-quinone oxidoreductase subunit L, chloroplastic [Asparagus officinalis]
		Oxidative phosphorylation	scaffold20292	>ref|YP_009231883.1| NADH-plastoquinone oxidoreductase subunit 7 (chloroplast) [Goodyera schlechtendaliana]
		MAPK signaling pathway	scaffold13352	>ref|XP_020678920.1| protein phosphatase 2C 57 isoform X2 [Dendrobium catenatum]
		MAPK signaling pathway	scaffold13351	>ref|XP_020678915.1| probable protein phosphatase 2C 5 isoform X1 [Dendrobium catenatum]
GO:0043467	Regulation of generation of precursor metabolites and energy related	Photosynthesis	scaffold20398	>gb|ARV78453.1| chloroplast oxygen-envolving enhancer protein 1 [Vernicia fordii]
		Photosynthesis	scaffold11996	>ref|XP_020672629.1| photosystem II core complex proteins psbY, chloroplastic isoform X2 [Dendrobium catenatum]
		Photosynthesis	scaffold11995	>ref|XP_020672628.1| photosystem II core complex proteins psbY, chloroplastic isoform X1 [Dendrobium catenatum]
GO:0009657	Plastid organization	Tryptophan metabolism	scaffold9963	>ref|XP_020672488.1| pentatricopeptide repeat-containing protein At5g46580, chloroplastic [Dendrobium catenatum]
		Ribosome	CL3572Contig1	>gb|ABK22326.1| unknown [Picea sitchensis]
		Ribosome	scaffold7755	>ref|XP_020673796.1| 50S ribosomal protein L24, chloroplastic [Dendrobium catenatum]
		Ribosome	scaffold13026	>ref|XP_020573174.1| 30S ribosomal protein S17, chloroplastic [Phalaenopsis equestris]
		Protein export	scaffold5818	>ref|XP_020572356.1| preprotein translocase subunit SCY1, chloroplastic [Phalaenopsis equestris]
		Porphyrin and chlorophyll metabolism	scaffold19289	>ref|XP_002523677.1| Magnesium-protoporphyrin IX monomethyl ester [oxidative] cyclase, chloroplast precursor, putative [Ricinus communis]
		Porphyrin and chlorophyll metabolism	scaffold19288	>ref|XP_020701805.1| magnesium-protoporphyrin IX monomethyl ester [oxidative] cyclase, chloroplastic [Dendrobium catenatum]
		Photosynthesis	scaffold11294	>ref|XP_020585906.1| photosystem II 22 kDa protein, chloroplastic [Phalaenopsis equestris]
		Photosynthesis	CL8473Contig1	>gb|JAT63827.1| Photosystem II protein, chloroplastic [Anthurium amnicola]
		Phenylalanine	scaffold24484	>ref|XP_020693362.1| probable inactive shikimate kinase like 1, chloroplastic [Dendrobium catenatum]
		Carotenoid biosynthesis	CL1100Contig1	>ref|XP_020683145.1| prolycopene isomerase, chloroplastic isoform X1 [Dendrobium catenatum]
		Basal transcription factors	scaffold5786	>ref|XP_020591623.1| zinc finger protein VAR3, chloroplastic [Phalaenopsis equestris]
		Basal transcription factors	scaffold5784	>ref|XP_020688600.1| zinc finger protein VAR3, chloroplastic [Dendrobium catenatum]
GO: 0009658	Chloroplast organization	Two-component system	CL2380Contig1	>ref|XP_020678549.1| plastidal glycolate/glycerate translocator 1, chloroplastic [Dendrobium catenatum]
		Tryptophan metabolism	scaffold9963	>ref|XP_020672488.1| pentatricopeptide repeat-containing protein At5g46580, chloroplastic [Dendrobium catenatum]
		Porphyrin and chlorophyll metabolism	scaffold19289	>ref|XP_002523677.1| Magnesium-protoporphyrin IX monomethyl ester [oxidative] cyclase, chloroplast precursor, putative [Ricinus communis]
		Porphyrin and chlorophyll metabolism	scaffold19288	>ref|XP_020701805.1| magnesium-protoporphyrin IX monomethyl ester [oxidative] cyclase, chloroplastic [Dendrobium catenatum]
		Phenylalanine	scaffold24484	>ref|XP_020693362.1| probable inactive shikimate kinase like 1, chloroplastic [Dendrobium catenatum]
		Basal transcription factors	scaffold5786	>ref|XP_020591623.1| zinc finger protein VAR3, chloroplastic [Phalaenopsis equestris]
		Basal transcription factors	scaffold5784	>ref|XP_020688600.1| zinc finger protein VAR3, chloroplastic [Dendrobium catenatum]
GO:0019684	Photosynthesis, light reaction	Ubiquinone and other terpenoid-quinone biosynthesis	scaffold2869	>ref|XP_020685994.1| 2-carboxy-1,4-naphthoquinone phytyltransferase, chloroplastic isoform X1 [Dendrobium catenatum]
		Photosynthesis	scaffold20399	>emb|CBI19622.3| unnamed protein product [Vitis vinifera]
		Photosynthesis	scaffold23572	>gb|OAY43796.1| hypothetical protein MANES_08G098700 [Manihot esculenta]
		Photosynthesis	CL6552Contig1	>ref|XP_020682069.1| psbP-like protein 1, chloroplastic [Dendrobium catenatum]
		Photosynthesis	scaffold21308	>gb|AKP95025.1| cytochrome b6 (chloroplast) [Anoectochilus roxburghii]
		Photosynthesis	scaffold21685	>ref|XP_020678410.1| photosystem I subunit O [Dendrobium catenatum]
		Photosynthesis	scaffold6996	>dbj|BAX84115.1| photosystem II p680 chlorophyll A apoprotein (chloroplast) [Goodyera schlechtendaliana]
		Photosynthesis	C202299	>gb|AQX44177.1| hypothetical protein [Apostasia odorata]
		Photosynthesis	scaffold11996	>ref|XP_020672629.1| photosystem II core complex proteins psbY, chloroplastic isoform X2 [Dendrobium catenatum]
		Photosynthesis	scaffold11995	>ref|XP_020672628.1| photosystem II core complex proteins psbY, chloroplastic isoform X1 [Dendrobium catenatum]
		Photosynthesis	C222819	>ref|XP_020584337.1| photosystem I reaction center subunit V, chloroplastic-like [Phalaenopsis equestris]
		Photosynthesis	scaffold20398	>gb|ARV78453.1| chloroplast oxygen-envolving enhancer protein 1 [Vernicia fordii]
		Photosynthesis	C176760	>ref|XP_016491746.1| PREDICTED: oxygen-evolving enhancer protein 1, chloroplastic-like [Nicotiana tabacum]
		Photosynthesis	CL3893Contig1	>ref|XP_022001444.1| cytochrome b6-f complex iron-sulfur subunit, chloroplastic-like [Helianthus annuus]
		Photosynthesis	scaffold20642	>ref|XP_020597873.1| ferredoxin--NADP reductase, leaf-type isozyme, chloroplastic-like [Phalaenopsis equestris]
		Photosynthesis	scaffold22513	>gb|AQX44178.1| hypothetical protein [Apostasia odorata]
		Oxidative phosphorylation	scaffold25391	>ref|XP_020253306.1| NAD(P)H-quinone oxidoreductase subunit L, chloroplastic [Asparagus officinalis]
		MAPK signaling pathway	scaffold13352	>ref|XP_020678920.1| protein phosphatase 2C 57 isoform X2 [Dendrobium catenatum]
		MAPK signaling pathway	scaffold13351	>ref|XP_020678915.1| probable protein phosphatase 2C 5 isoform X1 [Dendrobium catenatum]
GO:0022900	Electron transport chain	Ubiquinone and other terpenoid-quinone biosynthesis	scaffold2869	>ref|XP_020685994.1| 2-carboxy-1,4-naphthoquinone phytyltransferase, chloroplastic isoform X1 [Dendrobium catenatum]
		Photosynthesis	scaffold21308	>gb|AKP95025.1| cytochrome b6 (chloroplast) [Anoectochilus roxburghii]
		Photosynthesis	scaffold21685	>ref|XP_020678410.1| photosystem I subunit O [Dendrobium catenatum]
		Photosynthesis	C202299	>gb|AQX44177.1| hypothetical protein [Apostasia odorata]
		Photosynthesis	scaffold11996	>ref|XP_020672629.1| photosystem II core complex proteins psbY, chloroplastic isoform X2 [Dendrobium catenatum]
		Photosynthesis	scaffold11995	>ref|XP_020672628.1| photosystem II core complex proteins psbY, chloroplastic isoform X1 [Dendrobium catenatum]
		Photosynthesis	C222819	>ref|XP_020584337.1| photosystem I reaction center subunit V, chloroplastic-like [Phalaenopsis equestris]
		Photosynthesis	scaffold20398	>gb|ARV78453.1| chloroplast oxygen-envolving enhancer protein 1 [Vernicia fordii]
		Photosynthesis	CL3893Contig1	>ref|XP_022001444.1| cytochrome b6-f complex iron-sulfur subunit, chloroplastic-like [Helianthus annuus]
		Photosynthesis	scaffold22513	>gb|AQX44178.1| hypothetical protein [Apostasia odorata]
		Photosynthesis	scaffold20642	>ref|XP_020597873.1| ferredoxin--NADP reductase, leaf-type isozyme, chloroplastic-like [Phalaenopsis equestris]
		Oxidative phosphorylation	scaffold25391	>ref|XP_020253306.1| NAD(P)H-quinone oxidoreductase subunit L, chloroplastic [Asparagus officinalis]
		Oxidative phosphorylation	scaffold20292	>ref|YP_009231883.1| NADH-plastoquinone oxidoreductase subunit 7 (chloroplast) [Goodyera schlechtendaliana]
		MAPK signaling pathway	scaffold13352	>ref|XP_020678920.1| protein phosphatase 2C 57 isoform X2 [Dendrobium catenatum]
		MAPK signaling pathway	scaffold13351	>ref|XP_020678915.1| probable protein phosphatase 2C 5 isoform X1 [Dendrobium catenatum]
GO:0009767	Photosynthetic electron transport chain	Ubiquinone and other terpenoid-quinone biosynthesis	scaffold2869	>ref|XP_020685994.1| 2-carboxy-1,4-naphthoquinone phytyltransferase, chloroplastic isoform X1 [Dendrobium catenatum]
		Photosynthesis	scaffold21308	>gb|AKP95025.1| cytochrome b6 (chloroplast) [Anoectochilus roxburghii]
		Photosynthesis	scaffold21685	>ref|XP_020678410.1| photosystem I subunit O [Dendrobium catenatum]
		Photosynthesis	C202299	>gb|AQX44177.1| hypothetical protein [Apostasia odorata]
		Photosynthesis	scaffold11996	>ref|XP_020672629.1| photosystem II core complex proteins psbY, chloroplastic isoform X2 [Dendrobium catenatum]
		Photosynthesis	scaffold11995	>ref|XP_020672628.1| photosystem II core complex proteins psbY, chloroplastic isoform X1 [Dendrobium catenatum]
		Photosynthesis	C222819	>ref|XP_020584337.1| photosystem I reaction center subunit V, chloroplastic-like [Phalaenopsis equestris]
		Photosynthesis	scaffold20398	>gb|ARV78453.1| chloroplast oxygen-envolving enhancer protein 1 [Vernicia fordii]
		Photosynthesis	CL3893Contig1	>ref|XP_022001444.1| cytochrome b6-f complex iron-sulfur subunit, chloroplastic-like [Helianthus annuus]
		Photosynthesis	scaffold20642	>ref|XP_020597873.1| ferredoxin--NADP reductase, leaf-type isozyme, chloroplastic-like [Phalaenopsis equestris]
		Photosynthesis	scaffold22513	>gb|AQX44178.1| hypothetical protein [Apostasia odorata]
		Oxidative phosphorylation	scaffold25391	>ref|XP_020253306.1| NAD(P)H-quinone oxidoreductase subunit L, chloroplastic [Asparagus officinalis]
		MAPK signaling pathway	scaffold13352	>ref|XP_020678920.1| protein phosphatase 2C 57 isoform X2 [Dendrobium catenatum]
		MAPK signaling pathway	scaffold13351	>ref|XP_020678915.1| probable protein phosphatase 2C 5 isoform X1 [Dendrobium catenatum]
GO:0009773	Photosynthetic electron transport in photosystem I	Photosynthesis	C222819	>ref|XP_020584337.1| photosystem I reaction center subunit V, chloroplastic-like [Phalaenopsis equestris]
		Oxidative phosphorylation	scaffold25391	>ref|XP_020253306.1| NAD(P)H-quinone oxidoreductase subunit L, chloroplastic [Asparagus officinalis]
GO:0055114	Oxidation-reduction process	Ubiquinone and other terpenoid-quinone biosynthesis	scaffold2869	>ref|XP_020685994.1| 2-carboxy-1,4-naphthoquinone phytyltransferase, chloroplastic isoform X1 [Dendrobium catenatum]
		Steroid hormone biosynthesis	scaffold4614	>ref|XP_020705027.1| 3-oxo-5-alpha-steroid 4-dehydrogenase 1 [Dendrobium catenatum]
		Photosynthesis	scaffold21308	>gb|AKP95025.1| cytochrome b6 (chloroplast) [Anoectochilus roxburghii]
		Photosynthesis	scaffold21685	>ref|XP_020678410.1| photosystem I subunit O [Dendrobium catenatum]
		Photosynthesis	C202299	>gb|AQX44177.1| hypothetical protein [Apostasia odorata]
		Photosynthesis	scaffold11996	>ref|XP_020672629.1| photosystem II core complex proteins psbY, chloroplastic isoform X2 [Dendrobium catenatum]
		Photosynthesis	scaffold11995	>ref|XP_020672628.1| photosystem II core complex proteins psbY, chloroplastic isoform X1 [Dendrobium catenatum]
		Photosynthesis	C222819	>ref|XP_020584337.1| photosystem I reaction center subunit V, chloroplastic-like [Phalaenopsis equestris]
		Photosynthesis	scaffold20398	>gb|ARV78453.1| chloroplast oxygen-envolving enhancer protein 1 [Vernicia fordii]
		Photosynthesis	CL3893Contig1	>ref|XP_022001444.1| cytochrome b6-f complex iron-sulfur subunit, chloroplastic-like [Helianthus annuus]
		Photosynthesis	scaffold20642	>ref|XP_020597873.1| ferredoxin--NADP reductase, leaf-type isozyme, chloroplastic-like [Phalaenopsis equestris]
		Photosynthesis	scaffold22513	>gb|AQX44178.1| hypothetical protein [Apostasia odorata]
		Oxidative phosphorylation	scaffold25391	>ref|XP_020253306.1| NAD(P)H-quinone oxidoreductase subunit L, chloroplastic [Asparagus officinalis]
		Oxidative phosphorylation	scaffold20292	>ref|YP_009231883.1| NADH-plastoquinone oxidoreductase subunit 7 (chloroplast) [Goodyera schlechtendaliana]
		MAPK signaling pathway	scaffold13352	>ref|XP_020678920.1| protein phosphatase 2C 57 isoform X2 [Dendrobium catenatum]
		MAPK signaling pathway	scaffold13351	>ref|XP_020678915.1| probable protein phosphatase 2C 5 isoform X1 [Dendrobium catenatum]
		Fructose and mannose metabolism	scaffold23044	>dbj|GAU13865.1| hypothetical protein TSUD_261920 [Trifolium subterraneum]
		Fatty acid biosynthesis	scaffold23927	>ref|XP_004493647.1| PREDICTED: short-chain type dehydrogenase/reductase-like [Cicer arietinum]
		Citrate cycle (TCA cycle)	C47031	>ref|XP_010271551.1| PREDICTED: malate dehydrogenase, glyoxysomal [Nelumbo nucifera]
		Bisphenol degradation	scaffold3598	>ref|XP_020701552.1| cytochrome P450 89A2-like [Dendrobium catenatum]
		Bisphenol degradation	scaffold19175	>ref|XP_020596707.1| cytochrome P450 71D11-like [Phalaenopsis equestris]
		Bisphenol degradation	scaffold3298	>ref|XP_020702208.1| cytochrome P450 77A4-like [Dendrobium catenatum]
		Bisphenol degradation	scaffold6110	>gb|KQK86172.1| hypothetical protein SETIT_039491mg [Setaria italica]
GO:0009735	Response to cytokinin stimulus	Ribosome	scaffold13094	>ref|XP_020594017.1| 50S ribosomal protein L6, chloroplastic [Phalaenopsis equestris]
		Ribosome	scaffold26033	>gb|OAY62910.1| 50S ribosomal protein L13, chloroplastic [Ananas comosus]
		Ribosome	scaffold13095	>ref|XP_020684629.1| 50S ribosomal protein L6, chloroplastic [Dendrobium catenatum]
		Plant hormone signal transduction	scaffold19478	>ref|XP_020679065.1| two-component response regulator ORR9-like [Dendrobium catenatum]
		Plant hormone signal transduction	CL2396Contig1	>ref|XP_020677335.1| two-component response regulator ORR9-like [Dendrobium catenatum]
		Photosynthesis	CL7416Contig1	>gb|ACU17477.1| unknown [Glycine max]
		Photosynthesis	scaffold16730	>ref|XP_020591419.1| photosystem I reaction center subunit IV, chloroplastic-like, partial [Phalaenopsis equestris]
		Photosynthesis	scaffold8657	>ref|WP_079865628.1| photosystem I reaction center subunit IV [Acinetobacter baumannii]
		Photosynthesis	scaffold8656	>ref|XP_020674283.1| photosystem I reaction center subunit IV A, chloroplastic-like [Dendrobium catenatum]
		Photosynthesis	scaffold24443	>ref|XP_020702064.1| photosystem I reaction center subunit VI, chloroplastic-like [Dendrobium catenatum]
		Photosynthesis	scaffold24442	>ref|XP_020592266.1| photosystem I reaction center subunit VI, chloroplastic-like [Phalaenopsis equestris]
		Phenylpropanoid biosynthesis	C222133	>ref|XP_020599190.1| probable mannitol dehydrogenase isoform X2 [Phalaenopsis equestris]
		Phenylpropanoid biosynthesis	scaffold18292	>ref|XP_020598784.1| LOW QUALITY PROTEIN: probable cinnamyl alcohol dehydrogenase 6 [Phalaenopsis equestris]
		Pentose phosphate pathway	scaffold19818	>ref|XP_008798491.2| PREDICTED: probable ribose-5-phosphate isomerase 3, chloroplastic [Phoenix dactylifera]
		Pentose phosphate pathway	scaffold19819	>ref|XP_002961285.1| hypothetical protein SELMODRAFT_74055 [Selaginella moellendorffii]
		Oxidative phosphorylation	C194957	>ref|YP_009231897.1| ATP synthase CF0 subunit I (chloroplast) [Goodyera velutina]
		Glyoxylate and dicarboxylate metabolism	CL2712Contig1	>ref|XP_009407720.1| PREDICTED: peroxisomal (S)-2-hydroxy-acid oxidase GLO5 [Musa acuminata subsp. malaccensis]

## Sheet: Leaves T
Original Research Article
De novo transcriptome provides insights into the growth and biosynthesis of resveratrol and trans-stilbenes in Dactylorhiza hatagirea - An endangered alpine terrestrial orchid of western Himalaya
Nisha Dhiman 1,2#, Nitesh Kumar Sharma 1,2#, Pooja Thapa 1#, Isha Sharma 1, Mohit Kumar Swarnkar 1, Amit Chawla 1,2, Ravi Shankar 1,2* and Amita Bhattacharya 1,2*
1 Division of Biotechnology, CSIR-Institute of Himalayan Bioresource Technology, Palampur-176061, H.P., India
2 Academy of Scientific and Innovative Research, Human Resource Development Centre, Ghaziabad-201 002, Uttar Pradesh, INDIA
For correspondence: amitabhatta@ihbt.res.in; ravish@ihbt.res.in
Supplementary Table S6: KEGG annotations of genes enriched under each GO enrichment categories in leaves, shoot and tuber of D. hatagirea
Leaves in comparison to tubers
Enriched GO ID	GO enriched process name	KEGG pathway	Contig ID	Gene name
GO:0009628	Response to abiotic stimulus	Carbon fixation in photosynthetic organisms	scaffold10147	>ref|XP_009626327.1| PREDICTED: phosphoribulokinase, chloroplastic [Nicotiana tomentosiformis]
		Ubiquitin mediated proteolysis	scaffold24659	>ref|XP_020598966.1| LOW QUALITY PROTEIN: ultraviolet-B receptor UVR8-like [Phalaenopsis equestris]
		Ubiquinone and other terpenoid-quinone biosynthesis	C220685	>ref|XP_020698462.1| uncharacterized methyltransferase At2g41040, chloroplastic isoform X2 [Dendrobium catenatum]
		Spliceosome	CL219Contig2	>emb|CDY02235.1| BnaA03g39320D [Brassica napus]
		Spliceosome	scaffold7259	>ref|XP_006349514.1| PREDICTED: heat shock cognate 70 kDa protein 2-like [Solanum tuberosum]
		Sphingolipid metabolism	scaffold7713	>ref|XP_020697517.1| sphinganine C4-monooxygenase 1-like [Dendrobium catenatum]
		RNA transport	scaffold24228	>ref|XP_020689677.1| 28 kDa ribonucleoprotein, chloroplastic-like [Dendrobium catenatum]
		RNA transport	CL9887Contig1	>ref|XP_020679350.1| 28 kDa ribonucleoprotein, chloroplastic-like [Dendrobium catenatum]
		RNA transport	scaffold25495	>ref|XP_020080592.1| protein PLASTID MOVEMENT IMPAIRED 2-like [Ananas comosus]
		RNA polymerase	scaffold11315	>ref|XP_020692146.1| RNA polymerase sigma factor sigD, chloroplastic [Dendrobium catenatum]
		RNA polymerase	scaffold23373	>ref|XP_010909938.2| PREDICTED: RNA polymerase sigma factor sigC [Elaeis guineensis]
		RNA polymerase	CL3547Contig1	>ref|XP_020676962.1| RNA polymerase sigma factor sigF, chloroplastic [Dendrobium catenatum]
		Ribosome	scaffold9659	>ref|XP_020690501.1| 30S ribosomal protein S5, chloroplastic [Dendrobium catenatum]
		Riboflavin metabolism	C233575	>ref|XP_020704103.1| haloacid dehalogenase-like hydrolase domain-containing protein At3g48420 [Dendrobium catenatum]
		Riboflavin metabolism	CL3331Contig1	>ref|XP_020696026.1| haloacid dehalogenase-like hydrolase domain-containing protein At4g39970 [Dendrobium catenatum]
		Riboflavin metabolism	scaffold25224	>ref|XP_020677009.1| NHL repeat-containing protein 2 [Dendrobium catenatum]
		Protein processing in endoplasmic reticulum	CL468Contig1	>ref|XP_020692459.1| dnaJ protein homolog [Dendrobium catenatum]
		Protein processing in endoplasmic reticulum	C36427	>gb|ABI35967.1| putative DnaJ protein [Vitis vinifera]
		Protein processing in endoplasmic reticulum	CL7308Contig1	>ref|XP_002520462.1| heat-shock protein, putative [Ricinus communis]
		Protein processing in endoplasmic reticulum	C182274	>ref|XP_020574397.1| 16.9 kDa class I heat shock protein 2-like [Phalaenopsis equestris]
		Protein digestion and absorption	C92626	>ref|XP_020696686.1| protein NRT1/ PTR FAMILY 6.4-like [Dendrobium catenatum]
		Plant-pathogen interaction	scaffold23511	>gb|AGI21023.1| calcium-dependent protein kinase 3 [Dendrobium officinale]
		Plant-pathogen interaction	scaffold14236	>ref|XP_020582873.1| uncharacterized protein LOC110026322 [Phalaenopsis equestris]
		Plant-pathogen interaction	scaffold21210	>ref|XP_020571276.1| probable calcium-binding protein CML10 [Phalaenopsis equestris]
		Plant-pathogen interaction	CL427Contig1	>ref|XP_020692101.1| squidulin-like [Dendrobium catenatum]
		Plant-pathogen interaction	scaffold22222	>ref|XP_020680115.1| ferric reduction oxidase 6-like isoform X6 [Dendrobium catenatum]
		Plant-pathogen interaction	C231355	>ref|XP_020696415.1| putative respiratory burst oxidase homolog protein H isoform X2 [Dendrobium catenatum]
		Plant-pathogen interaction	CL2675Contig1	>ref|XP_020686257.1| probable WRKY transcription factor 4 isoform X1 [Dendrobium catenatum]
		Plant hormone signal transduction	scaffold22547	>ref|XP_018817987.1| PREDICTED: serine/threonine-protein kinase SAPK2-like isoform X2 [Juglans regia]
		Photosynthesis - antenna proteins	scaffold1377	>gb|KJB55714.1| hypothetical protein B456_009G090600 [Gossypium raimondii]
		Photosynthesis - antenna proteins	scaffold10920	>ref|XP_020697355.1| chlorophyll a-b binding protein of LHCII type 1 [Dendrobium catenatum]
		Photosynthesis - antenna proteins	C55765	>ref|XP_020689536.1| chlorophyll a-b binding protein 5, chloroplastic [Dendrobium catenatum]
		Photosynthesis - antenna proteins	scaffold20569	>gb|ABK95437.1| unknown [Populus trichocarpa]
		Photosynthesis - antenna proteins	scaffold3956	>gb|AQX44149.1| hypothetical protein [Apostasia odorata]
		Photosynthesis - antenna proteins	scaffold12959	>gb|KRX33489.1| Chlorophyll a-b binding protein CP29.1, chloroplastic, partial [Trichinella sp. T9]
		Photosynthesis - antenna proteins	CL5269Contig1	>ref|XP_010272798.1| PREDICTED: chlorophyll a-b binding protein 7, chloroplastic [Nelumbo nucifera]
		Photosynthesis - antenna proteins	CL6358Contig1	>gb|KFK24655.1| hypothetical protein AALP_AA8G007900 [Arabis alpina]
		Photosynthesis - antenna proteins	scaffold12961	>gb|ABX47016.1| chloroplast chlorophyll a/b binding protein cab-PhE7 [Phyllostachys edulis]
		Photosynthesis - antenna proteins	scaffold12960	>ref|XP_002279834.1| PREDICTED: chlorophyll a-b binding protein CP29.2, chloroplastic [Vitis vinifera]
		Photosynthesis - antenna proteins	scaffold5304	>ref|XP_020701405.1| chlorophyll a-b binding protein CP26, chloroplastic [Dendrobium catenatum]
		Photosynthesis - antenna proteins	scaffold2201	>ref|XP_015948147.1| PREDICTED: chlorophyll a-b binding protein 7, chloroplastic [Arachis duranensis]
		Photosynthesis - antenna proteins	scaffold5303	>gb|AAX95979.1| chlorophyll a/b-binding protein CP26 precursor - maize [Oryza sativa Japonica Group]
		Photosynthesis - antenna proteins	CL326Contig1	>gb|ALR81047.1| chlorophyll a/b-binding protein 1 [Panax ginseng]
		Photosynthesis - antenna proteins	scaffold11635	>ref|XP_021682244.1| chlorophyll a-b binding protein P4, chloroplastic [Hevea brasiliensis]
		Photosynthesis - antenna proteins	CL7710Contig1	>ref|XP_020697111.1| chlorophyll a-b binding protein 8, chloroplastic [Dendrobium catenatum]
		Photosynthesis - antenna proteins	CL5175Contig1	>gb|ABK23846.1| unknown [Picea sitchensis]
		Photosynthesis	scaffold11995	>ref|XP_020672628.1| photosystem II core complex proteins psbY, chloroplastic isoform X1 [Dendrobium catenatum]
		Photosynthesis	scaffold3866	>gb|AQX44185.1| psbQ-like protein 3 [Apostasia odorata]
		Photosynthesis	CL3978Contig1	>ref|XP_020703467.1| light-harvesting complex-like protein OHP2, chloroplastic [Dendrobium catenatum]
		Photosynthesis	CL9013Contig1	>ref|XP_020689484.1| uncharacterized protein LOC110104636 [Dendrobium catenatum]
		Photosynthesis	scaffold11996	>ref|XP_020672629.1| photosystem II core complex proteins psbY, chloroplastic isoform X2 [Dendrobium catenatum]
		Photosynthesis	scaffold20398	>gb|ARV78453.1| chloroplast oxygen-envolving enhancer protein 1 [Vernicia fordii]
		Oxidative phosphorylation	CL7827Contig1	>ref|XP_010923020.1| PREDICTED: ATP synthase delta chain, chloroplastic-like [Elaeis guineensis]
		Oxidative phosphorylation	CL2253Contig1	>ref|XP_020695182.1| ATP synthase subunit delta, chloroplastic [Dendrobium catenatum]
		Oxidative phosphorylation	scaffold21847	>ref|XP_020702148.1| ATP synthase delta chain, chloroplastic-like [Dendrobium catenatum]
		Oxidative phosphorylation	C199057	>gb|ABR13321.1| putative ATP synthase CFi alpha subunit [Prunus dulcis]
		Oxidative phosphorylation	scaffold20032	>ref|YP_009129538.1| ATP synthase CF1 subunit beta (chloroplast) [Habenaria pantlingiana]
		MAPK signaling pathway	scaffold6122	>ref|XP_009385948.1| PREDICTED: calcineurin B-like protein 1 [Musa acuminata subsp. malaccensis]
		MAPK signaling pathway	CL2536Contig1	>ref|XP_020696712.1| calcineurin B-like protein 1 isoform X3 [Dendrobium catenatum]
		Lysosome	scaffold5103	>ref|XP_020681017.1| cysteine proteinase 1-like [Dendrobium catenatum]
		Glyoxylate and dicarboxylate metabolism	C228421	>ref|XP_020588450.1| LOW QUALITY PROTEIN: ribulose bisphosphate carboxylase small chain clone 512-like [Phalaenopsis equestris]
		Glyoxylate and dicarboxylate metabolism	scaffold14447	>ref|XP_010916368.1| PREDICTED: ribulose bisphosphate carboxylase small chain, chloroplastic-like [Elaeis guineensis]
		Glycolysis / Gluconeogenesis	scaffold14412	>ref|XP_020246298.1| 2-oxoisovalerate dehydrogenase subunit alpha 2, mitochondrial isoform X1 [Asparagus officinalis]
		Glycolysis / Gluconeogenesis	scaffold25875	>ref|XP_020695499.1| aldehyde dehydrogenase family 3 member F1-like isoform X1 [Dendrobium catenatum]
		Glycolysis / Gluconeogenesis	C220719	>gb|ACF84938.1| unknown [Zea mays]
		Glycolysis / Gluconeogenesis	CL4226Contig1	>ref|XP_020700038.1| phosphoglycerate kinase, chloroplastic-like isoform X2 [Dendrobium catenatum]
		Glycolysis / Gluconeogenesis	CL6591Contig1	>ref|XP_020685998.1| alcohol dehydrogenase-like 7 [Dendrobium catenatum]
		Glycolysis / Gluconeogenesis	CL1879Contig1	>ref|XP_020673840.1| 2-methylene-furan-3-one reductase-like [Dendrobium catenatum]
		Glutathione metabolism	scaffold12749	>gb|ADM74088.1| glutathione peroxidase-like protein, partial [Picea sitchensis]
		Glutathione metabolism	CL6367Contig1	>ref|XP_020675114.1| probable phospholipid hydroperoxide glutathione peroxidase [Dendrobium catenatum]
		Glutathione metabolism	scaffold24713	>ref|XP_020701204.1| putative glutathione peroxidase 7, chloroplastic [Dendrobium catenatum]
		Glutamatergic synapse	scaffold19088	>ref|XP_020674772.1| probable anion transporter 6, chloroplastic isoform X1 [Dendrobium catenatum]
		Galactose metabolism	scaffold16301	>ref|XP_020573878.1| beta-galactosidase-like isoform X1 [Phalaenopsis equestris]
		Flavonoid biosynthesis	CL5413Contig1	>gb|AHY20030.1| chalcone isomerase [Tulipa fosteriana]
		Flavonoid biosynthesis	scaffold22711	>ref|XP_020584391.1| 3-ketoacyl-CoA synthase 6-like [Phalaenopsis equestris]
		Flavonoid biosynthesis	CL4082Contig1	>ref|XP_020705693.1| probable 2-oxoglutarate-dependent dioxygenase At5g05600 [Dendrobium catenatum]
		Fatty acid biosynthesis	scaffold12863	>ref|XP_020692264.1| 3-ketoacyl-CoA synthase 12-like [Dendrobium catenatum]
		Fatty acid biosynthesis	scaffold6392	>ref|XP_020705948.1| 3-ketoacyl-CoA synthase 10 [Dendrobium catenatum]
		Circadian rhythm - plant	CL755Contig1	>ref|XP_020694614.1| transcription factor PIF4-like [Dendrobium catenatum]
		Circadian rhythm - plant	scaffold13824	>ref|XP_020592965.1| B-box zinc finger protein 24-like [Phalaenopsis equestris]
		Circadian rhythm - plant	scaffold16202	>ref|XP_020698775.1| B-box zinc finger protein 24-like isoform X2 [Dendrobium catenatum]
		Circadian rhythm - plant	scaffold16203	>ref|XP_020698774.1| B-box zinc finger protein 24-like isoform X1 [Dendrobium catenatum]
		Circadian rhythm - plant	scaffold8188	>ref|XP_020692824.1| transcription factor bHLH112-like [Dendrobium catenatum]
		Circadian rhythm - plant	scaffold11639	>gb|EMT18449.1| Transcription factor bHLH79 [Aegilops tauschii]
		Circadian rhythm - plant	scaffold12494	>ref|XP_020263531.1| zinc finger protein CONSTANS-LIKE 4-like [Asparagus officinalis]
		Circadian rhythm - mammal	scaffold19260	>ref|XP_020685622.1| (6-4)DNA photolyase isoform X5 [Dendrobium catenatum]
		Carotenoid biosynthesis	scaffold6030	>sp|C3VEQ2.1|ZEP_ONCHC RecName: Full=Zeaxanthin epoxidase, chloroplastic; Short=OgZEP; Flags: Precursor
		Carotenoid biosynthesis	C232533	>ref|XP_020703211.1| zeaxanthin 7,8(7',8')-cleavage dioxygenase, chromoplastic isoform X2 [Dendrobium catenatum]
		Carotenoid biosynthesis	C202417	>ref|XP_010910622.1| PREDICTED: zeaxanthin 7,8(7',8')-cleavage dioxygenase, chromoplast [Elaeis guineensis]
		Carbon fixation in photosynthetic organisms	scaffold10145	>gb|ONK71549.1| uncharacterized protein A4U43_C04F9780 [Asparagus officinalis]
		Carbon fixation in photosynthetic organisms	scaffold21710	>gb|KJB57938.1| hypothetical protein B456_009G186400 [Gossypium raimondii]
		Carbon fixation in photosynthetic organisms	C215895	>ref|XP_020598109.1| glyceraldehyde-3-phosphate dehydrogenase GAPB, chloroplastic-like [Phalaenopsis equestris]
		Carbon fixation in photosynthetic organisms	CL1709Contig1	>ref|XP_020684899.1| glyceraldehyde-3-phosphate dehydrogenase B, chloroplastic [Dendrobium catenatum]
		Carbon fixation in photosynthetic organisms	CL2842Contig1	>ref|XP_020698310.1| glutamate--glyoxylate aminotransferase 2-like [Dendrobium catenatum]
		Carbon fixation in photosynthetic organisms	scaffold4286	>ref|XP_020592944.1| glyceraldehyde-3-phosphate dehydrogenase A, chloroplastic [Phalaenopsis equestris]
		Bisphenol degradation	scaffold21937	>ref|XP_020571177.1| LOW QUALITY PROTEIN: cytochrome P450 71A9-like [Phalaenopsis equestris]
		Bisphenol degradation	C128414	>ref|XP_017428600.1| PREDICTED: cytochrome P450 71AV8-like [Vigna angularis]
		Bisphenol degradation	scaffold7111	>ref|XP_020679027.1| cytochrome P450 71A1-like [Dendrobium catenatum]
		Benzoxazinoid biosynthesis	CL946Contig1	>ref|XP_020685707.1| UDP-glycosyltransferase 73C6-like [Dendrobium catenatum]
		Arginine and proline metabolism	CL3636Contig1	>ref|XP_020683807.1| arginine decarboxylase-like [Dendrobium catenatum]
		Anthocyanin biosynthesis	CL946Contig2	>ref|XP_020685689.1| UDP-glycosyltransferase 73C1-like [Dendrobium catenatum]
		Amino sugar and nucleotide sugar metabolism	C215377	>ref|XP_020703537.1| acidic endochitinase-like [Dendrobium catenatum]
		Amino sugar and nucleotide sugar metabolism	C135318	>gb|KHN02009.1| Acidic endochitinase SE2 [Glycine soja]
		ABC transporters	CL2480Contig1	>ref|XP_020574314.1| ABC transporter G family member 22-like isoform X2 [Phalaenopsis equestris]
		ABC transporters	scaffold5364	>ref|XP_020691557.1| ABC transporter B family member 11-like [Dendrobium catenatum]
GO:0009409	Response to cold	Carbon fixation in photosynthetic organisms	scaffold10147	>ref|XP_009626327.1| PREDICTED: phosphoribulokinase, chloroplastic [Nicotiana tomentosiformis]
		RNA transport	scaffold24228	>ref|XP_020689677.1| 28 kDa ribonucleoprotein, chloroplastic-like [Dendrobium catenatum]
		RNA transport	CL9887Contig1	>ref|XP_020679350.1| 28 kDa ribonucleoprotein, chloroplastic-like [Dendrobium catenatum]
		Ribosome	scaffold9659	>ref|XP_020690501.1| 30S ribosomal protein S5, chloroplastic [Dendrobium catenatum]
		Plant-pathogen interaction	scaffold21210	>ref|XP_020571276.1| probable calcium-binding protein CML10 [Phalaenopsis equestris]
		Photosynthesis - antenna proteins	scaffold1377	>gb|KJB55714.1| hypothetical protein B456_009G090600 [Gossypium raimondii]
		Photosynthesis - antenna proteins	CL7710Contig1	>ref|XP_020697111.1| chlorophyll a-b binding protein 8, chloroplastic [Dendrobium catenatum]
		Photosynthesis - antenna proteins	scaffold3956	>gb|AQX44149.1| hypothetical protein [Apostasia odorata]
		Photosynthesis - antenna proteins	scaffold2201	>ref|XP_015948147.1| PREDICTED: chlorophyll a-b binding protein 7, chloroplastic [Arachis duranensis]
		Photosynthesis - antenna proteins	scaffold11635	>ref|XP_021682244.1| chlorophyll a-b binding protein P4, chloroplastic [Hevea brasiliensis]
		Photosynthesis - antenna proteins	CL5175Contig1	>gb|ABK23846.1| unknown [Picea sitchensis]
		Photosynthesis	scaffold3866	>gb|AQX44185.1| psbQ-like protein 3 [Apostasia odorata]
		Oxidative phosphorylation	scaffold21847	>ref|XP_020702148.1| ATP synthase delta chain, chloroplastic-like [Dendrobium catenatum]
		Oxidative phosphorylation	C199057	>gb|ABR13321.1| putative ATP synthase CFi alpha subunit [Prunus dulcis]
		Oxidative phosphorylation	scaffold20032	>ref|YP_009129538.1| ATP synthase CF1 subunit beta (chloroplast) [Habenaria pantlingiana]
		Oxidative phosphorylation	CL7827Contig1	>ref|XP_010923020.1| PREDICTED: ATP synthase delta chain, chloroplastic-like [Elaeis guineensis]
		Oxidative phosphorylation	CL2253Contig1	>ref|XP_020695182.1| ATP synthase subunit delta, chloroplastic [Dendrobium catenatum]
		Glyoxylate and dicarboxylate metabolism	C228421	>ref|XP_020588450.1| LOW QUALITY PROTEIN: ribulose bisphosphate carboxylase small chain clone 512-like [Phalaenopsis equestris]
		Glyoxylate and dicarboxylate metabolism	scaffold14447	>ref|XP_010916368.1| PREDICTED: ribulose bisphosphate carboxylase small chain, chloroplastic-like [Elaeis guineensis]
		Glycolysis / Gluconeogenesis	C220719	>gb|ACF84938.1| unknown [Zea mays]
		Glycolysis / Gluconeogenesis	CL4226Contig1	>ref|XP_020700038.1| phosphoglycerate kinase, chloroplastic-like isoform X2 [Dendrobium catenatum]
		Glycolysis / Gluconeogenesis	CL1879Contig1	>ref|XP_020673840.1| 2-methylene-furan-3-one reductase-like [Dendrobium catenatum]
		Fatty acid biosynthesis	scaffold12863	>ref|XP_020692264.1| 3-ketoacyl-CoA synthase 12-like [Dendrobium catenatum]
		Fatty acid biosynthesis	scaffold6392	>ref|XP_020705948.1| 3-ketoacyl-CoA synthase 10 [Dendrobium catenatum]
		Carbon fixation in photosynthetic organisms	scaffold10145	>gb|ONK71549.1| uncharacterized protein A4U43_C04F9780 [Asparagus officinalis]
		Carbon fixation in photosynthetic organisms	C215895	>ref|XP_020598109.1| glyceraldehyde-3-phosphate dehydrogenase GAPB, chloroplastic-like [Phalaenopsis equestris]
		Carbon fixation in photosynthetic organisms	CL1709Contig1	>ref|XP_020684899.1| glyceraldehyde-3-phosphate dehydrogenase B, chloroplastic [Dendrobium catenatum]
		Carbon fixation in photosynthetic organisms	scaffold4286	>ref|XP_020592944.1| glyceraldehyde-3-phosphate dehydrogenase A, chloroplastic [Phalaenopsis equestris]
		Carbon fixation in photosynthetic organisms	scaffold21710	>gb|KJB57938.1| hypothetical protein B456_009G186400 [Gossypium raimondii]
		Arginine and proline metabolism	CL3636Contig1	>ref|XP_020683807.1| arginine decarboxylase-like [Dendrobium catenatum]
		Amino sugar and nucleotide sugar metabolism	C215377	>ref|XP_020703537.1| acidic endochitinase-like [Dendrobium catenatum]
		Amino sugar and nucleotide sugar metabolism	C135318	>gb|KHN02009.1| Acidic endochitinase SE2 [Glycine soja]
GO:0009314	Response to radiation	Riboflavin metabolism	scaffold25224	>ref|XP_020677009.1| NHL repeat-containing protein 2 [Dendrobium catenatum]
		Ubiquitin mediated proteolysis	scaffold24659	>ref|XP_020598966.1| LOW QUALITY PROTEIN: ultraviolet-B receptor UVR8-like [Phalaenopsis equestris]
		Sphingolipid metabolism	scaffold7713	>ref|XP_020697517.1| sphinganine C4-monooxygenase 1-like [Dendrobium catenatum]
		RNA transport	scaffold25495	>ref|XP_020080592.1| protein PLASTID MOVEMENT IMPAIRED 2-like [Ananas comosus]
		RNA polymerase	scaffold11315	>ref|XP_020692146.1| RNA polymerase sigma factor sigD, chloroplastic [Dendrobium catenatum]
		RNA polymerase	CL3547Contig1	>ref|XP_020676962.1| RNA polymerase sigma factor sigF, chloroplastic [Dendrobium catenatum]
		RNA polymerase	scaffold23373	>ref|XP_010909938.2| PREDICTED: RNA polymerase sigma factor sigC [Elaeis guineensis]
		Riboflavin metabolism	C233575	>ref|XP_020704103.1| haloacid dehalogenase-like hydrolase domain-containing protein At3g48420 [Dendrobium catenatum]
		Riboflavin metabolism	CL3331Contig1	>ref|XP_020696026.1| haloacid dehalogenase-like hydrolase domain-containing protein At4g39970 [Dendrobium catenatum]
		Plant-pathogen interaction	scaffold22222	>ref|XP_020680115.1| ferric reduction oxidase 6-like isoform X6 [Dendrobium catenatum]
		Photosynthesis - antenna proteins	scaffold12959	>gb|KRX33489.1| Chlorophyll a-b binding protein CP29.1, chloroplastic, partial [Trichinella sp. T9]
		Photosynthesis - antenna proteins	scaffold12961	>gb|ABX47016.1| chloroplast chlorophyll a/b binding protein cab-PhE7 [Phyllostachys edulis]
		Photosynthesis - antenna proteins	scaffold12960	>ref|XP_002279834.1| PREDICTED: chlorophyll a-b binding protein CP29.2, chloroplastic [Vitis vinifera]
		Photosynthesis - antenna proteins	scaffold5304	>ref|XP_020701405.1| chlorophyll a-b binding protein CP26, chloroplastic [Dendrobium catenatum]
		Photosynthesis - antenna proteins	scaffold5303	>gb|AAX95979.1| chlorophyll a/b-binding protein CP26 precursor - maize [Oryza sativa Japonica Group]
		Photosynthesis - antenna proteins	CL5269Contig1	>ref|XP_010272798.1| PREDICTED: chlorophyll a-b binding protein 7, chloroplastic [Nelumbo nucifera]
		Photosynthesis - antenna proteins	scaffold10920	>ref|XP_020697355.1| chlorophyll a-b binding protein of LHCII type 1 [Dendrobium catenatum]
		Photosynthesis - antenna proteins	CL6358Contig1	>gb|KFK24655.1| hypothetical protein AALP_AA8G007900 [Arabis alpina]
		Photosynthesis - antenna proteins	scaffold20569	>gb|ABK95437.1| unknown [Populus trichocarpa]
		Photosynthesis	CL3978Contig1	>ref|XP_020703467.1| light-harvesting complex-like protein OHP2, chloroplastic [Dendrobium catenatum]
		Photosynthesis	scaffold11996	>ref|XP_020672629.1| photosystem II core complex proteins psbY, chloroplastic isoform X2 [Dendrobium catenatum]
		Photosynthesis	scaffold11995	>ref|XP_020672628.1| photosystem II core complex proteins psbY, chloroplastic isoform X1 [Dendrobium catenatum]
		Photosynthesis	scaffold20398	>gb|ARV78453.1| chloroplast oxygen-envolving enhancer protein 1 [Vernicia fordii]
		Photosynthesis	CL9013Contig1	>ref|XP_020689484.1| uncharacterized protein LOC110104636 [Dendrobium catenatum]
		Nucleotide excision repair	scaffold16046	>ref|XP_020702287.1| DNA excision repair protein ERCC-8-like isoform X2 [Dendrobium catenatum]
		Nitrogen metabolism	CL8268Contig1	>ref|XP_020584971.1| ferredoxin-dependent glutamate synthase, chloroplastic-like [Phalaenopsis equestris]
		Glycolysis / Gluconeogenesis	scaffold14412	>ref|XP_020246298.1| 2-oxoisovalerate dehydrogenase subunit alpha 2, mitochondrial isoform X1 [Asparagus officinalis]
		Circadian rhythm - plant	scaffold13824	>ref|XP_020592965.1| B-box zinc finger protein 24-like [Phalaenopsis equestris]
		Circadian rhythm - plant	CL755Contig1	>ref|XP_020694614.1| transcription factor PIF4-like [Dendrobium catenatum]
		Circadian rhythm - plant	scaffold16203	>ref|XP_020698774.1| B-box zinc finger protein 24-like isoform X1 [Dendrobium catenatum]
		Circadian rhythm - plant	scaffold11639	>gb|EMT18449.1| Transcription factor bHLH79 [Aegilops tauschii]
		Circadian rhythm - plant	scaffold16202	>ref|XP_020698775.1| B-box zinc finger protein 24-like isoform X2 [Dendrobium catenatum]
		Circadian rhythm - plant	scaffold12494	>ref|XP_020263531.1| zinc finger protein CONSTANS-LIKE 4-like [Asparagus officinalis]
		Circadian rhythm - mammal	scaffold19260	>ref|XP_020685622.1| (6-4)DNA photolyase isoform X5 [Dendrobium catenatum]
GO:0009416	Response to light stimulus	Riboflavin metabolism	scaffold25224	>ref|XP_020677009.1| NHL repeat-containing protein 2 [Dendrobium catenatum]
		Ubiquitin mediated proteolysis	scaffold24659	>ref|XP_020598966.1| LOW QUALITY PROTEIN: ultraviolet-B receptor UVR8-like [Phalaenopsis equestris]
		Sphingolipid metabolism	scaffold7713	>ref|XP_020697517.1| sphinganine C4-monooxygenase 1-like [Dendrobium catenatum]
		RNA transport	scaffold25495	>ref|XP_020080592.1| protein PLASTID MOVEMENT IMPAIRED 2-like [Ananas comosus]
		RNA polymerase	scaffold11315	>ref|XP_020692146.1| RNA polymerase sigma factor sigD, chloroplastic [Dendrobium catenatum]
		RNA polymerase	CL3547Contig1	>ref|XP_020676962.1| RNA polymerase sigma factor sigF, chloroplastic [Dendrobium catenatum]
		RNA polymerase	scaffold23373	>ref|XP_010909938.2| PREDICTED: RNA polymerase sigma factor sigC [Elaeis guineensis]
		Riboflavin metabolism	C233575	>ref|XP_020704103.1| haloacid dehalogenase-like hydrolase domain-containing protein At3g48420 [Dendrobium catenatum]
		Riboflavin metabolism	CL3331Contig1	>ref|XP_020696026.1| haloacid dehalogenase-like hydrolase domain-containing protein At4g39970 [Dendrobium catenatum]
		Plant-pathogen interaction	scaffold22222	>ref|XP_020680115.1| ferric reduction oxidase 6-like isoform X6 [Dendrobium catenatum]
		Photosynthesis - antenna proteins	scaffold12959	>gb|KRX33489.1| Chlorophyll a-b binding protein CP29.1, chloroplastic, partial [Trichinella sp. T9]
		Photosynthesis - antenna proteins	scaffold12961	>gb|ABX47016.1| chloroplast chlorophyll a/b binding protein cab-PhE7 [Phyllostachys edulis]
		Photosynthesis - antenna proteins	scaffold12960	>ref|XP_002279834.1| PREDICTED: chlorophyll a-b binding protein CP29.2, chloroplastic [Vitis vinifera]
		Photosynthesis - antenna proteins	scaffold5304	>ref|XP_020701405.1| chlorophyll a-b binding protein CP26, chloroplastic [Dendrobium catenatum]
		Photosynthesis - antenna proteins	scaffold5303	>gb|AAX95979.1| chlorophyll a/b-binding protein CP26 precursor - maize [Oryza sativa Japonica Group]
		Photosynthesis - antenna proteins	CL5269Contig1	>ref|XP_010272798.1| PREDICTED: chlorophyll a-b binding protein 7, chloroplastic [Nelumbo nucifera]
		Photosynthesis - antenna proteins	scaffold10920	>ref|XP_020697355.1| chlorophyll a-b binding protein of LHCII type 1 [Dendrobium catenatum]
		Photosynthesis - antenna proteins	CL6358Contig1	>gb|KFK24655.1| hypothetical protein AALP_AA8G007900 [Arabis alpina]
		Photosynthesis - antenna proteins	scaffold20569	>gb|ABK95437.1| unknown [Populus trichocarpa]
		Photosynthesis	CL3978Contig1	>ref|XP_020703467.1| light-harvesting complex-like protein OHP2, chloroplastic [Dendrobium catenatum]
		Photosynthesis	scaffold11996	>ref|XP_020672629.1| photosystem II core complex proteins psbY, chloroplastic isoform X2 [Dendrobium catenatum]
		Photosynthesis	scaffold11995	>ref|XP_020672628.1| photosystem II core complex proteins psbY, chloroplastic isoform X1 [Dendrobium catenatum]
		Photosynthesis	scaffold20398	>gb|ARV78453.1| chloroplast oxygen-envolving enhancer protein 1 [Vernicia fordii]
		Photosynthesis	CL9013Contig1	>ref|XP_020689484.1| uncharacterized protein LOC110104636 [Dendrobium catenatum]
		Nucleotide excision repair	scaffold16046	>ref|XP_020702287.1| DNA excision repair protein ERCC-8-like isoform X2 [Dendrobium catenatum]
		Nitrogen metabolism	CL8268Contig1	>ref|XP_020584971.1| ferredoxin-dependent glutamate synthase, chloroplastic-like [Phalaenopsis equestris]
		Glycolysis / Gluconeogenesis	scaffold14412	>ref|XP_020246298.1| 2-oxoisovalerate dehydrogenase subunit alpha 2, mitochondrial isoform X1 [Asparagus officinalis]
		Circadian rhythm - plant	scaffold13824	>ref|XP_020592965.1| B-box zinc finger protein 24-like [Phalaenopsis equestris]
		Circadian rhythm - plant	CL755Contig1	>ref|XP_020694614.1| transcription factor PIF4-like [Dendrobium catenatum]
		Circadian rhythm - plant	scaffold16203	>ref|XP_020698774.1| B-box zinc finger protein 24-like isoform X1 [Dendrobium catenatum]
		Circadian rhythm - plant	scaffold11639	>gb|EMT18449.1| Transcription factor bHLH79 [Aegilops tauschii]
		Circadian rhythm - plant	scaffold16202	>ref|XP_020698775.1| B-box zinc finger protein 24-like isoform X2 [Dendrobium catenatum]
		Circadian rhythm - plant	scaffold12494	>ref|XP_020263531.1| zinc finger protein CONSTANS-LIKE 4-like [Asparagus officinalis]
		Circadian rhythm - mammal	scaffold19260	>ref|XP_020685622.1| (6-4)DNA photolyase isoform X5 [Dendrobium catenatum]
		Benzoxazinoid biosynthesis	CL946Contig1	>ref|XP_020685707.1| UDP-glycosyltransferase 73C6-like [Dendrobium catenatum]
		Anthocyanin biosynthesis	CL946Contig2	>ref|XP_020685689.1| UDP-glycosyltransferase 73C1-like [Dendrobium catenatum]
GO:0009637	Response to blue light	Photosynthesis - antenna proteins	scaffold20569	>gb|ABK95437.1| unknown [Populus trichocarpa]
		RNA transport	scaffold25495	>ref|XP_020080592.1| protein PLASTID MOVEMENT IMPAIRED 2-like [Ananas comosus]
		Photosynthesis - antenna proteins	CL5269Contig1	>ref|XP_010272798.1| PREDICTED: chlorophyll a-b binding protein 7, chloroplastic [Nelumbo nucifera]
		Photosynthesis - antenna proteins	CL6358Contig1	>gb|KFK24655.1| hypothetical protein AALP_AA8G007900 [Arabis alpina]
		Photosynthesis - antenna proteins	scaffold10920	>ref|XP_020697355.1| chlorophyll a-b binding protein of LHCII type 1 [Dendrobium catenatum]
		Photosynthesis - antenna proteins	scaffold5304	>ref|XP_020701405.1| chlorophyll a-b binding protein CP26, chloroplastic [Dendrobium catenatum]
		Photosynthesis - antenna proteins	scaffold5303	>gb|AAX95979.1| chlorophyll a/b-binding protein CP26 precursor - maize [Oryza sativa Japonica Group]
		Photosynthesis - antenna proteins	scaffold12959	>gb|KRX33489.1| Chlorophyll a-b binding protein CP29.1, chloroplastic, partial [Trichinella sp. T9]
		Photosynthesis - antenna proteins	scaffold12961	>gb|ABX47016.1| chloroplast chlorophyll a/b binding protein cab-PhE7 [Phyllostachys edulis]
		Photosynthesis - antenna proteins	scaffold12960	>ref|XP_002279834.1| PREDICTED: chlorophyll a-b binding protein CP29.2, chloroplastic [Vitis vinifera]
		Circadian rhythm - plant	scaffold11639	>gb|EMT18449.1| Transcription factor bHLH79 [Aegilops tauschii]
GO:0015979	Photosynthesis	Photosynthesis	scaffold20399	>emb|CBI19622.3| unnamed protein product [Vitis vinifera]
		Photosynthesis - antenna proteins	scaffold12413	>dbj|GAU43953.1| hypothetical protein TSUD_284600 [Trifolium subterraneum]
		Photosynthesis - antenna proteins	scaffold12411	>ref|WP_037445947.1| hypothetical protein, partial [Shewanella sp. YQH10]
		Photosynthesis - antenna proteins	C40301	>gb|ACS44644.1| putative chlorophyll a/b binding protein [Lemna minor]
		Photosynthesis - antenna proteins	scaffold12412	>ref|XP_004234063.1| PREDICTED: chlorophyll a-b binding protein 3C, chloroplastic-like isoform 6 [Solanum lycopersicum]
		Photosynthesis - antenna proteins	scaffold12414	>gb|KCW73782.1| hypothetical protein EUGRSUZ_E02381 [Eucalyptus grandis]
		Photosynthesis	scaffold23572	>gb|OAY43796.1| hypothetical protein MANES_08G098700 [Manihot esculenta]
		Photosynthesis	C223719	>ref|XP_020682190.1| photosystem II reaction center W protein, chloroplastic [Dendrobium catenatum]
		Photosynthesis	scaffold21685	>ref|XP_020678410.1| photosystem I subunit O [Dendrobium catenatum]
		Photosynthesis	scaffold6996	>dbj|BAX84115.1| photosystem II p680 chlorophyll A apoprotein (chloroplast) [Goodyera schlechtendaliana]
		Photosynthesis	scaffold22499	>gb|AKZ31490.1| photosystem I P700 chlorophyll a apoprotein A2 (chloroplast) [Goodenia phillipsiae]
		Photosynthesis	C202299	>gb|AQX44177.1| hypothetical protein [Apostasia odorata]
		Photosynthesis	scaffold11996	>ref|XP_020672629.1| photosystem II core complex proteins psbY, chloroplastic isoform X2 [Dendrobium catenatum]
		Photosynthesis	scaffold11995	>ref|XP_020672628.1| photosystem II core complex proteins psbY, chloroplastic isoform X1 [Dendrobium catenatum]
		Photosynthesis	C222819	>ref|XP_020584337.1| photosystem I reaction center subunit V, chloroplastic-like [Phalaenopsis equestris]
		Photosynthesis	scaffold20398	>gb|ARV78453.1| chloroplast oxygen-envolving enhancer protein 1 [Vernicia fordii]
		Photosynthesis	C176760	>ref|XP_016491746.1| PREDICTED: oxygen-evolving enhancer protein 1, chloroplastic-like [Nicotiana tabacum]
		Photosynthesis	scaffold20642	>ref|XP_020597873.1| ferredoxin--NADP reductase, leaf-type isozyme, chloroplastic-like [Phalaenopsis equestris]
		Photosynthesis	CL3893Contig1	>ref|XP_022001444.1| cytochrome b6-f complex iron-sulfur subunit, chloroplastic-like [Helianthus annuus]
		Photosynthesis	CL6552Contig1	>ref|XP_020682069.1| psbP-like protein 1, chloroplastic [Dendrobium catenatum]
		Photosynthesis	scaffold22513	>gb|AQX44178.1| hypothetical protein [Apostasia odorata]
		Photosynthesis	scaffold23182	>gb|ADD62970.1| photosystem I P700 apoprotein A1 [Oryza australiensis]
		Oxidative phosphorylation	scaffold25391	>ref|XP_020253306.1| NAD(P)H-quinone oxidoreductase subunit L, chloroplastic [Asparagus officinalis]
		MAPK signaling pathway	scaffold13351	>ref|XP_020678915.1| probable protein phosphatase 2C 5 isoform X1 [Dendrobium catenatum]
GO:0006091	Generation of precursor metabolites and energy	Purine metabolism	scaffold23943	>ref|XP_020599186.1| venom phosphodiesterase 2-like [Phalaenopsis equestris]
		Purine metabolism	scaffold19864	>ref|XP_020696840.1| ectonucleotide pyrophosphatase/phosphodiesterase family member 3-like [Dendrobium catenatum]
		Photosynthesis	scaffold20399	>emb|CBI19622.3| unnamed protein product [Vitis vinifera]
		Photosynthesis	scaffold23572	>gb|OAY43796.1| hypothetical protein MANES_08G098700 [Manihot esculenta]
		Photosynthesis	C223719	>ref|XP_020682190.1| photosystem II reaction center W protein, chloroplastic [Dendrobium catenatum]
		Photosynthesis	scaffold21685	>ref|XP_020678410.1| photosystem I subunit O [Dendrobium catenatum]
		Photosynthesis	scaffold6996	>dbj|BAX84115.1| photosystem II p680 chlorophyll A apoprotein (chloroplast) [Goodyera schlechtendaliana]
		Photosynthesis	C202299	>gb|AQX44177.1| hypothetical protein [Apostasia odorata]
		Photosynthesis	scaffold11996	>ref|XP_020672629.1| photosystem II core complex proteins psbY, chloroplastic isoform X2 [Dendrobium catenatum]
		Photosynthesis	scaffold11995	>ref|XP_020672628.1| photosystem II core complex proteins psbY, chloroplastic isoform X1 [Dendrobium catenatum]
		Photosynthesis	C222819	>ref|XP_020584337.1| photosystem I reaction center subunit V, chloroplastic-like [Phalaenopsis equestris]
		Photosynthesis	scaffold20398	>gb|ARV78453.1| chloroplast oxygen-envolving enhancer protein 1 [Vernicia fordii]
		Photosynthesis	C176760	>ref|XP_016491746.1| PREDICTED: oxygen-evolving enhancer protein 1, chloroplastic-like [Nicotiana tabacum]
		Photosynthesis	CL3893Contig1	>ref|XP_022001444.1| cytochrome b6-f complex iron-sulfur subunit, chloroplastic-like [Helianthus annuus]
		Photosynthesis	CL6552Contig1	>ref|XP_020682069.1| psbP-like protein 1, chloroplastic [Dendrobium catenatum]
		Photosynthesis	scaffold20642	>ref|XP_020597873.1| ferredoxin--NADP reductase, leaf-type isozyme, chloroplastic-like [Phalaenopsis equestris]
		Photosynthesis	scaffold22513	>gb|AQX44178.1| hypothetical protein [Apostasia odorata]
		Oxidative phosphorylation	scaffold25391	>ref|XP_020253306.1| NAD(P)H-quinone oxidoreductase subunit L, chloroplastic [Asparagus officinalis]
		Oxidative phosphorylation	scaffold20292	>ref|YP_009231883.1| NADH-plastoquinone oxidoreductase subunit 7 (chloroplast) [Goodyera schlechtendaliana]
		Oxidative phosphorylation	C52885	>gb|JAU29214.1| Cytochrome c1 2, heme protein, mitochondrial, partial [Noccaea caerulescens]
		MAPK signaling pathway	scaffold13351	>ref|XP_020678915.1| probable protein phosphatase 2C 5 isoform X1 [Dendrobium catenatum]
		Glycolysis / Gluconeogenesis	C158936	>gb|ACO35359.1| phosphofructokinase [Elaeis oleifera]
GO:0043467	Regulation of generation of precursor metabolites and energy	Photosynthesis	scaffold20398	>gb|ARV78453.1| chloroplast oxygen-envolving enhancer protein 1 [Vernicia fordii]
		Photosynthesis	C223719	>ref|XP_020682190.1| photosystem II reaction center W protein, chloroplastic [Dendrobium catenatum]
		Photosynthesis	scaffold11996	>ref|XP_020672629.1| photosystem II core complex proteins psbY, chloroplastic isoform X2 [Dendrobium catenatum]
		Photosynthesis	scaffold11995	>ref|XP_020672628.1| photosystem II core complex proteins psbY, chloroplastic isoform X1 [Dendrobium catenatum]
GO:0009657	Plastid organization	Tryptophan metabolism	scaffold9963	>ref|XP_020672488.1| pentatricopeptide repeat-containing protein At5g46580, chloroplastic [Dendrobium catenatum]
		Ribosome	scaffold13026	>ref|XP_020573174.1| 30S ribosomal protein S17, chloroplastic [Phalaenopsis equestris]
		Ribosome	CL3572Contig1	>gb|ABK22326.1| unknown [Picea sitchensis]
		Ribosome	scaffold7755	>ref|XP_020673796.1| 50S ribosomal protein L24, chloroplastic [Dendrobium catenatum]
		Protein export	scaffold11914	>ref|XP_020704870.1| inner membrane protein PPF-1, chloroplastic [Dendrobium catenatum]
		Protein export	scaffold5818	>ref|XP_020572356.1| preprotein translocase subunit SCY1, chloroplastic [Phalaenopsis equestris]
		Porphyrin and chlorophyll metabolism	scaffold19288	>ref|XP_020701805.1| magnesium-protoporphyrin IX monomethyl ester [oxidative] cyclase, chloroplastic [Dendrobium catenatum]
		Photosynthesis	scaffold11294	>ref|XP_020585906.1| photosystem II 22 kDa protein, chloroplastic [Phalaenopsis equestris]
		Photosynthesis	CL8473Contig1	>gb|JAT63827.1| Photosystem II protein, chloroplastic [Anthurium amnicola]
		Circadian rhythm - plant	CL3045Contig1	>ref|XP_020571250.1| zinc finger protein CONSTANS-LIKE 5-like isoform X1 [Phalaenopsis equestris]
		Cell cycle - Caulobacter	CL7113Contig1	>ref|XP_020689606.1| ATP-dependent Clp protease proteolytic subunit 5, chloroplastic-like [Dendrobium catenatum]
		Cell cycle - Caulobacter	C130852	>gb|EPS74507.1| hypothetical protein M569_00224, partial [Genlisea aurea]
		Cell cycle - Caulobacter	scaffold18551	>ref|XP_020591994.1| membrane metalloprotease ARASP, chloroplastic-like, partial [Phalaenopsis equestris]
		Carotenoid biosynthesis	CL1100Contig1	>ref|XP_020683145.1| prolycopene isomerase, chloroplastic isoform X1 [Dendrobium catenatum]
		Basal transcription factors	scaffold5784	>ref|XP_020688600.1| zinc finger protein VAR3, chloroplastic [Dendrobium catenatum]
GO:0019684	Photosynthesis, light reaction	Photosynthesis	scaffold20399	>emb|CBI19622.3| unnamed protein product [Vitis vinifera]
		Photosynthesis	scaffold23572	>gb|OAY43796.1| hypothetical protein MANES_08G098700 [Manihot esculenta]
		Photosynthesis	C223719	>ref|XP_020682190.1| photosystem II reaction center W protein, chloroplastic [Dendrobium catenatum]
		Photosynthesis	scaffold21685	>ref|XP_020678410.1| photosystem I subunit O [Dendrobium catenatum]
		Photosynthesis	scaffold6996	>dbj|BAX84115.1| photosystem II p680 chlorophyll A apoprotein (chloroplast) [Goodyera schlechtendaliana]
		Photosynthesis	C202299	>gb|AQX44177.1| hypothetical protein [Apostasia odorata]
		Photosynthesis	scaffold11996	>ref|XP_020672629.1| photosystem II core complex proteins psbY, chloroplastic isoform X2 [Dendrobium catenatum]
		Photosynthesis	scaffold11995	>ref|XP_020672628.1| photosystem II core complex proteins psbY, chloroplastic isoform X1 [Dendrobium catenatum]
		Photosynthesis	C222819	>ref|XP_020584337.1| photosystem I reaction center subunit V, chloroplastic-like [Phalaenopsis equestris]
		Photosynthesis	scaffold20398	>gb|ARV78453.1| chloroplast oxygen-envolving enhancer protein 1 [Vernicia fordii]
		Photosynthesis	C176760	>ref|XP_016491746.1| PREDICTED: oxygen-evolving enhancer protein 1, chloroplastic-like [Nicotiana tabacum]
		Photosynthesis	CL3893Contig1	>ref|XP_022001444.1| cytochrome b6-f complex iron-sulfur subunit, chloroplastic-like [Helianthus annuus]
		Photosynthesis	CL6552Contig1	>ref|XP_020682069.1| psbP-like protein 1, chloroplastic [Dendrobium catenatum]
		Photosynthesis	scaffold20642	>ref|XP_020597873.1| ferredoxin--NADP reductase, leaf-type isozyme, chloroplastic-like [Phalaenopsis equestris]
		Photosynthesis	scaffold22513	>gb|AQX44178.1| hypothetical protein [Apostasia odorata]
		Oxidative phosphorylation	scaffold25391	>ref|XP_020253306.1| NAD(P)H-quinone oxidoreductase subunit L, chloroplastic [Asparagus officinalis]
		MAPK signaling pathway	scaffold13351	>ref|XP_020678915.1| probable protein phosphatase 2C 5 isoform X1 [Dendrobium catenatum]
GO:0022900	Electron transport chain	Photosynthesis	scaffold21685	>ref|XP_020678410.1| photosystem I subunit O [Dendrobium catenatum]
		Photosynthesis	C202299	>gb|AQX44177.1| hypothetical protein [Apostasia odorata]
		Photosynthesis	scaffold11996	>ref|XP_020672629.1| photosystem II core complex proteins psbY, chloroplastic isoform X2 [Dendrobium catenatum]
		Photosynthesis	scaffold11995	>ref|XP_020672628.1| photosystem II core complex proteins psbY, chloroplastic isoform X1 [Dendrobium catenatum]
		Photosynthesis	C222819	>ref|XP_020584337.1| photosystem I reaction center subunit V, chloroplastic-like [Phalaenopsis equestris]
		Photosynthesis	scaffold20398	>gb|ARV78453.1| chloroplast oxygen-envolving enhancer protein 1 [Vernicia fordii]
		Photosynthesis	CL3893Contig1	>ref|XP_022001444.1| cytochrome b6-f complex iron-sulfur subunit, chloroplastic-like [Helianthus annuus]
		Photosynthesis	scaffold20642	>ref|XP_020597873.1| ferredoxin--NADP reductase, leaf-type isozyme, chloroplastic-like [Phalaenopsis equestris]
		Photosynthesis	scaffold22513	>gb|AQX44178.1| hypothetical protein [Apostasia odorata]
		Oxidative phosphorylation	scaffold25391	>ref|XP_020253306.1| NAD(P)H-quinone oxidoreductase subunit L, chloroplastic [Asparagus officinalis]
		Oxidative phosphorylation	scaffold20292	>ref|YP_009231883.1| NADH-plastoquinone oxidoreductase subunit 7 (chloroplast) [Goodyera schlechtendaliana]
		MAPK signaling pathway	scaffold13351	>ref|XP_020678915.1| probable protein phosphatase 2C 5 isoform X1 [Dendrobium catenatum]
GO:0009767	Electron transport related	Photosynthesis	scaffold21685	>ref|XP_020678410.1| photosystem I subunit O [Dendrobium catenatum]
		Photosynthesis	C202299	>gb|AQX44177.1| hypothetical protein [Apostasia odorata]
		Photosynthesis	scaffold11996	>ref|XP_020672629.1| photosystem II core complex proteins psbY, chloroplastic isoform X2 [Dendrobium catenatum]
		Photosynthesis	scaffold11995	>ref|XP_020672628.1| photosystem II core complex proteins psbY, chloroplastic isoform X1 [Dendrobium catenatum]
		Photosynthesis	C222819	>ref|XP_020584337.1| photosystem I reaction center subunit V, chloroplastic-like [Phalaenopsis equestris]
		Photosynthesis	scaffold20398	>gb|ARV78453.1| chloroplast oxygen-envolving enhancer protein 1 [Vernicia fordii]
		Photosynthesis	CL3893Contig1	>ref|XP_022001444.1| cytochrome b6-f complex iron-sulfur subunit, chloroplastic-like [Helianthus annuus]
		Photosynthesis	scaffold20642	>ref|XP_020597873.1| ferredoxin--NADP reductase, leaf-type isozyme, chloroplastic-like [Phalaenopsis equestris]
		Photosynthesis	scaffold22513	>gb|AQX44178.1| hypothetical protein [Apostasia odorata]
		Oxidative phosphorylation	scaffold25391	>ref|XP_020253306.1| NAD(P)H-quinone oxidoreductase subunit L, chloroplastic [Asparagus officinalis]
		MAPK signaling pathway	scaffold13351	>ref|XP_020678915.1| probable protein phosphatase 2C 5 isoform X1 [Dendrobium catenatum]
GO:0009773	Electron transport chain related	Photosynthesis	C222819	>ref|XP_020584337.1| photosystem I reaction center subunit V, chloroplastic-like [Phalaenopsis equestris]
		Oxidative phosphorylation	scaffold25391	>ref|XP_020253306.1| NAD(P)H-quinone oxidoreductase subunit L, chloroplastic [Asparagus officinalis]
GO:0055114	Oxidation-reduction process	Bisphenol degradation	scaffold3598	>ref|XP_020701552.1| cytochrome P450 89A2-like [Dendrobium catenatum]
		Photosynthesis	scaffold21685	>ref|XP_020678410.1| photosystem I subunit O [Dendrobium catenatum]
		Photosynthesis	C202299	>gb|AQX44177.1| hypothetical protein [Apostasia odorata]
		Photosynthesis	scaffold11996	>ref|XP_020672629.1| photosystem II core complex proteins psbY, chloroplastic isoform X2 [Dendrobium catenatum]
		Photosynthesis	scaffold11995	>ref|XP_020672628.1| photosystem II core complex proteins psbY, chloroplastic isoform X1 [Dendrobium catenatum]
		Photosynthesis	C222819	>ref|XP_020584337.1| photosystem I reaction center subunit V, chloroplastic-like [Phalaenopsis equestris]
		Photosynthesis	scaffold20398	>gb|ARV78453.1| chloroplast oxygen-envolving enhancer protein 1 [Vernicia fordii]
		Photosynthesis	CL3893Contig1	>ref|XP_022001444.1| cytochrome b6-f complex iron-sulfur subunit, chloroplastic-like [Helianthus annuus]
		Photosynthesis	scaffold20642	>ref|XP_020597873.1| ferredoxin--NADP reductase, leaf-type isozyme, chloroplastic-like [Phalaenopsis equestris]
		Photosynthesis	scaffold22513	>gb|AQX44178.1| hypothetical protein [Apostasia odorata]
		Oxidative phosphorylation	scaffold25391	>ref|XP_020253306.1| NAD(P)H-quinone oxidoreductase subunit L, chloroplastic [Asparagus officinalis]
		Oxidative phosphorylation	scaffold20292	>ref|YP_009231883.1| NADH-plastoquinone oxidoreductase subunit 7 (chloroplast) [Goodyera schlechtendaliana]
		MAPK signaling pathway	scaffold13351	>ref|XP_020678915.1| probable protein phosphatase 2C 5 isoform X1 [Dendrobium catenatum]
		Glycolysis / Gluconeogenesis	scaffold19376	>ref|XP_020696318.1| non-functional NADPH-dependent codeinone reductase 2-like [Dendrobium catenatum]
		Fatty acid biosynthesis	scaffold23927	>ref|XP_004493647.1| PREDICTED: short-chain type dehydrogenase/reductase-like [Cicer arietinum]
		Bisphenol degradation	scaffold3298	>ref|XP_020702208.1| cytochrome P450 77A4-like [Dendrobium catenatum]
		Bisphenol degradation	scaffold19175	>ref|XP_020596707.1| cytochrome P450 71D11-like [Phalaenopsis equestris]
		alpha-Linolenic acid metabolism	CL942Contig1	>ref|XP_020596150.1| peroxisomal fatty acid beta-oxidation multifunctional protein MFP2-like [Phalaenopsis equestris]
		alpha-Linolenic acid metabolism	CL6893Contig1	>ref|XP_020247150.1| peroxisomal fatty acid beta-oxidation multifunctional protein [Asparagus officinalis]
GO:0009735	Response to cytokinin stimulus	Phenylpropanoid biosynthesis	scaffold3441	>gb|ONK60821.1| uncharacterized protein A4U43_C08F23050 [Asparagus officinalis]
		Ribosome	scaffold23685	>ref|XP_020583131.1| 30S ribosomal protein S1, chloroplastic-like [Phalaenopsis equestris]
		Ribosome	scaffold13095	>ref|XP_020684629.1| 50S ribosomal protein L6, chloroplastic [Dendrobium catenatum]
		Ribosome	C215761	>ref|XP_020693620.1| 50S ribosomal protein L27, chloroplastic [Dendrobium catenatum]
		Ribosome	scaffold13094	>ref|XP_020594017.1| 50S ribosomal protein L6, chloroplastic [Phalaenopsis equestris]
		Ribosome	scaffold26033	>gb|OAY62910.1| 50S ribosomal protein L13, chloroplastic [Ananas comosus]
		Porphyrin and chlorophyll metabolism	scaffold9910	>ref|XP_020674137.1| magnesium-chelatase subunit ChlI, chloroplastic-like [Dendrobium catenatum]
		Porphyrin and chlorophyll metabolism	CL8095Contig1	>gb|OVA12657.1| Uroporphyrinogen decarboxylase (URO-D) [Macleaya cordata]
		Plant hormone signal transduction	scaffold19478	>ref|XP_020679065.1| two-component response regulator ORR9-like [Dendrobium catenatum]
		Plant hormone signal transduction	CL2396Contig1	>ref|XP_020677335.1| two-component response regulator ORR9-like [Dendrobium catenatum]
		Photosynthesis	CL7416Contig1	>gb|ACU17477.1| unknown [Glycine max]
		Photosynthesis	scaffold16730	>ref|XP_020591419.1| photosystem I reaction center subunit IV, chloroplastic-like, partial [Phalaenopsis equestris]
		Photosynthesis	scaffold8657	>ref|WP_079865628.1| photosystem I reaction center subunit IV [Acinetobacter baumannii]
		Photosynthesis	scaffold24443	>ref|XP_020702064.1| photosystem I reaction center subunit VI, chloroplastic-like [Dendrobium catenatum]
		Photosynthesis	scaffold24442	>ref|XP_020592266.1| photosystem I reaction center subunit VI, chloroplastic-like [Phalaenopsis equestris]
		Photosynthesis	scaffold8656	>ref|XP_020674283.1| photosystem I reaction center subunit IV A, chloroplastic-like [Dendrobium catenatum]
		Pentose phosphate pathway	scaffold19818	>ref|XP_008798491.2| PREDICTED: probable ribose-5-phosphate isomerase 3, chloroplastic [Phoenix dactylifera]
		Pentose phosphate pathway	scaffold19819	>ref|XP_002961285.1| hypothetical protein SELMODRAFT_74055 [Selaginella moellendorffii]
		Glyoxylate and dicarboxylate metabolism	CL2712Contig1	>ref|XP_009407720.1| PREDICTED: peroxisomal (S)-2-hydroxy-acid oxidase GLO5 [Musa acuminata subsp. malaccensis]
		Fatty acid metabolism	scaffold12044	>ref|XP_020599512.1| oxalate--CoA ligase [Phalaenopsis equestris]

## Sheet: Shoot L
Original Research Article
De novo transcriptome provides insights into the growth and biosynthesis of resveratrol and trans-stilbenes in Dactylorhiza hatagirea - An endangered alpine terrestrial orchid of western Himalaya
Nisha Dhiman 1,2#, Nitesh Kumar Sharma 1,2#, Pooja Thapa 1#, Isha Sharma 1, Mohit Kumar Swarnkar 1, Amit Chawla 1,2, Ravi Shankar 1,2* and Amita Bhattacharya 1,2*
1 Division of Biotechnology, CSIR-Institute of Himalayan Bioresource Technology, Palampur-176061, H.P., India
2 Academy of Scientific and Innovative Research, Human Resource Development Centre, Ghaziabad-201 002, Uttar Pradesh, INDIA
For correspondence: amitabhatta@ihbt.res.in; ravish@ihbt.res.in
Supplementary Table S6: KEGG annotations of genes enriched under each GO enrichment categories in leaves, shoot and tuber of D. hatagirea
Shoot in comparison to leaves
Enriched GO ID	GO enriched process name	KEGG pathway	Contig ID	Gene name
GO:0006820	Anion transport	Plant hormone signal transduction	C233297	>ref|XP_020685546.1| GABA transporter 1-like [Dendrobium catenatum]
		Plant-pathogen interaction	C131490	>ref|XP_020577590.1| probable WRKY transcription factor 12 [Phalaenopsis equestris]
GO:0006865	Amino acid transport	Plant hormone signal transduction	C233297	>ref|XP_020685546.1| GABA transporter 1-like [Dendrobium catenatum]

## Sheet: Shoot T
Original Research Article
De novo transcriptome provides insights into the growth and biosynthesis of resveratrol and trans-stilbenes in Dactylorhiza hatagirea - An endangered alpine terrestrial orchid of western Himalaya
Nisha Dhiman 1,2#, Nitesh Kumar Sharma 1,2#, Pooja Thapa 1#, Isha Sharma 1, Mohit Kumar Swarnkar 1, Amit Chawla 1,2, Ravi Shankar 1,2* and Amita Bhattacharya 1,2*
1 Division of Biotechnology, CSIR-Institute of Himalayan Bioresource Technology, Palampur-176061, H.P., India
2 Academy of Scientific and Innovative Research, Human Resource Development Centre, Ghaziabad-201 002, Uttar Pradesh, INDIA
For correspondence: amitabhatta@ihbt.res.in; ravish@ihbt.res.in
Supplementary Table S6: KEGG annotations of genes enriched under each GO enrichment categories in leaves, shoot and tuber of D. hatagirea
Shoot in comparison to tubers
Enriched GO ID	GO enriched process name	KEGG pathway	Contig ID	Gene name
GO_0006811	Ion transport	Calcium signaling pathway	scaffold5465	>ref|XP_018678780.1| PREDICTED: calcium-transporting ATPase, endoplasmic reticulum-type-like isoform X2 [Musa acuminata subsp.
		Plant-pathogen interaction	C131490	>ref|XP_020577590.1| probable WRKY transcription factor 12 [Phalaenopsis equestris]
		Oxidative phosphorylation	CL2529Contig1	>gb|KCW80657.1| hypothetical protein EUGRSUZ_C02035 [Eucalyptus grandis]
		Glycerolipid metabolism	CL1273Contig1	>ref|XP_020677775.1| amino acid permease 6 isoform X2 [Dendrobium catenatum]
		Calcium signaling pathway	scaffold24364	>ref|XP_020679994.1| calcium-transporting ATPase, endoplasmic reticulum-type [Dendrobium catenatum]
GO_0006820	Anion transport	Plant-pathogen interaction	C131490	>ref|XP_020577590.1| probable WRKY transcription factor 12 [Phalaenopsis equestris]
		Glycerolipid metabolism	CL1273Contig1	>ref|XP_020677775.1| amino acid permease 6 isoform X2 [Dendrobium catenatum]
GO_0006865	Amino acid transport	Glycerolipid metabolism	CL1273Contig1	>ref|XP_020677775.1| amino acid permease 6 isoform X2 [Dendrobium catenatum]
GO_0015711	Organic anion transport	Glycerolipid metabolism	CL1273Contig1	>ref|XP_020677775.1| amino acid permease 6 isoform X2 [Dendrobium catenatum]
GO_0071705	Nitrogen compound transport	Starch and sucrose metabolism	C212429	>ref|XP_020703397.1| probable purine permease 11 [Dendrobium catenatum]
		Plant hormone signal transduction	scaffold17408	>ref|XP_020593357.1| lysine histidine transporter 1-like [Phalaenopsis equestris]
		Glycerolipid metabolism	CL1273Contig1	>ref|XP_020677775.1| amino acid permease 6 isoform X2 [Dendrobium catenatum]
GO_0001101	Response to acid chemical	Ubiquitin mediated proteolysis	CL1246Contig1	>ref|XP_019437207.1| PREDICTED: probable E3 ubiquitin-protein ligase LUL4 isoform X2 [Lupinus angustifolius]
		Ubiquitin mediated proteolysis	scaffold14570	>ref|XP_011092014.1| PREDICTED: probable E3 ubiquitin-protein ligase LUL4 isoform X1 [Sesamum indicum]
		Porphyrin and chlorophyll metabolism	C215661	>ref|XP_020672743.1| protein CURVATURE THYLAKOID 1A, chloroplastic-like [Dendrobium catenatum]
		Plant-pathogen interaction	CL3240Contig1	>ref|XP_020575342.1| probable WRKY transcription factor 70 [Phalaenopsis equestris]
		Plant-pathogen interaction	C220709	>ref|XP_010925386.1| PREDICTED: probable WRKY transcription factor 51 isoform X1 [Elaeis guineensis]
		Plant hormone signal transduction	scaffold14881	>ref|XP_020699121.1| probable carboxylesterase 17 [Dendrobium catenatum]
		Plant hormone signal transduction	scaffold2157	>ref|XP_020704455.1| F-box protein SKIP28 [Dendrobium catenatum]
		Plant hormone signal transduction	scaffold26214	>ref|XP_020695018.1| cysteine-rich receptor-like protein kinase 42 [Dendrobium catenatum]
		Photosynthesis - antenna proteins	CL326Contig1	>gb|ALR81047.1| chlorophyll a/b-binding protein 1 [Panax ginseng]
		MAPK signaling pathway	scaffold8299	>ref|XP_010271089.1| PREDICTED: probable protein phosphatase 2C 2 [Nelumbo nucifera]
		MAPK signaling pathway	CL2536Contig1	>ref|XP_020696712.1| calcineurin B-like protein 1 isoform X3 [Dendrobium catenatum]
		Linoleic acid metabolism	scaffold19434	>ref|XP_020580260.1| probable linoleate 9S-lipoxygenase 3 [Phalaenopsis equestris]
		Linoleic acid metabolism	CL5Contig2	>ref|XP_020678678.1| probable linoleate 9S-lipoxygenase 5 [Dendrobium catenatum]
		Glycerophospholipid metabolism	scaffold18856	>ref|XP_010928845.1| PREDICTED: probable ADP-ribosylation factor GTPase-activating protein AGD11 [Elaeis guineensis]
		Circadian rhythm - plant	scaffold8188	>ref|XP_020692824.1| transcription factor bHLH112-like [Dendrobium catenatum]
		Circadian rhythm - plant	CL7984Contig1	>gb|ARU86432.1| DIVARICATA-like [Orchis italica]
		Carotenoid biosynthesis	C202417	>ref|XP_010910622.1| PREDICTED: zeaxanthin 7,8(7',8')-cleavage dioxygenase, chromoplast [Elaeis guineensis]
		Anthocyanin biosynthesis	scaffold22019	>ref|XP_010039960.1| PREDICTED: crocetin glucosyltransferase, chloroplastic-like [Eucalyptus grandis]
		ABC transporters	scaffold6334	>ref|XP_020679683.1| ABC transporter G family member 25-like [Dendrobium catenatum]
		ABC transporters	CL2480Contig1	>ref|XP_020574314.1| ABC transporter G family member 22-like isoform X2 [Phalaenopsis equestris]
		ABC transporters	scaffold20635	>ref|XP_020686129.1| ABC transporter G family member 25 [Dendrobium catenatum]
GO_1901700	Response to oxygen-containing compound	ABC transporters	scaffold6334	>ref|XP_020679683.1| ABC transporter G family member 25-like [Dendrobium catenatum]
		Ubiquitin mediated proteolysis	CL1246Contig1	>ref|XP_019437207.1| PREDICTED: probable E3 ubiquitin-protein ligase LUL4 isoform X2 [Lupinus angustifolius]
		Ubiquitin mediated proteolysis	scaffold14570	>ref|XP_011092014.1| PREDICTED: probable E3 ubiquitin-protein ligase LUL4 isoform X1 [Sesamum indicum]
		Protein processing in endoplasmic reticulum	scaffold11349	>ref|XP_020685588.1| transcription factor HY5-like isoform X1 [Dendrobium catenatum]
		Protein digestion and absorption	C92626	>ref|XP_020696686.1| protein NRT1/ PTR FAMILY 6.4-like [Dendrobium catenatum]
		Porphyrin and chlorophyll metabolism	C215661	>ref|XP_020672743.1| protein CURVATURE THYLAKOID 1A, chloroplastic-like [Dendrobium catenatum]
		Plant-pathogen interaction	CL3240Contig1	>ref|XP_020575342.1| probable WRKY transcription factor 70 [Phalaenopsis equestris]
		Plant-pathogen interaction	C220709	>ref|XP_010925386.1| PREDICTED: probable WRKY transcription factor 51 isoform X1 [Elaeis guineensis]
		Plant hormone signal transduction	scaffold14881	>ref|XP_020699121.1| probable carboxylesterase 17 [Dendrobium catenatum]
		Plant hormone signal transduction	scaffold2157	>ref|XP_020704455.1| F-box protein SKIP28 [Dendrobium catenatum]
		Plant hormone signal transduction	C126318	>ref|XP_020690401.1| protein BZR1 homolog 1-like [Dendrobium catenatum]
		Plant hormone signal transduction	scaffold26214	>ref|XP_020695018.1| cysteine-rich receptor-like protein kinase 42 [Dendrobium catenatum]
		Plant hormone signal transduction	CL3012Contig1	>gb|EAY96932.1| hypothetical protein OsI_18850 [Oryza sativa Indica Group]
		Plant hormone signal transduction	C108492	>ref|XP_020591163.1| bZIP transcription factor 2-like [Phalaenopsis equestris]
		Photosynthesis - antenna proteins	CL326Contig1	>gb|ALR81047.1| chlorophyll a/b-binding protein 1 [Panax ginseng]
		MAPK signaling pathway	scaffold8299	>ref|XP_010271089.1| PREDICTED: probable protein phosphatase 2C 2 [Nelumbo nucifera]
		MAPK signaling pathway	CL2536Contig1	>ref|XP_020696712.1| calcineurin B-like protein 1 isoform X3 [Dendrobium catenatum]
		Linoleic acid metabolism	scaffold19434	>ref|XP_020580260.1| probable linoleate 9S-lipoxygenase 3 [Phalaenopsis equestris]
		Linoleic acid metabolism	CL5Contig2	>ref|XP_020678678.1| probable linoleate 9S-lipoxygenase 5 [Dendrobium catenatum]
		Glycerophospholipid metabolism	scaffold18856	>ref|XP_010928845.1| PREDICTED: probable ADP-ribosylation factor GTPase-activating protein AGD11 [Elaeis guineensis]
		Circadian rhythm - plant	CL7984Contig1	>gb|ARU86432.1| DIVARICATA-like [Orchis italica]
		Circadian rhythm - plant	scaffold8188	>ref|XP_020692824.1| transcription factor bHLH112-like [Dendrobium catenatum]
		Cell cycle	CL1715Contig1	>gb|ABR25623.1| 14-3-3-like protein a [Oryza sativa Indica Group]
		Cell cycle	C51513	>emb|CBI19195.3| unnamed protein product [Vitis vinifera]
		Carotenoid biosynthesis	C202417	>ref|XP_010910622.1| PREDICTED: zeaxanthin 7,8(7',8')-cleavage dioxygenase, chromoplast [Elaeis guineensis]
		Ascorbate and aldarate metabolism	CL3242Contig1	>gb|AFH36039.1| peroxidase, partial [Miscanthus sinensis]
		Anthocyanin biosynthesis	scaffold22019	>ref|XP_010039960.1| PREDICTED: crocetin glucosyltransferase, chloroplastic-like [Eucalyptus grandis]
		ABC transporters	scaffold15964	>ref|XP_020691517.1| ABC transporter G family member 45-like isoform X1 [Dendrobium catenatum]
		ABC transporters	CL2480Contig1	>ref|XP_020574314.1| ABC transporter G family member 22-like isoform X2 [Phalaenopsis equestris]
		ABC transporters	scaffold20635	>ref|XP_020686129.1| ABC transporter G family member 25 [Dendrobium catenatum]
GO_0009314	Response to radiation	Ubiquitin mediated proteolysis	scaffold24659	>ref|XP_020598966.1| LOW QUALITY PROTEIN: ultraviolet-B receptor UVR8-like [Phalaenopsis equestris]
		Sphingolipid metabolism	scaffold7713	>ref|XP_020697517.1| sphinganine C4-monooxygenase 1-like [Dendrobium catenatum]
		RNA polymerase	CL3547Contig1	>ref|XP_020676962.1| RNA polymerase sigma factor sigF, chloroplastic [Dendrobium catenatum]
		Photosynthesis - antenna proteins	scaffold12960	>ref|XP_002279834.1| PREDICTED: chlorophyll a-b binding protein CP29.2, chloroplastic [Vitis vinifera]
		Photosynthesis - antenna proteins	scaffold5304	>ref|XP_020701405.1| chlorophyll a-b binding protein CP26, chloroplastic [Dendrobium catenatum]
		Photosynthesis - antenna proteins	scaffold12959	>gb|KRX33489.1| Chlorophyll a-b binding protein CP29.1, chloroplastic, partial [Trichinella sp. T9]
		Photosynthesis - antenna proteins	CL6358Contig1	>gb|KFK24655.1| hypothetical protein AALP_AA8G007900 [Arabis alpina]
		Photosynthesis	scaffold11996	>ref|XP_020672629.1| photosystem II core complex proteins psbY, chloroplastic isoform X2 [Dendrobium catenatum]
		Photosynthesis	scaffold11995	>ref|XP_020672628.1| photosystem II core complex proteins psbY, chloroplastic isoform X1 [Dendrobium catenatum]
		Photosynthesis	scaffold20398	>gb|ARV78453.1| chloroplast oxygen-envolving enhancer protein 1 [Vernicia fordii]
		Nitrogen metabolism	CL8268Contig1	>ref|XP_020584971.1| ferredoxin-dependent glutamate synthase, chloroplastic-like [Phalaenopsis equestris]
		Glycolysis / Gluconeogenesis	scaffold14412	>ref|XP_020246298.1| 2-oxoisovalerate dehydrogenase subunit alpha 2, mitochondrial isoform X1 [Asparagus officinalis]
		Circadian rhythm - plant	scaffold13824	>ref|XP_020592965.1| B-box zinc finger protein 24-like [Phalaenopsis equestris]
		Circadian rhythm - plant	scaffold16202	>ref|XP_020698775.1| B-box zinc finger protein 24-like isoform X2 [Dendrobium catenatum]
		Circadian rhythm - plant	scaffold16203	>ref|XP_020698774.1| B-box zinc finger protein 24-like isoform X1 [Dendrobium catenatum]
		Circadian rhythm - plant	scaffold11639	>gb|EMT18449.1| Transcription factor bHLH79 [Aegilops tauschii]
		Benzoxazinoid biosynthesis	CL946Contig1	>ref|XP_020685707.1| UDP-glycosyltransferase 73C6-like [Dendrobium catenatum]
		Anthocyanin biosynthesis	CL946Contig2	>ref|XP_020685689.1| UDP-glycosyltransferase 73C1-like [Dendrobium catenatum]
GO_0009416	Response to light stimulus	Ubiquitin mediated proteolysis	scaffold24659	>ref|XP_020598966.1| LOW QUALITY PROTEIN: ultraviolet-B receptor UVR8-like [Phalaenopsis equestris]
		Sphingolipid metabolism	scaffold7713	>ref|XP_020697517.1| sphinganine C4-monooxygenase 1-like [Dendrobium catenatum]
		RNA polymerase	CL3547Contig1	>ref|XP_020676962.1| RNA polymerase sigma factor sigF, chloroplastic [Dendrobium catenatum]
		Photosynthesis - antenna proteins	scaffold12960	>ref|XP_002279834.1| PREDICTED: chlorophyll a-b binding protein CP29.2, chloroplastic [Vitis vinifera]
		Photosynthesis - antenna proteins	scaffold5304	>ref|XP_020701405.1| chlorophyll a-b binding protein CP26, chloroplastic [Dendrobium catenatum]
		Photosynthesis - antenna proteins	scaffold12959	>gb|KRX33489.1| Chlorophyll a-b binding protein CP29.1, chloroplastic, partial [Trichinella sp. T9]
		Photosynthesis - antenna proteins	CL6358Contig1	>gb|KFK24655.1| hypothetical protein AALP_AA8G007900 [Arabis alpina]
		Photosynthesis	scaffold11996	>ref|XP_020672629.1| photosystem II core complex proteins psbY, chloroplastic isoform X2 [Dendrobium catenatum]
		Photosynthesis	scaffold11995	>ref|XP_020672628.1| photosystem II core complex proteins psbY, chloroplastic isoform X1 [Dendrobium catenatum]
		Photosynthesis	scaffold20398	>gb|ARV78453.1| chloroplast oxygen-envolving enhancer protein 1 [Vernicia fordii]
		Nitrogen metabolism	CL8268Contig1	>ref|XP_020584971.1| ferredoxin-dependent glutamate synthase, chloroplastic-like [Phalaenopsis equestris]
		Glycolysis / Gluconeogenesis	scaffold14412	>ref|XP_020246298.1| 2-oxoisovalerate dehydrogenase subunit alpha 2, mitochondrial isoform X1 [Asparagus officinalis]
		Glutamatergic synapse	scaffold19088	>ref|XP_020674772.1| probable anion transporter 6, chloroplastic isoform X1 [Dendrobium catenatum]
		Circadian rhythm - plant	scaffold13824	>ref|XP_020592965.1| B-box zinc finger protein 24-like [Phalaenopsis equestris]
		Circadian rhythm - plant	scaffold16202	>ref|XP_020698775.1| B-box zinc finger protein 24-like isoform X2 [Dendrobium catenatum]
		Circadian rhythm - plant	scaffold16203	>ref|XP_020698774.1| B-box zinc finger protein 24-like isoform X1 [Dendrobium catenatum]
		Circadian rhythm - plant	scaffold11639	>gb|EMT18449.1| Transcription factor bHLH79 [Aegilops tauschii]
		Benzoxazinoid biosynthesis	CL946Contig1	>ref|XP_020685707.1| UDP-glycosyltransferase 73C6-like [Dendrobium catenatum]
		Anthocyanin biosynthesis	CL946Contig2	>ref|XP_020685689.1| UDP-glycosyltransferase 73C1-like [Dendrobium catenatum]
GO_0015979	Photosynthesis	Photosynthesis	scaffold20399	>emb|CBI19622.3| unnamed protein product [Vitis vinifera]
		Photosynthesis	scaffold20398	>gb|ARV78453.1| chloroplast oxygen-envolving enhancer protein 1 [Vernicia fordii]
		Photosynthesis	scaffold23572	>gb|OAY43796.1| hypothetical protein MANES_08G098700 [Manihot esculenta]
		Photosynthesis	CL6552Contig1	>ref|XP_020682069.1| psbP-like protein 1, chloroplastic [Dendrobium catenatum]
		Photosynthesis	C223719	>ref|XP_020682190.1| photosystem II reaction center W protein, chloroplastic [Dendrobium catenatum]
		Photosynthesis	scaffold11996	>ref|XP_020672629.1| photosystem II core complex proteins psbY, chloroplastic isoform X2 [Dendrobium catenatum]
		Photosynthesis	scaffold21685	>ref|XP_020678410.1| photosystem I subunit O [Dendrobium catenatum]
		Photosynthesis - antenna proteins	scaffold12413	>dbj|GAU43953.1| hypothetical protein TSUD_284600 [Trifolium subterraneum]
		Photosynthesis - antenna proteins	scaffold12412	>ref|XP_004234063.1| PREDICTED: chlorophyll a-b binding protein 3C, chloroplastic-like isoform 6 [Solanum lycopersicum]
		Photosynthesis - antenna proteins	scaffold12411	>ref|WP_037445947.1| hypothetical protein, partial [Shewanella sp. YQH10]
		Photosynthesis	scaffold11995	>ref|XP_020672628.1| photosystem II core complex proteins psbY, chloroplastic isoform X1 [Dendrobium catenatum]
		Photosynthesis - antenna proteins	scaffold12414	>gb|KCW73782.1| hypothetical protein EUGRSUZ_E02381 [Eucalyptus grandis]
GO_0010109	Regulation of photosynthesis	Photosynthesis	C223719	>ref|XP_020682190.1| photosystem II reaction center W protein, chloroplastic [Dendrobium catenatum]
		Photosynthesis	scaffold11996	>ref|XP_020672629.1| photosystem II core complex proteins psbY, chloroplastic isoform X2 [Dendrobium catenatum]
		Photosynthesis	scaffold11995	>ref|XP_020672628.1| photosystem II core complex proteins psbY, chloroplastic isoform X1 [Dendrobium catenatum]
		Photosynthesis	scaffold20398	>gb|ARV78453.1| chloroplast oxygen-envolving enhancer protein 1 [Vernicia fordii]
GO_0019684	Photosynthesis, light reaction	Photosynthesis	scaffold20399	>emb|CBI19622.3| unnamed protein product [Vitis vinifera]
		Photosynthesis	scaffold20398	>gb|ARV78453.1| chloroplast oxygen-envolving enhancer protein 1 [Vernicia fordii]
		Photosynthesis	scaffold23572	>gb|OAY43796.1| hypothetical protein MANES_08G098700 [Manihot esculenta]
		Photosynthesis	CL6552Contig1	>ref|XP_020682069.1| psbP-like protein 1, chloroplastic [Dendrobium catenatum]
		Photosynthesis	C223719	>ref|XP_020682190.1| photosystem II reaction center W protein, chloroplastic [Dendrobium catenatum]
		Photosynthesis	scaffold11996	>ref|XP_020672629.1| photosystem II core complex proteins psbY, chloroplastic isoform X2 [Dendrobium catenatum]
		Photosynthesis	scaffold21685	>ref|XP_020678410.1| photosystem I subunit O [Dendrobium catenatum]
		Photosynthesis	scaffold11995	>ref|XP_020672628.1| photosystem II core complex proteins psbY, chloroplastic isoform X1 [Dendrobium catenatum]

## Sheet: Tuber S
Original Research Article
De novo transcriptome provides insights into the growth and biosynthesis of resveratrol and trans-stilbenes in Dactylorhiza hatagirea - An endangered alpine terrestrial orchid of western Himalaya
Nisha Dhiman 1,2#, Nitesh Kumar Sharma 1,2#, Pooja Thapa 1#, Isha Sharma 1, Mohit Kumar Swarnkar 1, Amit Chawla 1,2, Ravi Shankar 1,2* and Amita Bhattacharya 1,2*
1 Division of Biotechnology, CSIR-Institute of Himalayan Bioresource Technology, Palampur-176061, H.P., India
2 Academy of Scientific and Innovative Research, Human Resource Development Centre, Ghaziabad-201 002, Uttar Pradesh, INDIA
For correspondence: amitabhatta@ihbt.res.in; ravish@ihbt.res.in
Supplementary Table S6: KEGG annotations of genes of leaves, shoot and tuber of D. hatagirea enriched under GO enrichment categories
Tubers in comparison to shoot
Enriched GO ID	GO enriched process name	KEGG pathway	Contig ID	Gene name
GO: 0009607	Response to biotic stimulus	Starch and sucrose metabolism	scaffold25402	>ref|XP_020690989.1| putative glucan endo-1,3-beta-glucosidase GVI [Dendrobium catenatum]
		RNA transport	CL30Contig1	>ref|XP_017699103.1| PREDICTED: eukaryotic translation initiation factor [Phoenix dactylifera]
		Plant-pathogen interaction	C145442	>ref|XP_020580347.1| probable LRR receptor-like serine/threonine-protein kinase At1g56140 [Phalaenopsis equestris]
		Plant hormone signal transduction	C225503	>ref|XP_020589569.1| pathogenesis-related protein 1-like [Phalaenopsis equestris]
		Plant hormone signal transduction	scaffold20570	>gb|JAT47775.1| Serine/threonine-protein kinase SAPK7, partial [Anthurium amnicola]
		Plant hormone signal transduction	C197743	>ref|XP_020687065.1| probable LRR receptor-like serine/threonine-protein kinase IRK [Dendrobium catenatum]
		Plant hormone signal transduction	CL8007Contig1	>ref|XP_020675716.1| probable inactive receptor kinase At1g48480 [Dendrobium catenatum]
		Plant hormone signal transduction	C201809	>ref|XP_020583600.1| BTB/POZ domain and ankyrin repeat-containing protein NPR1-like isoform X2 [Phalaenopsis equestris]
		Phenylpropanoid biosynthesis	scaffold6451	>ref|XP_020599189.1| probable mannitol dehydrogenase isoform X1 [Phalaenopsis equestris]
		Phenylpropanoid biosynthesis	CL931Contig1	>ref|XP_020675730.1| probable mannitol dehydrogenase [Dendrobium catenatum]
		Phenylalanine metabolism	CL8538Contig1	>ref|XP_020682064.1| peroxidase 42-like [Dendrobium catenatum]
		Phenylalanine metabolism	scaffold25022	>ref|XP_020593117.1| peroxidase N-like [Phalaenopsis equestris]
		Phenylalanine metabolism	scaffold479	>gb|KRH51084.1| hypothetical protein GLYMA_07G260300 [Glycine max]
		Phenylalanine metabolism	C78769	>ref|XP_020671687.1| peroxidase 42-like [Dendrobium catenatum]
		Pentose and glucuronate interconversions	C46251	>ref|XP_020092000.1| pectinesterase-like [Ananas comosus]
		Pentose and glucuronate interconversions	C147304	>ref|XP_020679064.1| probable pectate lyase 8 [Dendrobium catenatum]
		Pentose and glucuronate interconversions	CL68Contig2	>ref|XP_020692203.1| pectinesterase-like [Dendrobium catenatum]
		Pentose and glucuronate interconversions	CL68Contig3	>gb|ACJ02103.1| pectin methylesterase [Oncidium hybrid cultivar]
		Pentose and glucuronate interconversions	CL68Contig1	>gb|ABK92615.1| unknown [Populus trichocarpa]
		Pentose and glucuronate interconversions	CL3766Contig1	>ref|XP_020680042.1| pectinesterase 1-like [Dendrobium catenatum]
		Pentose and glucuronate interconversions	C152974	>ref|XP_020690199.1| probable pectate lyase 18 [Dendrobium catenatum]
		Pentose and glucuronate interconversions	C134118	>ref|XP_020577549.1| pectinesterase-like [Phalaenopsis equestris]
		Pentose and glucuronate interconversions	scaffold2728	>ref|XP_020260000.1| LOW QUALITY PROTEIN: probable pectate lyase 15 [Asparagus officinalis]
		Pentose and glucuronate interconversions	C232535	>ref|XP_020690198.1| probable pectate lyase 18 [Dendrobium catenatum]
		Pentose and glucuronate interconversions	C206015	>ref|XP_020581696.1| probable pectinesterase/pectinesterase inhibitor 34 [Phalaenopsis equestris]
		Pentose and glucuronate interconversions	CL6178Contig1	>ref|XP_020577734.1| LOW QUALITY PROTEIN: probable pectinesterase/pectinesterase inhibitor 34 [Phalaenopsis equestris]
		Neurotrophin signaling pathway	CL6778Contig1	>ref|XP_020694781.1| E3 ubiquitin-protein ligase XB3-like [Dendrobium catenatum]
		Lysosome	scaffold22118	>ref|XP_020575038.1| aspartic proteinase-like protein 2 [Phalaenopsis equestris]
		Lysosome	scaffold8443	>ref|XP_020700196.1| aspartyl protease AED3-like [Dendrobium catenatum]
		Indole alkaloid biosynthesis	scaffold3098	>ref|XP_020683550.1| protein STRICTOSIDINE SYNTHASE-LIKE 5-like [Dendrobium catenatum]
		Glycerolipid metabolism	C155068	>ref|XP_010110226.1| hypothetical protein L484_009832 [Morus notabilis]
		Flavonoid biosynthesis	scaffold25921	>ref|XP_020589335.1| protein DMR6-LIKE OXYGENASE 2-like [Phalaenopsis equestris]
		Flavonoid biosynthesis	scaffold23962	>ref|XP_020689592.1| leucoanthocyanidin dioxygenase-like [Dendrobium catenatum]
		Diterpenoid biosynthesis	scaffold18915	>ref|XP_020682868.1| protein DMR6-LIKE OXYGENASE 2 [Dendrobium catenatum]
		Cysteine and methionine metabolism	scaffold23419	>ref|XP_020687493.1| protein DMR6-LIKE OXYGENASE 2-like [Dendrobium catenatum]
		Cyanoamino acid metabolism	scaffold16986	>ref|XP_020575509.1| beta-D-xylosidase 4-like [Phalaenopsis equestris]
		Cyanoamino acid metabolism	C182528	>ref|XP_020597553.1| LOW QUALITY PROTEIN: probable beta-D-xylosidase 6 [Phalaenopsis equestris]
		Cyanoamino acid metabolism	CL6060Contig1	>ref|XP_020699206.1| LOW QUALITY PROTEIN: probable beta-D-xylosidase 6 [Dendrobium catenatum]
		Cyanoamino acid metabolism	CL3195Contig1	>ref|XP_020677766.1| beta-D-xylosidase 4-like [Dendrobium catenatum]
		Bisphenol degradation	C232005	>ref|XP_020704642.1| isoflavone 2'-hydroxylase-like [Dendrobium catenatum]
		ABC transporters	CL927Contig1	>ref|XP_020679363.1| ABC transporter C family member 5 isoform X1 [Dendrobium catenatum]
		ABC transporters	C118638	>ref|XP_020591786.1| ABC transporter C family member 3-like [Phalaenopsis equestris]
		ABC transporters	scaffold21841	>ref|XP_020574947.1| ABC transporter C family member 8-like [Phalaenopsis equestris]
		ABC transporters	scaffold17798	>gb|AGT16648.1| hypothetical protein SHCRBa_170_C07_F_420 [Saccharum hybrid cultivar R570]
		ABC transporters	C164140	>gb|AAN85370.1| ATP-binding cassette transporter ABC2 [Solanum tuberosum]
		Tropane	scaffold21722	>ref|XP_020100454.1| tropinone reductase homolog At5g06060-like [Ananas comosus]
GO: 0043207	Response to external biotic stimulus	Starch and sucrose metabolism	scaffold25402	>ref|XP_020690989.1| putative glucan endo-1,3-beta-glucosidase GVI [Dendrobium catenatum]
		RNA transport	CL30Contig1	>ref|XP_017699103.1| PREDICTED: eukaryotic translation initiation factor [Phoenix dactylifera]
		Plant-pathogen interaction	C145442	>ref|XP_020580347.1| probable LRR receptor-like serine/threonine-protein kinase At1g56140 [Phalaenopsis equestris]
		Plant hormone signal transduction	C225503	>ref|XP_020589569.1| pathogenesis-related protein 1-like [Phalaenopsis equestris]
		Plant hormone signal transduction	scaffold20570	>gb|JAT47775.1| Serine/threonine-protein kinase SAPK7, partial [Anthurium amnicola]
		Plant hormone signal transduction	C197743	>ref|XP_020687065.1| probable LRR receptor-like serine/threonine-protein kinase IRK [Dendrobium catenatum]
		Plant hormone signal transduction	CL8007Contig1	>ref|XP_020675716.1| probable inactive receptor kinase At1g48480 [Dendrobium catenatum]
		Plant hormone signal transduction	C201809	>ref|XP_020583600.1| BTB/POZ domain and ankyrin repeat-containing protein NPR1-like isoform X2 [Phalaenopsis equestris]
		Phenylpropanoid biosynthesis	scaffold6451	>ref|XP_020599189.1| probable mannitol dehydrogenase isoform X1 [Phalaenopsis equestris]
		Phenylpropanoid biosynthesis	CL931Contig1	>ref|XP_020675730.1| probable mannitol dehydrogenase [Dendrobium catenatum]
		Phenylalanine metabolism	CL8538Contig1	>ref|XP_020682064.1| peroxidase 42-like [Dendrobium catenatum]
		Phenylalanine metabolism	scaffold25022	>ref|XP_020593117.1| peroxidase N-like [Phalaenopsis equestris]
		Phenylalanine metabolism	scaffold479	>gb|KRH51084.1| hypothetical protein GLYMA_07G260300 [Glycine max]
		Phenylalanine metabolism	C78769	>ref|XP_020671687.1| peroxidase 42-like [Dendrobium catenatum]
		Pentose and glucuronate interconversions	C46251	>ref|XP_020092000.1| pectinesterase-like [Ananas comosus]
		Pentose and glucuronate interconversions	C147304	>ref|XP_020679064.1| probable pectate lyase 8 [Dendrobium catenatum]
		Pentose and glucuronate interconversions	CL68Contig2	>ref|XP_020692203.1| pectinesterase-like [Dendrobium catenatum]
		Pentose and glucuronate interconversions	CL68Contig3	>gb|ACJ02103.1| pectin methylesterase [Oncidium hybrid cultivar]
		Pentose and glucuronate interconversions	CL68Contig1	>gb|ABK92615.1| unknown [Populus trichocarpa]
		Pentose and glucuronate interconversions	CL3766Contig1	>ref|XP_020680042.1| pectinesterase 1-like [Dendrobium catenatum]
		Pentose and glucuronate interconversions	C152974	>ref|XP_020690199.1| probable pectate lyase 18 [Dendrobium catenatum]
		Pentose and glucuronate interconversions	C134118	>ref|XP_020577549.1| pectinesterase-like [Phalaenopsis equestris]
		Pentose and glucuronate interconversions	scaffold2728	>ref|XP_020260000.1| LOW QUALITY PROTEIN: probable pectate lyase 15 [Asparagus officinalis]
		Pentose and glucuronate interconversions	C232535	>ref|XP_020690198.1| probable pectate lyase 18 [Dendrobium catenatum]
		Pentose and glucuronate interconversions	C206015	>ref|XP_020581696.1| probable pectinesterase/pectinesterase inhibitor 34 [Phalaenopsis equestris]
		Pentose and glucuronate interconversions	CL6178Contig1	>ref|XP_020577734.1| LOW QUALITY PROTEIN: probable pectinesterase/pectinesterase inhibitor 34 [Phalaenopsis equestris]
		Lysosome	scaffold22118	>ref|XP_020575038.1| aspartic proteinase-like protein 2 [Phalaenopsis equestris]
		Lysosome	scaffold8443	>ref|XP_020700196.1| aspartyl protease AED3-like [Dendrobium catenatum]
		Indole alkaloid biosynthesis	scaffold3098	>ref|XP_020683550.1| protein STRICTOSIDINE SYNTHASE-LIKE 5-like [Dendrobium catenatum]
		Glycerolipid metabolism	C155068	>ref|XP_010110226.1| hypothetical protein L484_009832 [Morus notabilis]
		Flavonoid biosynthesis	scaffold25921	>ref|XP_020589335.1| protein DMR6-LIKE OXYGENASE 2-like [Phalaenopsis equestris]
		Flavonoid biosynthesis	scaffold23962	>ref|XP_020689592.1| leucoanthocyanidin dioxygenase-like [Dendrobium catenatum]
		Diterpenoid biosynthesis	scaffold18915	>ref|XP_020682868.1| protein DMR6-LIKE OXYGENASE 2 [Dendrobium catenatum]
		Cysteine and methionine metabolism	scaffold23419	>ref|XP_020687493.1| protein DMR6-LIKE OXYGENASE 2-like [Dendrobium catenatum]
		Cyanoamino acid metabolism	scaffold16986	>ref|XP_020575509.1| beta-D-xylosidase 4-like [Phalaenopsis equestris]
		Cyanoamino acid metabolism	C182528	>ref|XP_020597553.1| LOW QUALITY PROTEIN: probable beta-D-xylosidase 6 [Phalaenopsis equestris]
		Cyanoamino acid metabolism	CL6060Contig1	>ref|XP_020699206.1| LOW QUALITY PROTEIN: probable beta-D-xylosidase 6 [Dendrobium catenatum]
		Cyanoamino acid metabolism	CL3195Contig1	>ref|XP_020677766.1| beta-D-xylosidase 4-like [Dendrobium catenatum]
		Bisphenol degradation	C232005	>ref|XP_020704642.1| isoflavone 2'-hydroxylase-like [Dendrobium catenatum]
		ABC transporters	CL927Contig1	>ref|XP_020679363.1| ABC transporter C family member 5 isoform X1 [Dendrobium catenatum]
		ABC transporters	C118638	>ref|XP_020591786.1| ABC transporter C family member 3-like [Phalaenopsis equestris]
		ABC transporters	scaffold21841	>ref|XP_020574947.1| ABC transporter C family member 8-like [Phalaenopsis equestris]
		ABC transporters	scaffold17798	>gb|AGT16648.1| hypothetical protein SHCRBa_170_C07_F_420 [Saccharum hybrid cultivar R570]
		ABC transporters	C164140	>gb|AAN85370.1| ATP-binding cassette transporter ABC2 [Solanum tuberosum]
GO: 0006073	Cellular glucan metabolic process	Starch and sucrose metabolism	scaffold21159	>emb|CCO30288.1| glycogen(starch) synthase [Rhizoctonia solani AG-1 IB]
		Starch and sucrose metabolism	CL1971Contig1	>ref|XP_020671950.1| glucose-1-phosphate adenylyltransferase small subunit, chloroplastic/amyloplastic isoform X1 [Dendrobium
		Starch and sucrose metabolism	scaffold11735	>ref|XP_020681818.1| granule-bound starch synthase 1b, chloroplastic/amyloplastic [Dendrobium catenatum]
		Starch and sucrose metabolism	CL75Contig1	>gb|AOQ26247.1| GWD3 [Actinidia deliciosa]
		Starch and sucrose metabolism	CL7509Contig1	>ref|XP_020586593.1| 1,4-alpha-glucan-branching enzyme 1, chloroplastic/amyloplastic-like isoform X2 [Phalaenopsis equestris]
		Starch and sucrose metabolism	C233643	>emb|CUA73862.1| 1,4-alpha-glucan branching enzyme [Rhizoctonia solani]
		Starch and sucrose metabolism	CL2417Contig1	>gb|EMT24984.1| putative Granule-bound starch synthase 1b, chloroplastic/amyloplastic [Aegilops tauschii]
		Starch and sucrose metabolism	CL2230Contig1	>ref|XP_020579460.1| glucose-1-phosphate adenylyltransferase large subunit 1-like isoform X1 [Phalaenopsis equestris]
		Plant hormone signal transduction	CL1688Contig1	>ref|XP_020673434.1| xyloglucan endotransglucosylase/hydrolase protein 9 [Dendrobium catenatum]
		Pentose phosphate pathway	CL8613Contig1	>ref|XP_020683820.1| probable ribose-5-phosphate isomerase 1 [Dendrobium catenatum]
		Galactose metabolism	CL8510Contig1	>ref|XP_020684892.1| alpha-xylosidase 1 [Dendrobium catenatum]
		Galactose metabolism	CL7866Contig1	>ref|XP_020598965.1| probable alpha-glucosidase Os06g0675700 [Phalaenopsis equestris]
GO: 0044042	Glucan metabolic process	Starch and sucrose metabolism	scaffold21159	>emb|CCO30288.1| glycogen(starch) synthase [Rhizoctonia solani AG-1 IB]
		Starch and sucrose metabolism	CL1971Contig1	>ref|XP_020671950.1| glucose-1-phosphate adenylyltransferase small subunit, chloroplastic/amyloplastic isoform X1 [Dendrobium
		Starch and sucrose metabolism	scaffold11735	>ref|XP_020681818.1| granule-bound starch synthase 1b, chloroplastic/amyloplastic [Dendrobium catenatum]
		Starch and sucrose metabolism	CL75Contig1	>gb|AOQ26247.1| GWD3 [Actinidia deliciosa]
		Starch and sucrose metabolism	CL7509Contig1	>ref|XP_020586593.1| 1,4-alpha-glucan-branching enzyme 1, chloroplastic/amyloplastic-like isoform X2 [Phalaenopsis equestris]
		Starch and sucrose metabolism	C233643	>emb|CUA73862.1| 1,4-alpha-glucan branching enzyme [Rhizoctonia solani]
		Starch and sucrose metabolism	CL2417Contig1	>gb|EMT24984.1| putative Granule-bound starch synthase 1b, chloroplastic/amyloplastic [Aegilops tauschii]
		Starch and sucrose metabolism	CL2230Contig1	>ref|XP_020579460.1| glucose-1-phosphate adenylyltransferase large subunit 1-like isoform X1 [Phalaenopsis equestris]
		Plant hormone signal transduction	CL1688Contig1	>ref|XP_020673434.1| xyloglucan endotransglucosylase/hydrolase protein 9 [Dendrobium catenatum]
		Pentose phosphate pathway	CL8613Contig1	>ref|XP_020683820.1| probable ribose-5-phosphate isomerase 1 [Dendrobium catenatum]
		Galactose metabolism	CL8510Contig1	>ref|XP_020684892.1| alpha-xylosidase 1 [Dendrobium catenatum]
		Galactose metabolism	CL7866Contig1	>ref|XP_020598965.1| probable alpha-glucosidase Os06g0675700 [Phalaenopsis equestris]
GO:0010411	Xyloglucan metabolic process	Plant hormone signal transduction	CL1688Contig1	>ref|XP_020673434.1| xyloglucan endotransglucosylase/hydrolase protein 9 [Dendrobium catenatum]
		Galactose metabolism	CL8510Contig1	>ref|XP_020684892.1| alpha-xylosidase 1 [Dendrobium catenatum]
		Galactose metabolism	CL7866Contig1	>ref|XP_020598965.1| probable alpha-glucosidase Os06g0675700 [Phalaenopsis equestris]
GO: 0044264	Cellular polysaccharide metabolic process	Streptomycin biosynthesis	C205587	>ref|XP_020701463.1| 3beta-hydroxysteroid-dehydrogenase/decarboxylase isoform X2 [Dendrobium catenatum]
		Starch and sucrose metabolism	CL7507Contig1	>ref|XP_020699075.1| probable galacturonosyltransferase 4 [Dendrobium catenatum]
		Starch and sucrose metabolism	scaffold21159	>emb|CCO30288.1| glycogen(starch) synthase [Rhizoctonia solani AG-1 IB]
		Starch and sucrose metabolism	CL1971Contig1	>ref|XP_020671950.1| glucose-1-phosphate adenylyltransferase small subunit, chloroplastic/amyloplastic isoform X1 [Dendrobium
		Starch and sucrose metabolism	scaffold11735	>ref|XP_020681818.1| granule-bound starch synthase 1b, chloroplastic/amyloplastic [Dendrobium catenatum]
		Starch and sucrose metabolism	CL75Contig1	>gb|AOQ26247.1| GWD3 [Actinidia deliciosa]
		Starch and sucrose metabolism	CL7509Contig1	>ref|XP_020586593.1| 1,4-alpha-glucan-branching enzyme 1, chloroplastic/amyloplastic-like isoform X2 [Phalaenopsis equestris]
		Starch and sucrose metabolism	C177346	>ref|XP_020684555.1| probable galacturonosyltransferase 7 [Dendrobium catenatum]
		Starch and sucrose metabolism	C233643	>emb|CUA73862.1| 1,4-alpha-glucan branching enzyme [Rhizoctonia solani]
		Starch and sucrose metabolism	CL2417Contig1	>gb|EMT24984.1| putative Granule-bound starch synthase 1b, chloroplastic/amyloplastic [Aegilops tauschii]
		Starch and sucrose metabolism	CL2230Contig1	>ref|XP_020579460.1| glucose-1-phosphate adenylyltransferase large subunit 1-like isoform X1 [Phalaenopsis equestris]
		Plant hormone signal transduction	CL1688Contig1	>ref|XP_020673434.1| xyloglucan endotransglucosylase/hydrolase protein 9 [Dendrobium catenatum]
		Pentose phosphate pathway	CL8613Contig1	>ref|XP_020683820.1| probable ribose-5-phosphate isomerase 1 [Dendrobium catenatum]
		Galactose metabolism	CL8510Contig1	>ref|XP_020684892.1| alpha-xylosidase 1 [Dendrobium catenatum]
		Galactose metabolism	CL7866Contig1	>ref|XP_020598965.1| probable alpha-glucosidase Os06g0675700 [Phalaenopsis equestris]
GO:0071554	Cell wall organization or biogenesis	Starch and sucrose metabolism	scaffold17469	>ref|XP_020599750.1| endoglucanase 24-like [Phalaenopsis equestris]
		Starch and sucrose metabolism	CL7507Contig1	>ref|XP_020699075.1| probable galacturonosyltransferase 4 [Dendrobium catenatum]
		Starch and sucrose metabolism	C177346	>ref|XP_020684555.1| probable galacturonosyltransferase 7 [Dendrobium catenatum]
		Plant hormone signal transduction	CL1688Contig1	>ref|XP_020673434.1| xyloglucan endotransglucosylase/hydrolase protein 9 [Dendrobium catenatum]
		Plant hormone signal transduction	C204767	>ref|XP_020680928.1| LRR receptor-like serine/threonine-protein kinase FEI 1 [Dendrobium catenatum]
		Pentose and glucuronate interconversions	scaffold8055	>ref|XP_020701965.1| pectinesterase inhibitor 11-like [Dendrobium catenatum]
		Pentose and glucuronate interconversions	CL3245Contig1	>gb|JAT41572.1| putative polygalacturonase [Anthurium amnicola]
		Pentose and glucuronate interconversions	CL8428Contig1	>ref|XP_020585642.1| pectinesterase inhibitor 9-like [Phalaenopsis equestris]
		MAPK signaling pathway	C172988	>gb|OEL22280.1| Rac-like GTP-binding protein 5, partial [Dichanthelium oligosanthes]
		Lysine biosynthesis	scaffold20690	>ref|XP_021668370.1| uncharacterized protein LOC110656101 isoform X2 [Hevea brasiliensis]
		Lysine biosynthesis	CL7437Contig1	>ref|XP_020687645.1| uncharacterized protein LOC110103322 [Dendrobium catenatum]
		Inositol phosphate metabolism	scaffold18581	>ref|XP_020684018.1| junctophilin-3-like isoform X1 [Dendrobium catenatum]
		Galactose metabolism	CL8510Contig1	>ref|XP_020684892.1| alpha-xylosidase 1 [Dendrobium catenatum]
		Galactose metabolism	CL7866Contig1	>ref|XP_020598965.1| probable alpha-glucosidase Os06g0675700 [Phalaenopsis equestris]
		Galactose metabolism	C205217	>ref|XP_020705588.1| beta-galactosidase 9-like [Dendrobium catenatum]
		Amino sugar and nucleotide sugar metabolism	scaffold23038	>emb|CUA77896.1| hypothetical protein RSOLAG22IIIB_12905 [Rhizoctonia solani]
GO: 0009627	Systemic acquired resistance	Lysosome	scaffold8443	>ref|XP_020700196.1| aspartyl protease AED3-like [Dendrobium catenatum]
		Cyanoamino acid metabolism	CL3195Contig1	>ref|XP_020677766.1| beta-D-xylosidase 4-like [Dendrobium catenatum]
		Cyanoamino acid metabolism	scaffold16986	>ref|XP_020575509.1| beta-D-xylosidase 4-like [Phalaenopsis equestris]
		Cyanoamino acid metabolism	C182528	>ref|XP_020597553.1| LOW QUALITY PROTEIN: probable beta-D-xylosidase 6 [Phalaenopsis equestris]
		Cyanoamino acid metabolism	CL6060Contig1	>ref|XP_020699206.1| LOW QUALITY PROTEIN: probable beta-D-xylosidase 6 [Dendrobium catenatum]

## Sheet: Tuber L
Original Research Article
De novo transcriptome provides insights into its growth behaviour and resveratrol and trans-stilbenes biosynthesis in Dactylorhiza hatagirea - An endangered alpine terrestrial orchid of western Himalaya
Nisha Dhiman 1,2#, Nitesh Kumar Sharma 1,2#, Pooja Thapa 1#, Isha Sharma 1, Mohit Kumar Swarnkar 1, Amit Chawla 1,2, Ravi Shankar 1,2* and Amita Bhattacharya 1,2*
1 Division of Biotechnology, CSIR-Institute of Himalayan Bioresource Technology, Palampur-176061, H.P., India
2 Academy of Scientific and Innovative Research, Human Resource Development Centre, Ghaziabad-201 002, Uttar Pradesh, INDIA
For correspondence: amitabhatta@ihbt.res.in; ravish@ihbt.res.in
Supplementary Table S6: KEGG annotations of genes enriched under each GO enrichment categories in leaves, shoot and tuber of D. hatagirea
Tubers in comparison to leaves
Enriched GO ID	GO enriched process name	KEGG pathway	Contig ID	Gene name
GO:0006073	Cellular glucan metabolic process	Starch and sucrose metabolism	scaffold21159	>emb|CCO30288.1| glycogen(starch) synthase [Rhizoctonia solani AG-1 IB]
		Starch and sucrose metabolism	CL1971Contig1	>ref|XP_020671950.1| glucose-1-phosphate adenylyltransferase small subunit, chloroplastic/amyloplastic isoform X1 [Dendrobium
		Starch and sucrose metabolism	scaffold11735	>ref|XP_020681818.1| granule-bound starch synthase 1b, chloroplastic/amyloplastic [Dendrobium catenatum]
		Starch and sucrose metabolism	CL75Contig1	>gb|AOQ26247.1| GWD3 [Actinidia deliciosa]
		Starch and sucrose metabolism	CL7509Contig1	>ref|XP_020586593.1| 1,4-alpha-glucan-branching enzyme 1, chloroplastic/amyloplastic-like isoform X2 [Phalaenopsis equestris]
		Starch and sucrose metabolism	CL2608Contig1	>gb|AHN05258.1| granule-bound starch synthase, partial [Musa acuminata]
		Starch and sucrose metabolism	C233643	>emb|CUA73862.1| 1,4-alpha-glucan branching enzyme [Rhizoctonia solani]
		Starch and sucrose metabolism	CL2417Contig1	>gb|EMT24984.1| putative Granule-bound starch synthase 1b, chloroplastic/amyloplastic [Aegilops tauschii]
		Starch and sucrose metabolism	CL2230Contig1	>ref|XP_020579460.1| glucose-1-phosphate adenylyltransferase large subunit 1-like isoform X1 [Phalaenopsis equestris]
		Plant hormone signal transduction	CL1688Contig1	>ref|XP_020673434.1| xyloglucan endotransglucosylase/hydrolase protein 9 [Dendrobium catenatum]
		Galactose metabolism	CL6719Contig1	>ref|XP_020591519.1| alpha-xylosidase 1 [Phalaenopsis equestris]
		Galactose metabolism	CL7866Contig1	>ref|XP_020598965.1| probable alpha-glucosidase Os06g0675700 [Phalaenopsis equestris]
GO:0044042	Glucan metabolic process	Starch and sucrose metabolism	scaffold21159	>emb|CCO30288.1| glycogen(starch) synthase [Rhizoctonia solani AG-1 IB]
		Starch and sucrose metabolism	CL1971Contig1	>ref|XP_020671950.1| glucose-1-phosphate adenylyltransferase small subunit, chloroplastic/amyloplastic isoform X1 [Dendrobium
		Starch and sucrose metabolism	scaffold11735	>ref|XP_020681818.1| granule-bound starch synthase 1b, chloroplastic/amyloplastic [Dendrobium catenatum]
		Starch and sucrose metabolism	CL75Contig1	>gb|AOQ26247.1| GWD3 [Actinidia deliciosa]
		Starch and sucrose metabolism	CL7509Contig1	>ref|XP_020586593.1| 1,4-alpha-glucan-branching enzyme 1, chloroplastic/amyloplastic-like isoform X2 [Phalaenopsis equestris]
		Starch and sucrose metabolism	CL2608Contig1	>gb|AHN05258.1| granule-bound starch synthase, partial [Musa acuminata]
		Starch and sucrose metabolism	C233643	>emb|CUA73862.1| 1,4-alpha-glucan branching enzyme [Rhizoctonia solani]
		Starch and sucrose metabolism	CL2417Contig1	>gb|EMT24984.1| putative Granule-bound starch synthase 1b, chloroplastic/amyloplastic [Aegilops tauschii]
		Starch and sucrose metabolism	CL2230Contig1	>ref|XP_020579460.1| glucose-1-phosphate adenylyltransferase large subunit 1-like isoform X1 [Phalaenopsis equestris]
		Plant hormone signal transduction	CL1688Contig1	>ref|XP_020673434.1| xyloglucan endotransglucosylase/hydrolase protein 9 [Dendrobium catenatum]
		Galactose metabolism	CL6719Contig1	>ref|XP_020591519.1| alpha-xylosidase 1 [Phalaenopsis equestris]
		Galactose metabolism	CL7866Contig1	>ref|XP_020598965.1| probable alpha-glucosidase Os06g0675700 [Phalaenopsis equestris]
GO:0010411	Xyloglucan metabolic process	Plant hormone signal transduction	CL1688Contig1	>ref|XP_020673434.1| xyloglucan endotransglucosylase/hydrolase protein 9 [Dendrobium catenatum]
		Galactose metabolism	CL6719Contig1	>ref|XP_020591519.1| alpha-xylosidase 1 [Phalaenopsis equestris]
		Galactose metabolism	CL7866Contig1	>ref|XP_020598965.1| probable alpha-glucosidase Os06g0675700 [Phalaenopsis equestris]
GO:0044264	Cellular polysaccharide metabolic process	Starch and sucrose metabolism	CL7507Contig1	>ref|XP_020699075.1| probable galacturonosyltransferase 4 [Dendrobium catenatum]
		Starch and sucrose metabolism	scaffold21159	>emb|CCO30288.1| glycogen(starch) synthase [Rhizoctonia solani AG-1 IB]
		Starch and sucrose metabolism	CL1971Contig1	>ref|XP_020671950.1| glucose-1-phosphate adenylyltransferase small subunit, chloroplastic/amyloplastic isoform X1 [Dendrobium
		Starch and sucrose metabolism	scaffold11735	>ref|XP_020681818.1| granule-bound starch synthase 1b, chloroplastic/amyloplastic [Dendrobium catenatum]
		Starch and sucrose metabolism	CL75Contig1	>gb|AOQ26247.1| GWD3 [Actinidia deliciosa]
		Starch and sucrose metabolism	CL7509Contig1	>ref|XP_020586593.1| 1,4-alpha-glucan-branching enzyme 1, chloroplastic/amyloplastic-like isoform X2 [Phalaenopsis equestris]
		Starch and sucrose metabolism	CL2608Contig1	>gb|AHN05258.1| granule-bound starch synthase, partial [Musa acuminata]
		Starch and sucrose metabolism	C233643	>emb|CUA73862.1| 1,4-alpha-glucan branching enzyme [Rhizoctonia solani]
		Starch and sucrose metabolism	CL2417Contig1	>gb|EMT24984.1| putative Granule-bound starch synthase 1b, chloroplastic/amyloplastic [Aegilops tauschii]
		Starch and sucrose metabolism	CL2230Contig1	>ref|XP_020579460.1| glucose-1-phosphate adenylyltransferase large subunit 1-like isoform X1 [Phalaenopsis equestris]
		Plant hormone signal transduction	CL1688Contig1	>ref|XP_020673434.1| xyloglucan endotransglucosylase/hydrolase protein 9 [Dendrobium catenatum]
		Galactose metabolism	CL6719Contig1	>ref|XP_020591519.1| alpha-xylosidase 1 [Phalaenopsis equestris]
		Galactose metabolism	CL7866Contig1	>ref|XP_020598965.1| probable alpha-glucosidase Os06g0675700 [Phalaenopsis equestris]
GO:0071554	Cell wall organization or biogenesis	Starch and sucrose metabolism	scaffold17469	>ref|XP_020599750.1| endoglucanase 24-like [Phalaenopsis equestris]
		Starch and sucrose metabolism	CL7507Contig1	>ref|XP_020699075.1| probable galacturonosyltransferase 4 [Dendrobium catenatum]
		Ribosome	C184384	>ref|XP_020600139.1| histone-lysine N-methyltransferase family member SUVH9-like [Phalaenopsis equestris]
		Plant hormone signal transduction	C152758	>ref|XP_020580331.1| probable xyloglucan endotransglucosylase/hydrolase protein 23 [Phalaenopsis equestris]
		Plant hormone signal transduction	CL1688Contig1	>ref|XP_020673434.1| xyloglucan endotransglucosylase/hydrolase protein 9 [Dendrobium catenatum]
		Pentose and glucuronate interconversions	scaffold8055	>ref|XP_020701965.1| pectinesterase inhibitor 11-like [Dendrobium catenatum]
		Pentose and glucuronate interconversions	CL3245Contig1	>gb|JAT41572.1| putative polygalacturonase [Anthurium amnicola]
		Pentose and glucuronate interconversions	CL8428Contig1	>ref|XP_020585642.1| pectinesterase inhibitor 9-like [Phalaenopsis equestris]
		MAPK signaling pathway	C172988	>gb|OEL22280.1| Rac-like GTP-binding protein 5, partial [Dichanthelium oligosanthes]
		Lysine biosynthesis	scaffold20690	>ref|XP_021668370.1| uncharacterized protein LOC110656101 isoform X2 [Hevea brasiliensis]
		Galactose metabolism	CL6719Contig1	>ref|XP_020591519.1| alpha-xylosidase 1 [Phalaenopsis equestris]
		Galactose metabolism	scaffold25290	>ref|XP_020672042.1| beta-galactosidase 7-like isoform X1 [Dendrobium catenatum]
		Galactose metabolism	CL7866Contig1	>ref|XP_020598965.1| probable alpha-glucosidase Os06g0675700 [Phalaenopsis equestris]
		Galactose metabolism	C205217	>ref|XP_020705588.1| beta-galactosidase 9-like [Dendrobium catenatum]
		Amino sugar and nucleotide sugar metabolism	scaffold23038	>emb|CUA77896.1| hypothetical protein RSOLAG22IIIB_12905 [Rhizoctonia solani]
		Amino sugar and nucleotide sugar metabolism	scaffold5959	>ref|XP_004976825.1| PREDICTED: probable UDP-arabinose 4-epimerase 2-like [Setaria italica]
GO:0009627	Systemic acquired resistance	Lysosome	scaffold8443	>ref|XP_020700196.1| aspartyl protease AED3-like [Dendrobium catenatum]
		Cyanoamino acid metabolism	CL3195Contig1	>ref|XP_020677766.1| beta-D-xylosidase 4-like [Dendrobium catenatum]
		Cyanoamino acid metabolism	C182528	>ref|XP_020597553.1| LOW QUALITY PROTEIN: probable beta-D-xylosidase 6 [Phalaenopsis equestris]
		Cyanoamino acid metabolism	CL6060Contig1	>ref|XP_020699206.1| LOW QUALITY PROTEIN: probable beta-D-xylosidase 6 [Dendrobium catenatum]
