# Supplementary material for: De novo transcriptome provides insights into the growth behaviour and resveratrol and trans-stilbenes biosynthesis in Dactylorhiza hatagirea - An endangered alpine terrestrial orchid of western Himalaya
Source: Sci Rep. 2019 Sep 11;9:13133. doi: 10.1038/s41598-019-49446-w (PMC6739469; doi:10.1038/s41598-019-49446-w)
Supplement: Supplementary file 5 — Supplementary Table S7 to S11 [file 41598_2019_49446_MOESM5_ESM.xlsx]

## Sheet: Table S7
Original Research Article
De novo transcriptome provides insights into its growth behaviour and resveratrol and trans-stilbenes biosynthesis in Dactylorhiza hatagirea - An endangered alpine terrestrial orchid of western Himalaya
Nisha Dhiman 1,2#, Nitesh Kumar Sharma 1,2#, Pooja Thapa 1#, Isha Sharma 1, Mohit Kumar Swarnkar 1, Amit Chawla 1,2, Ravi Shankar 1,2* and Amita Bhattacharya 1,2*
1 Division of Biotechnology, CSIR-Institute of Himalayan Bioresource Technology, Palampur-176061, H.P., India
2 Academy of Scientific and Innovative Research, Human Resource Development Centre, Ghaziabad-201 002, Uttar Pradesh, INDIA
For correspondence: amitabhatta@ihbt.res.in; ravish@ihbt.res.in
Supplementary Table S7: PMN annotations for identification of unigenes involved in some important metabolite pathway
Contig Name	Gene Name	EC-ID	Name(Blast Hit) PMN	Uniprot ID	Pathway-id	Pathway-name	Reaction-id	EC	Protein-id	Protein-name	Gene-id	Gene-name	KEGG_Pathways	Shoot v Tuber	Shoot v Leaf	Tuber v Leaf
C213599	ref|XP_020703043.1| L-galactono-1,4-lactone dehydrogenase 2, mit...	1.3.2.3	"L-galactonolactonedehydrogenase."	Q2QXY1	PWY-882	L-ascorbate biosynthesis I (L-galactose pathway)	GALACTONOLACTONE-DEHYDROGENASE-RXN	EC-1.3.2.3	MONOMER-2307	L-galactono-1,4-lactone dehydrogenase	unknown	unknown	"Ascorbate and aldarate metabolism"	1.29757	1.33216	-
scaffold13442	ref|XP_020702305.1| L-galactose dehydrogenase [Dendrobium catena...	1.1.1.316	"L-galactose1-dehydrogenase."	O81884	PWY-882	L-ascorbate biosynthesis I (L-galactose pathway)	RXN-1884	EC-1.1.1.316	GN7V-55812-MONOMER	L-galactose dehydrogenase	GN7V-55812	Glyma.08G064100.1.p	"Ascorbate and aldarate metabolism"	-4.72557	-0.56834	4.11324
CL3242Contig1	gb|AFH36039.1| peroxidase, partial [Miscanthus sinensis]	1.11.1.11	"L-ascorbateperoxidase."	Q10N21	PWY-6959	L-ascorbate degradation V	RXN-12440	EC-1.11.1.11	GN7F-30817-MONOMER		GN7F-30817	LOC_Os12g07820.1	"Ascorbate and aldarate metabolism"	-2.4171	1.22015	3.59411
C235489	ref|XP_020572585.1| monodehydroascorbate reductase 4, peroxisoma...	1.6.5.4	"Monodehydroascorbatereductase(NADH)."	Q9LK94	PWY-6370	ascorbate recycling (cytosolic)	1.6.5.4-RXN	EC-1.6.5.4	GN7V-45317-MONOMER	monodehydroascorbate reductase (NADH)	GN7V-45317	Glyma.18G127400.1.p	"Ascorbate and aldarate metabolism"	-1.55425	-	1.57494
CL7998Contig1	ref|XP_020675839.1| probable L-ascorbate peroxidase 4 [Dendrobiu...	1.11.1.11	"L-ascorbateperoxidase."	Q6ZJJ1	PWY-6959	L-ascorbate degradation V	RXN-12440	EC-1.11.1.11	GN7F-30817-MONOMER		GN7F-30817	LOC_Os12g07820.1	"Ascorbate and aldarate metabolism"	-1.39448	1.28841	2.63747
CL1438Contig1	ref|XP_010923696.1| PREDICTED: GDP-L-galactose phosphorylase 1-l...	2.7.7.69	"GDP-L-galactosephosphorylase."	Q8RWE8	PWY-882	L-ascorbate biosynthesis I (L-galactose pathway)	RXNQT-4141	EC-2.7.7.69	GN7V-42813-MONOMER	GDP-L-galactose phosphorylase	GN7V-42813	Glyma.14G021800.1.p	"Ascorbate and aldarate metabolism"	-0.559373	-	0.4137
scaffold20984	ref|XP_020573587.1| probable L-ascorbate peroxidase 6, chloropla...	1.11.1.11	"L-ascorbateperoxidase."	Q42592	PWY-6959	L-ascorbate degradation V	RXN-12440	EC-1.11.1.11	GN7F-30817-MONOMER		GN7F-30817	LOC_Os12g07820.1	"Ascorbate and aldarate metabolism"	0.737082	1.00129	0.219029
scaffold3993	ref|XP_020673410.1| probable inositol oxygenase [Dendrobium cate...	1.13.99.1	"Inositoloxygenase."	Q5Z8T3	PWY-4841	UDP-&alpha;-D-glucuronate biosynthesis (from <i>myo</i>-inositol)	MYO-INOSITOL-OXYGENASE-RXN	EC-1.13.99.1	GN7V-42437-MONOMER	inositol oxygenase	GN7V-42437	Glyma.05G224500.1.p	"Ascorbate and aldarate metabolism"	0.801389	-	-0.543337
scaffold12487	ref|XP_020673044.1| monodehydroascorbate reductase-like [Dendrob...	1.6.5.4	"Monodehydroascorbatereductase(NADH)."	Q40977	PWY-6370	ascorbate recycling (cytosolic)	1.6.5.4-RXN	EC-1.6.5.4	GN7V-45317-MONOMER	monodehydroascorbate reductase (NADH)	GN7V-45317	Glyma.18G127400.1.p	"Ascorbate and aldarate metabolism"	1.7857	1.3408	-0.490262
scaffold12488	gb|ONK77607.1| uncharacterized protein A4U43_C02F8490 [Asparagus...	1.6.5.4	"Monodehydroascorbatereductase(NADH)."	Q42711	PWY-6370	ascorbate recycling (cytosolic)	1.6.5.4-RXN	EC-1.6.5.4	GN7V-45317-MONOMER	monodehydroascorbate reductase (NADH)	GN7V-45317	Glyma.18G127400.1.p	"Ascorbate and aldarate metabolism"	1.85153	1.33274	-0.564192
CL2928Contig1	ref|XP_020696979.1| GDP-mannose 3,5-epimerase 1 [Dendrobium cate...	5.1.3.12	"UDP-glucuronate5{prime}-epimerase."	O54067	PWY-3841	folate transformations II	DIHYDROFOLATEREDUCT-RXN	EC-1.5.1.3	GN7V-62268-MONOMER	dihydrofolate reductase	GN7V-62268	Glyma.11G115200.1.p	"Ascorbate and aldarate metabolism"	1.91578	1.23605	-
scaffold22854	gb|KJB56004.1| hypothetical protein B456_009G104500 [Gossypium r...	1.11.1.11	"L-ascorbateperoxidase."	Q05431	PWY-6959	L-ascorbate degradation V	RXN-12440	EC-1.11.1.11	GN7F-30817-MONOMER		GN7F-30817	LOC_Os12g07820.1	"Ascorbate and aldarate metabolism"	2.15527	0.466921	-1.73322
scaffold2268	ref|XP_021802413.1| probable aldo-keto reductase 2 [Prunus avium]	1.1.1.317	"Perakinereductase."	Q3L181	HOMOSERSYN-PWY	L-homoserine biosynthesis	HOMOSERDEHYDROG-RXN	EC-1.1.1.3	GN7V-64126-MONOMER	homoserine dehydrogenase	GN7V-64126	Glyma.05G151100.1.p	"Ascorbate and aldarate metabolism"	4.84026	1.50953	-3.37895
C41559	ref|XP_011015656.1| PREDICTED: monodehydroascorbate reductase, s...	1.6.5.4	"Monodehydroascorbatereductase(NADH)."	Q9SR59	PWY-6370	ascorbate recycling (cytosolic)	1.6.5.4-RXN	EC-1.6.5.4	GN7V-45317-MONOMER	monodehydroascorbate reductase (NADH)	GN7V-45317	Glyma.18G127400.1.p	"Ascorbate and aldarate metabolism"	-	-	-
C53641	gb|JAU87333.1| L-galactose dehydrogenase, partial [Noccaea caeru...	1.1.1.316	"L-galactose1-dehydrogenase."	O81884	PWY-882	L-ascorbate biosynthesis I (L-galactose pathway)	RXN-1884	EC-1.1.1.316	GN7V-55812-MONOMER	L-galactose dehydrogenase	GN7V-55812	Glyma.08G064100.1.p	"Ascorbate and aldarate metabolism"	-	-	-
CL6121Contig1	ref|XP_020697036.1| GDP-L-galactose phosphorylase 1-like [Dendro...	2.7.7.69	"GDP-L-galactosephosphorylase."	Q8RWE8	PWY-882	L-ascorbate biosynthesis I (L-galactose pathway)	RXNQT-4141	EC-2.7.7.69	GN7V-42813-MONOMER	GDP-L-galactose phosphorylase	GN7V-42813	Glyma.14G021800.1.p	"Ascorbate and aldarate metabolism"	-	-	-
CL6377Contig1	gb|ACJ38541.1| monodehydroascorbate reductase [Oncidium hybrid c...	1.6.5.4	"Monodehydroascorbatereductase(NADH)."	Q42711	PWY-6370	ascorbate recycling (cytosolic)	1.6.5.4-RXN	EC-1.6.5.4	GN7V-45317-MONOMER	monodehydroascorbate reductase (NADH)	GN7V-45317	Glyma.18G127400.1.p	"Ascorbate and aldarate metabolism"	-	-	-
CL81Contig2	gb|AGO64471.1| GDP-D-mannose-3',5'-epimerase, partial [Rosa roxb...	5.1.3.18	"GDP-mannose3,5-epimerase."	Q2R1V8	NONOXIPENT-PWY	pentose phosphate pathway (non-oxidative branch)	RIBULP3EPIM-RXN	EC-5.1.3.1	GN7V-44965-MONOMER	ribulose-phosphate 3-epimerase	GN7V-44965	Glyma.16G059000.1.p	"Ascorbate and aldarate metabolism"	-	-	-
CL81Contig3	gb|KHN43191.1| GDP-mannose 3,5-epimerase 1 [Glycine soja] >gi|73...	5.1.3.18	"GDP-mannose3,5-epimerase."	Q93VR3	NONOXIPENT-PWY	pentose phosphate pathway (non-oxidative branch)	RIBULP3EPIM-RXN	EC-5.1.3.1	GN7V-44965-MONOMER	ribulose-phosphate 3-epimerase	GN7V-44965	Glyma.16G059000.1.p	"Ascorbate and aldarate metabolism"	-	0.853138	0.616493
scaffold10786	ref|XP_020683370.1| GDP-L-galactose phosphorylase 2-like isoform...	2.7.7.69	"GDP-L-galactosephosphorylase."	Q9FLP9	PWY-882	L-ascorbate biosynthesis I (L-galactose pathway)	RXNQT-4141	EC-2.7.7.69	GN7V-42813-MONOMER	GDP-L-galactose phosphorylase	GN7V-42813	Glyma.14G021800.1.p	"Ascorbate and aldarate metabolism"	-	-	-
scaffold18690	ref|XP_020692346.1| protein CELLULOSE SYNTHASE INTERACTIVE 3-lik...	2.3.2.27	"RING-typeE3ubiquitintransferase."	Q0IMG9	PWYQT-4432	glutathione degradation	RXNQT-4143	EC-2.3.2.2	GN7V-44731-MONOMER	Glyma.01G005200.1.p	GN7V-44731	Glyma.01G005200.1.p	"Ascorbate and aldarate metabolism"	-	0.708939	-
scaffold19518	ref|XP_020579499.1| putative L-ascorbate peroxidase 6 isoform X1...	1.11.1.11	"L-ascorbateperoxidase."	Q8GY91	PWY-6959	L-ascorbate degradation V	RXN-12440	EC-1.11.1.11	GN7F-30817-MONOMER		GN7F-30817	LOC_Os12g07820.1	"Ascorbate and aldarate metabolism"	-	5.56618	-
scaffold24716	ref|XP_020685501.1| thylakoid lumenal 29 kDa protein, chloroplas...	1.11.1.11	"L-ascorbateperoxidase."	Q0JEQ2	PWY-6959	L-ascorbate degradation V	RXN-12440	EC-1.11.1.11	GN7F-30817-MONOMER		GN7F-30817	LOC_Os12g07820.1	"Ascorbate and aldarate metabolism"	-	3.46088	2.62723
scaffold3315	ref|XP_018465353.1| PREDICTED: GDP-mannose 3,5-epimerase-like, p...	5.1.3.18	"GDP-mannose3,5-epimerase."	Q93VR3	PWY4FS-12	VTC2 cycle	RXN-1882	EC-5.1.3.18	GN7V-53540-MONOMER	GDP-mannose 3,5-epimerase	GN7V-53540	Glyma.19G244600.1.p	"Ascorbate and aldarate metabolism"	-	1.37156	1.55877
scaffold4214	gb|AGM38214.1| ascorbate peroxidase, partial [Lilium hybrid cult...	1.11.1.11	"L-ascorbateperoxidase."	Q6ZJJ1	PWY-6959	L-ascorbate degradation V	RXN-12440	EC-1.11.1.11	GN7F-30817-MONOMER		GN7F-30817	LOC_Os12g07820.1	"Ascorbate and aldarate metabolism"	-	-	-
scaffold4681	ref|XP_020686958.1| putative L-ascorbate peroxidase 6 [Dendrobiu...	1.11.1.11	"L-ascorbateperoxidase."	Q8GY91	PWY-6959	L-ascorbate degradation V	RXN-12440	EC-1.11.1.11	GN7F-30817-MONOMER		GN7F-30817	LOC_Os12g07820.1	"Ascorbate and aldarate metabolism"	-	-	-
scaffold4767	ref|XP_020086283.1| L-ascorbate peroxidase, cytosolic-like [Anan...	1.11.1.11	"L-ascorbateperoxidase."	Q1PER6	PWY-6959	L-ascorbate degradation V	RXN-12440	EC-1.11.1.11	GN7F-30817-MONOMER		GN7F-30817	LOC_Os12g07820.1	"Ascorbate and aldarate metabolism"	-	1.00097	1.00806
scaffold4770	ref|XP_012442886.1| PREDICTED: L-ascorbate peroxidase 2, cytosol...	1.11.1.11	"L-ascorbateperoxidase."	P48534	PWY-6959	L-ascorbate degradation V	RXN-12440	EC-1.11.1.11	GN7F-30817-MONOMER		GN7F-30817	LOC_Os12g07820.1	"Ascorbate and aldarate metabolism"	-	1.00675	0.968152
C215895	ref|XP_020598109.1| glyceraldehyde-3-phosphate dehydrogenase GAP...	1.2.1.13	"Glyceraldehyde-3-phosphatedehydrogenase(NADP(+))(phosphorylating)."	P25857	PWY-6370	ascorbate recycling (cytosolic)	1.8.5.1-RXN	EC-1.8.5.1	GN7V-66048-MONOMER	glutathione dehydrogenase (ascorbate)	GN7V-66048	Glyma.02G263800.1.p	"Carbon fixation in photosynthetic organisms"	-	5.02369	10.0992
CL8921Contig1	ref|XP_020694759.1| sedoheptulose-1,7-bisphosphatase, chloroplas...	3.1.3.37	"Sedoheptulose-bisphosphatase."	P46285	CALVIN-PWY	Calvin-Benson-Bassham cycle	SEDOHEPTULOSE-BISPHOSPHATASE-RXN	EC-3.1.3.37	GN7V-47853-MONOMER	sedoheptulose-bisphosphatase	GN7V-47853	Glyma.18G030400.1.p	"Carbon fixation in photosynthetic organisms"	-2.46147	2.21785	4.63443
CL1709Contig1	ref|XP_020684899.1| glyceraldehyde-3-phosphate dehydrogenase B, ...	1.2.1.13	"Glyceraldehyde-3-phosphatedehydrogenase(NADP(+))(phosphorylating)."	P09044	CALVIN-PWY	Calvin-Benson-Bassham cycle	1.2.1.13-RXN	EC-1.2.1.13	GN7V-52636-MONOMER	glyceraldehyde-3-phosphate dehydrogenase (NADP<small><sup>+</sup></small>) (phosphorylating)	GN7V-52636	Glyma.02G068800.1.p	"Carbon fixation in photosynthetic organisms"	-7.4842	3.21494	10.7118
scaffold21710	gb|KJB57938.1| hypothetical protein B456_009G186400 [Gossypium r...	1.2.1.13	"Glyceraldehyde-3-phosphatedehydrogenase(NADP(+))(phosphorylating)."	P12859	CALVIN-PWY	Calvin-Benson-Bassham cycle	1.2.1.13-RXN	EC-1.2.1.13	GN7V-52636-MONOMER	glyceraldehyde-3-phosphate dehydrogenase (NADP<small><sup>+</sup></small>) (phosphorylating)	GN7V-52636	Glyma.02G068800.1.p	"Carbon fixation in photosynthetic organisms"	-5.62069	4.48981	10.1318
scaffold4286	ref|XP_020592944.1| glyceraldehyde-3-phosphate dehydrogenase A, ...	1.2.1.13	"Glyceraldehyde-3-phosphatedehydrogenase(NADP(+))(phosphorylating)."	Q9LPW0	PWY-7115	C4 photosynthetic carbon assimilation cycle, NAD-ME type	RXN-13698	EC-2.6.1.2	GDQC-113394-MONOMER	alanine transaminase	GDQC-113394	alt7	"Carbon fixation in photosynthetic organisms"	-3.56302	4.89396	8.43186
scaffold10147	ref|XP_009626327.1| PREDICTED: phosphoribulokinase, chloroplasti...	2.7.1.19	"Phosphoribulokinase."	P26302	CALVIN-PWY	Calvin-Benson-Bassham cycle	PHOSPHORIBULOKINASE-RXN	EC-2.7.1.19	GN7V-46588-MONOMER	phosphoribulokinase	GN7V-46588	Glyma.09G210900.1.p	"Carbon fixation in photosynthetic organisms"	-	7.43395	7.42956
scaffold10145	gb|ONK71549.1| uncharacterized protein A4U43_C04F9780 [Asparagus...	2.7.1.19	"Phosphoribulokinase."	P26302	CALVIN-PWY	Calvin-Benson-Bassham cycle	PHOSPHORIBULOKINASE-RXN	EC-2.7.1.19	GN7V-46588-MONOMER	phosphoribulokinase	GN7V-46588	Glyma.09G210900.1.p	"Carbon fixation in photosynthetic organisms"	-	7.8563	7.84706
CL1839Contig1	ref|XP_020704108.1| alanine aminotransferase 2-like [Dendrobium ...	2.6.1.2	"Alaninetransaminase."	Q9LDV4	PWY-7115	C4 photosynthetic carbon assimilation cycle, NAD-ME type	RXN-13698	EC-2.6.1.2	GDQC-113394-MONOMER	alanine transaminase	GDQC-113394	alt7	"Carbon fixation in photosynthetic organisms"	-0.378604	-	-
CL8587Contig1	ref|XP_020272960.1| sedoheptulose-1,7-bisphosphatase, chloroplas...	3.1.3.37	"Sedoheptulose-bisphosphatase."	P46285	CALVIN-PWY	Calvin-Benson-Bassham cycle	SEDOHEPTULOSE-BISPHOSPHATASE-RXN	EC-3.1.3.37	GN7V-47853-MONOMER	sedoheptulose-bisphosphatase	GN7V-47853	Glyma.18G030400.1.p	"Carbon fixation in photosynthetic organisms"	-	-	-
C129906	ref|XP_020578000.1| gibberellin 3-beta-dioxygenase 1-like [Phala...	1.14.11.15	"Gibberellin3-beta-dioxygenase."	Q9ZT84	PWY-5035	gibberellin biosynthesis III (early C-13 hydroxylation)	RXN1F-170	EC-1.14.11.15	GN7V-60211-MONOMER	gibberellin 3&beta;-dioxygenase	GN7V-60211	Glyma.13G361700.1.p	"Diterpenoid biosynthesis"	-	-	-
scaffold7116	ref|XP_018846557.1| PREDICTED: protein DOWNY MILDEW RESISTANCE 6...	1.14.17.4	"Aminocyclopropanecarboxylateoxidase."	A6BM06	ETHYL-PWY	ethylene biosynthesis I (plants)	ETHYL-RXN	EC-1.14.17.4	GN7V-64727-MONOMER	aminocyclopropanecarboxylate oxidase	GN7V-64727	Glyma.11G035700.1.p	"Diterpenoid biosynthesis"	-2.11063	4.41505	6.47848
C235559	ref|XP_020690796.1| alpha-humulene synthase-like [Dendrobium cat...	4.2.3.104	"Alpha-humulenesynthase."	B1B1U3	PWY-6275	&beta;-caryophyllene biosynthesis	RXN-8415	EC-4.2.3.104	G3N-9118-MONOMER	&alpha;-humulene synthase	G3N-9118	EMT00421	"Diterpenoid biosynthesis"	-0.547784	-5.49811	-4.99529
C226077	ref|XP_020704830.1| 2-oxoglutarate-dependent dioxygenase DAO-lik...	1.14.11.9	"Flavanone3-dioxygenase."	Q8W2X5	PWY1F-823	leucopelargonidin and leucocyanidin biosynthesis	RXN-7775	EC-1.14.11.9	G5X-4828-MONOMER	flavanone 3&beta;-hydroxylase	G5X-4828	Sp_168360_adzm.t1	"Diterpenoid biosynthesis"	1.88129	1.2482	-0.677238
C173508	ref|XP_020083116.1| momilactone A synthase-like [Ananas comosus]	1.1.1.295	"Momilactone-Asynthase."	Q7FAE1	PWY-7477	momilactone A biosynthesis	RXN-9290	EC-1.1.1.295	GN7F-25910-MONOMER		GN7F-25910	LOC_Os04g10000.1	"Diterpenoid biosynthesis"	2.30061	-5.38347	-7.72852
scaffold13678	ref|XP_020571682.1| probable 2-oxoglutarate-dependent dioxygenas...	1.14.11.13	"Gibberellin2-beta-dioxygenase."	Q9XFR9	PWY-102	gibberellin inactivation I (2&beta;-hydroxylation)	RXN-115	EC-1.14.11.13	GN7V-43808-MONOMER	gibberellin 2&beta;-dioxygenase	GN7V-43808	Glyma.01G105200.1.p	"Diterpenoid biosynthesis"	3.26695	-	-2.95521
C234023	ref|XP_020693345.1| probable 2-oxoglutarate-dependent dioxygenas...	1.14.11.13	"Gibberellin2-beta-dioxygenase."	Q9XFR9	PWY-102	gibberellin inactivation I (2&beta;-hydroxylation)	RXN-115	EC-1.14.11.13	GN7V-43808-MONOMER	gibberellin 2&beta;-dioxygenase	GN7V-43808	Glyma.01G105200.1.p	"Diterpenoid biosynthesis"	3.38306	0.574758	-2.85363
scaffold18915	ref|XP_020682868.1| protein DMR6-LIKE OXYGENASE 2 [Dendrobium ca...	1.14.11.32	"Codeine3-O-demethylase."	D4N502	PWY-5270	morphine biosynthesis	RXN-8152	EC-1.14.11.32	GN7V-58689-MONOMER	codeine 3-<i>O-</i>demethylase	GN7V-58689	Glyma.06G008400.1.p	"Diterpenoid biosynthesis"	5.33369	5.979	-
C72881	ref|XP_020684777.1| LOW QUALITY PROTEIN: short-chain dehydrogena...	1.1.1.331	"Secoisolariciresinoldehydrogenase."	Q94KL8	PWY-6333	acetaldehyde biosynthesis I	ALCOHOL-DEHYDROG-RXN	EC-1.1.1.1	GIO2-535-MONOMER	alcohol dehydrogenase	GIO2-535	ADH1	"Diterpenoid biosynthesis"	6.29206	-	-3.18778
scaffold5391	ref|XP_020697951.1| 2-oxoglutarate-dependent dioxygenase AOP3-li...	1.14.11.13	"Gibberellin2-beta-dioxygenase."	Q9C6I4	PWY-6303	methyl indole-3-acetate interconversion	RXN-10711	EC-3.1.1.1	GN7V-61755-MONOMER	methyl indole-3-acetate methylesterase	GN7V-61755	Glyma.06G141200.1.p	"Diterpenoid biosynthesis"	7.15319	1.99239	-5.19529
CL8036Contig1	ref|XP_020698119.1| probable 2-oxoglutarate-dependent dioxygenas...	1.14.11.13	"Gibberellin2-beta-dioxygenase."	Q9XFR9	PWY-102	gibberellin inactivation I (2&beta;-hydroxylation)	RXN-115	EC-1.14.11.13	GN7V-43808-MONOMER	gibberellin 2&beta;-dioxygenase	GN7V-43808	Glyma.01G105200.1.p	"Diterpenoid biosynthesis"	9.87718	-	-5.88343
C233679	ref|XP_020572719.1| probable 2-oxoglutarate-dependent dioxygenas...	1.14.17.4	"Aminocyclopropanecarboxylateoxidase."	A6BM06	ETHYL-PWY	ethylene biosynthesis I (plants)	ETHYL-RXN	EC-1.14.17.4	GN7V-64727-MONOMER	aminocyclopropanecarboxylate oxidase	GN7V-64727	Glyma.11G035700.1.p	"Diterpenoid biosynthesis"	-	-	-
C84029	ref|XP_020689601.1| protein DMR6-LIKE OXYGENASE 2-like [Dendrobi...	1.14.11.25	"Mugineic-acid3-dioxygenase."	Q40061	PWY-5925	hydroxylated mugineic acid phytosiderophore biosynthesis	RXN-7983	EC-1.14.11.25	G3N-10119-MONOMER	2'-deoxymugineic acid,2-oxoglutarate:oxygen oxidoreductase (3-hydroxylating)	G3N-10119	EMT32960	"Diterpenoid biosynthesis"	-	-	-
C84185	ref|XP_021678031.1| momilactone A synthase-like [Hevea brasilien...	1.1.1.295	"Momilactone-Asynthase."	Q7FAE1	PWY-7477	momilactone A biosynthesis	RXN-9290	EC-1.1.1.295	GN7F-25910-MONOMER		GN7F-25910	LOC_Os04g10000.1	"Diterpenoid biosynthesis"	-	-	-
C96616	ref|XP_020693700.1| gibberellin 20 oxidase 1-D-like [Dendrobium ...	1.14.11.9	"Flavanone3-dioxygenase."	Q8W2X5	PWY1F-823	leucopelargonidin and leucocyanidin biosynthesis	RXN-7775	EC-1.14.11.9	G5X-4828-MONOMER	flavanone 3&beta;-hydroxylase	G5X-4828	Sp_168360_adzm.t1	"Diterpenoid biosynthesis"	-	-	-
scaffold11859	ref|XP_020688544.1| gibberellin 2-beta-dioxygenase 8-like [Dendr...	1.14.11.13	"Gibberellin2-beta-dioxygenase."	O49561	PWY-102	gibberellin inactivation I (2&beta;-hydroxylation)	RXN-115	EC-1.14.11.13	GN7V-43808-MONOMER	gibberellin 2&beta;-dioxygenase	GN7V-43808	Glyma.01G105200.1.p	"Diterpenoid biosynthesis"	-	-	-
scaffold21743	ref|XP_020579525.1| ent-kaur-16-ene synthase, chloroplastic-like...	4.2.3.19	"Ent-kaurenesynthase."	Q0JA82	PWY-5032	<i>ent</i>-kaurene biosynthesis I	4.2.3.19-RXN	EC-4.2.3.19	GN7V-58207-MONOMER	<i>ent-</i>kaurene synthase	GN7V-58207	Glyma.13G035600.1.p	"Diterpenoid biosynthesis"	-	-	-
C105230	ref|XP_020586628.1| acetyl-CoA carboxylase 1-like [Phalaenopsis ...	6.3.4.14	"Biotincarboxylase."	Q8S6N5	PWY0-1264	biotin-carboxyl carrier protein assembly	BIOTIN-CARBOXYL-RXN	EC-6.3.4.14	GN7V-61331-MONOMER	biotin carboxylase	GN7V-61331	Glyma.06G263800.1.p	"Fatty acid biosynthesis"	-	-	-
scaffold12863	ref|XP_020692264.1| 3-ketoacyl-CoA synthase 12-like [Dendrobium ...	2.3.1.199	"Very-long-chain3-oxoacyl-CoAsynthase."	Q9SIB2	PWY-7036	very long chain fatty acid biosynthesis II	RXN-13297	EC-2.3.1.199	G3F-7376-MONOMER	Solyc10g046810.1.1	G3F-7376	Solyc10g046810.1.1	"Fatty acid biosynthesis"	-3.55374	-	3.13522
scaffold14606	ref|XP_020676882.1| stearoyl-[acyl-carrier-protein] 9-desaturase...	1.14.19.2	"Stearoyl-[acyl-carrier-protein]9-desaturase."	P22243	PWY-5147	oleate biosynthesis I (plants)	RXN-7903	EC-1.14.19.2	GN7V-59248-MONOMER	stearoyl-[acyl-carrier-protein] 9-desaturase	GN7V-59248	Glyma.13G038700.1.p	"Fatty acid biosynthesis"	-2.84909	-	-
scaffold4458	ref|XP_020694358.1| uncharacterized protein LOC110108178 isoform...	6.4.1.1	"Pyruvatecarboxylase."	Q58628	PWY66-399	gluconeogenesis III	PYRUVATE-CARBOXYLASE-RXN	EC-6.4.1.1	G3G-7554-MONOMER	pyruvate carboxylase	G3G-7554	TRIUR3_19944-P1	"Fatty acid biosynthesis"	-1.64718	0.708242	2.31002
scaffold15683	gb|KJB61342.1| hypothetical protein B456_009G352200 [Gossypium r...	1.14.19.2	"Stearoyl-[acyl-carrier-protein]9-desaturase."	Q9LF04	PWY-5147	oleate biosynthesis I (plants)	RXN-7903	EC-1.14.19.2	GN7V-59248-MONOMER	stearoyl-[acyl-carrier-protein] 9-desaturase	GN7V-59248	Glyma.13G038700.1.p	"Fatty acid biosynthesis"	-1.20008	-0.504694	0.650527
scaffold6575	ref|XP_020705949.1| 3-oxoacyl-[acyl-carrier-protein] synthase II...	2.3.1.41	"Beta-ketoacyl-[acyl-carrier-protein]synthaseI."	Q9C9P4	PWY-5989	stearate biosynthesis II (bacteria and plants)	RXN-9632	EC-2.3.1.41	G5X-5575-MONOMER	3-oxo-stearoyl-[acyl-carrier protein] synthase	G5X-5575	Sp_196450_zgac.t1	"Fatty acid biosynthesis"	-0.649935	-	0.796216
C234423	ref|XP_020672527.1| NADPH-dependent pterin aldehyde reductase [D...	1.1.1.100	"3-oxoacyl-[acyl-carrier-protein]reductase."	Q8CPI3	PWY-6333	acetaldehyde biosynthesis I	ALCOHOL-DEHYDROG-RXN	EC-1.1.1.1	GIO2-535-MONOMER	alcohol dehydrogenase	GIO2-535	ADH1	"Fatty acid biosynthesis"	-0.360865	0.450795	0.767242
scaffold18053	ref|XP_020695629.1| uncharacterized protein LOC110109073 isoform...	6.4.1.1	"Pyruvatecarboxylase."	Q58628	PWY66-399	gluconeogenesis III	PYRUVATE-CARBOXYLASE-RXN	EC-6.4.1.1	G3G-7554-MONOMER	pyruvate carboxylase	G3G-7554	TRIUR3_19944-P1	"Fatty acid biosynthesis"	0.467161	0.388673	-
scaffold18054	ref|XP_020585357.1| uncharacterized protein LOC110028009 [Phalae...	6.4.1.1	"Pyruvatecarboxylase."	Q58628	PWY66-399	gluconeogenesis III	PYRUVATE-CARBOXYLASE-RXN	EC-6.4.1.1	G3G-7554-MONOMER	pyruvate carboxylase	G3G-7554	TRIUR3_19944-P1	"Fatty acid biosynthesis"	0.529782	0.679452	-
CL402Contig2	ref|XP_020687131.1| acetyl-coenzyme A carboxylase carboxyl trans...	6.4.1.2	"Acetyl-CoAcarboxylase."	Q9LD43	PWY-4381	fatty acid biosynthesis initiation I	ACETYL-COA-CARBOXYLTRANSFER-RXN	EC-6.4.1.2	GN7V-61331-MONOMER	acetyl-CoA carboxylase	GN7V-61331	Glyma.06G263800.1.p	"Fatty acid biosynthesis"	0.726511	-0.639738	-1.41105
scaffold11295	gb|KYP45207.1| hypothetical protein KK1_033266 [Cajanus cajan]	3.1.2.14	"Oleoyl-[acyl-carrier-protein]hydrolase."	Q9SV64	PWY-5142	acyl-ACP thioesterase pathway	RXN-7902	EC-3.1.2.14	GN7V-64594-MONOMER	oleoyl-[acyl-carrier-protein] hydrolase	GN7V-64594	Glyma.01G080400.1.p	"Fatty acid biosynthesis"	0.7855	-0.535872	-1.37113
CL9246Contig1	ref|XP_021293270.1| 3-oxoacyl-[acyl-carrier-protein] reductase 4...	1.1.1.100	"3-oxoacyl-[acyl-carrier-protein]reductase."	P28643	PWY-6333	acetaldehyde biosynthesis I	ALCOHOL-DEHYDROG-RXN	EC-1.1.1.1	GIO2-535-MONOMER	alcohol dehydrogenase	GIO2-535	ADH1	"Fatty acid biosynthesis"	1.08428	0.975286	-
scaffold15604	gb|ONH94804.1| hypothetical protein PRUPE_7G031300 [Prunus persica]	1.1.1.47	"Glucose1-dehydrogenase(NAD(P)(+))."	P07999	PWY66-399	gluconeogenesis III	PYRUVATE-CARBOXYLASE-RXN	EC-6.4.1.1	G3G-7554-MONOMER	pyruvate carboxylase	G3G-7554	TRIUR3_19944-P1	"Fatty acid biosynthesis"	1.15326	0.874214	-
scaffold5537	ref|XP_020592799.1| LOW QUALITY PROTEIN: acetyl-coenzyme A carbo...	6.4.1.2	"Acetyl-CoAcarboxylase."	Q9LD43	PWY-4381	fatty acid biosynthesis initiation I	ACETYL-COA-CARBOXYLTRANSFER-RXN	EC-6.4.1.2	GN7V-61331-MONOMER	acetyl-CoA carboxylase	GN7V-61331	Glyma.06G263800.1.p	"Fatty acid biosynthesis"	1.31109	-	-2.96495
scaffold11298	ref|XP_020106065.1| oleoyl-acyl carrier protein thioesterase, ch...	3.1.2.14	"Oleoyl-[acyl-carrier-protein]hydrolase."	Q42712	PWY-5142	acyl-ACP thioesterase pathway	RXN-7902	EC-3.1.2.14	GN7V-64594-MONOMER	oleoyl-[acyl-carrier-protein] hydrolase	GN7V-64594	Glyma.01G080400.1.p	"Fatty acid biosynthesis"	1.49916	-1.44539	-2.99001
CL6090Contig1	ref|XP_020592664.1| 3-ketoacyl-CoA synthase 11-like [Phalaenopsi...	2.3.1.199	"Very-long-chain3-oxoacyl-CoAsynthase."	O48780	PWY-7036	very long chain fatty acid biosynthesis II	RXN-13297	EC-2.3.1.199	G3F-7376-MONOMER	Solyc10g046810.1.1	G3F-7376	Solyc10g046810.1.1	"Fatty acid biosynthesis"	1.75774	0.5865	-1.21661
scaffold23906	ref|XP_020585304.1| 3-oxoacyl-[acyl-carrier-protein] synthase, m...	2.3.1.41	"Beta-ketoacyl-[acyl-carrier-protein]synthaseI."	Q8L3X9	PWY-5989	stearate biosynthesis II (bacteria and plants)	RXN-9632	EC-2.3.1.41	G5X-5575-MONOMER	3-oxo-stearoyl-[acyl-carrier protein] synthase	G5X-5575	Sp_196450_zgac.t1	"Fatty acid biosynthesis"	2.1052	-	-4.09487
scaffold14252	ref|XP_010249963.1| PREDICTED: 3-ketoacyl-CoA synthase 11-like [...	2.3.1.199	"Very-long-chain3-oxoacyl-CoAsynthase."	O48780	PWY-7036	very long chain fatty acid biosynthesis II	RXN-13297	EC-2.3.1.199	G3F-7376-MONOMER	Solyc10g046810.1.1	G3F-7376	Solyc10g046810.1.1	"Fatty acid biosynthesis"	2.15556	2.03882	-
CL7760Contig1	ref|XP_020271689.1| 3-oxoacyl-[acyl-carrier-protein] synthase I,...	2.3.1.41	"Beta-ketoacyl-[acyl-carrier-protein]synthaseI."	P23902	PWY-5989	stearate biosynthesis II (bacteria and plants)	RXN-9632	EC-2.3.1.41	G5X-5575-MONOMER	3-oxo-stearoyl-[acyl-carrier protein] synthase	G5X-5575	Sp_196450_zgac.t1	"Fatty acid biosynthesis"	2.19821	0.537088	-1.70678
CL9091Contig1	ref|XP_020675222.1| short-chain type dehydrogenase/reductase-lik...	1.1.1.100	"3-oxoacyl-[acyl-carrier-protein]reductase."	P51831	PWY-6333	acetaldehyde biosynthesis I	ALCOHOL-DEHYDROG-RXN	EC-1.1.1.1	GIO2-535-MONOMER	alcohol dehydrogenase	GIO2-535	ADH1	"Fatty acid biosynthesis"	2.56589	-	-2.6499
scaffold15961	ref|XP_020705376.1| uncharacterized protein LOC110116219 [Dendro...	4.2.1.59	"3-hydroxyacyl-[acyl-carrier-protein]dehydratase."	A7NN83	PWY-5973	<i>cis</i>-vaccenate biosynthesis	RXN-9557	EC-4.2.1.59	AT2G22230-MONOMER		AT2G22230	AT2G22230.1	"Fatty acid biosynthesis"	2.83022	-	-
CL8151Contig1	ref|XP_020684762.1| enoyl-[acyl-carrier-protein] reductase [NADH...	1.3.1.9	"Enoyl-[acyl-carrier-protein]reductase(NADH)."	Q9SLA8	PWY-5973	<i>cis</i>-vaccenate biosynthesis	RXN-9558	EC-1.3.1.9	AT2G05990-MONOMER		AT2G05990	AT2G05990.1	"Fatty acid biosynthesis"	3.02664	-	-2.42829
C173574	ref|XP_020678182.1| short-chain type dehydrogenase/reductase [De...	1.1.1.100	"3-oxoacyl-[acyl-carrier-protein]reductase."	P51831	PWY-6333	acetaldehyde biosynthesis I	ALCOHOL-DEHYDROG-RXN	EC-1.1.1.1	GIO2-535-MONOMER	alcohol dehydrogenase	GIO2-535	ADH1	"Fatty acid biosynthesis"	-	-	-
C80983	gb|AEQ94094.1| putative delta 9 steroyl ACP desaturase [Elaeis g...	1.14.19.2	"Stearoyl-[acyl-carrier-protein]9-desaturase."	Q43593	PWY-5147	oleate biosynthesis I (plants)	RXN-7903	EC-1.14.19.2	GN7V-59248-MONOMER	stearoyl-[acyl-carrier-protein] 9-desaturase	GN7V-59248	Glyma.13G038700.1.p	"Fatty acid biosynthesis"	-	-	-
C88461	ref|XP_006396029.1| hypothetical protein EUTSA_v10005726mg [Eutr...	6.3.4.14	"Biotincarboxylase."	Q38970	PWY0-1264	biotin-carboxyl carrier protein assembly	BIOTIN-CARBOXYL-RXN	EC-6.3.4.14	GN7V-61331-MONOMER	biotin carboxylase	GN7V-61331	Glyma.06G263800.1.p	"Fatty acid biosynthesis"	-	-	-
CL4702Contig1	ref|XP_010917435.1| PREDICTED: 3-oxoacyl-[acyl-carrier-protein] ...	2.3.1.41	"Beta-ketoacyl-[acyl-carrier-protein]synthaseI."	P23902	PWY-5989	stearate biosynthesis II (bacteria and plants)	RXN-9632	EC-2.3.1.41	G5X-5575-MONOMER	3-oxo-stearoyl-[acyl-carrier protein] synthase	G5X-5575	Sp_196450_zgac.t1	"Fatty acid biosynthesis"	-	-	-
CL6163Contig1	gb|OMO62181.1| Fatty acid desaturase, type 2 [Corchorus capsularis]	1.14.19.2	"Stearoyl-[acyl-carrier-protein]9-desaturase."	Q01753	PWY-5147	oleate biosynthesis I (plants)	RXN-7903	EC-1.14.19.2	GN7V-59248-MONOMER	stearoyl-[acyl-carrier-protein] 9-desaturase	GN7V-59248	Glyma.13G038700.1.p	"Fatty acid biosynthesis"	-	-	-
CL656Contig1	ref|XP_020697357.1| stearoyl-[acyl-carrier-protein] 9-desaturase...	1.14.19.2	"Stearoyl-[acyl-carrier-protein]9-desaturase."	Q8S059	PWY-5147	oleate biosynthesis I (plants)	RXN-7903	EC-1.14.19.2	GN7V-59248-MONOMER	stearoyl-[acyl-carrier-protein] 9-desaturase	GN7V-59248	Glyma.13G038700.1.p	"Fatty acid biosynthesis"	-	-	-
CL8164Contig1	ref|XP_020691792.1| palmitoyl-acyl carrier protein thioesterase,...	3.1.2.21	"Dodecanoyl-[acyl-carrier-protein]hydrolase."	Q41635	PWY-5971	palmitate biosynthesis II (bacteria and plants)	3.1.2.21-RXN	EC-3.1.2.21	GDQC-14968-MONOMER	Dodecanoyl-[acyl-carrier-protein] hydrolase	GDQC-14968	Zm00001d031037_T001.1	"Fatty acid biosynthesis"	-	1.64655	1.8603
scaffold17899	ref|XP_020690458.1| biotin carboxylase 2, chloroplastic isoform ...	6.3.4.14	"Biotincarboxylase."	B9HBA8	PWY0-1264	biotin-carboxyl carrier protein assembly	BIOTIN-CARBOXYL-RXN	EC-6.3.4.14	GN7V-61331-MONOMER	biotin carboxylase	GN7V-61331	Glyma.06G263800.1.p	"Fatty acid biosynthesis"	-	1.37915	1.19858
scaffold18093	ref|XP_020686336.1| palmitoyl-acyl carrier protein thioesterase,...	3.1.2.21	"Dodecanoyl-[acyl-carrier-protein]hydrolase."	Q41635	PWY-321	cutin biosynthesis	PALMITOYL-COA-HYDROLASE-RXN	EC-3.1.2.2	GN7V-57552-MONOMER	Glyma.03G009800.1.p	GN7V-57552	Glyma.03G009800.1.p	"Fatty acid biosynthesis"	-	-	-
scaffold23497	ref|XP_020583257.1| 3-oxoacyl-[acyl-carrier-protein] synthase II...	2.3.1.180	"Beta-ketoacyl-[acyl-carrier-protein]synthaseIII."	Q07510	PWY-4381	fatty acid biosynthesis initiation I	2.3.1.180-RXN	EC-2.3.1.180	GN7V-50614-MONOMER	&beta;-ketoacyl-acyl-carrier-protein synthase III	GN7V-50614	Glyma.09G277400.1.p	"Fatty acid biosynthesis"	-	-0.5066	-0.547405
scaffold23927	ref|XP_004493647.1| PREDICTED: short-chain type dehydrogenase/re...	1.1.1.100	"3-oxoacyl-[acyl-carrier-protein]reductase."	P51831	PWY-6333	acetaldehyde biosynthesis I	ALCOHOL-DEHYDROG-RXN	EC-1.1.1.1	GIO2-535-MONOMER	alcohol dehydrogenase	GIO2-535	ADH1	"Fatty acid biosynthesis"	-	2.47864	3.45384
scaffold2605	ref|XP_020589100.1| ribonuclease 2 [Phalaenopsis equestris]	6.3.4.14	"Biotincarboxylase."	Q8S6N5	PWY0-1264	biotin-carboxyl carrier protein assembly	BIOTIN-CARBOXYL-RXN	EC-6.3.4.14	GN7V-61331-MONOMER	biotin carboxylase	GN7V-61331	Glyma.06G263800.1.p	"Fatty acid biosynthesis"	-	-	-
scaffold6392	ref|XP_020705948.1| 3-ketoacyl-CoA synthase 10 [Dendrobium caten...	2.3.1.199	"Very-long-chain3-oxoacyl-CoAsynthase."	Q570B4	PWY-7036	very long chain fatty acid biosynthesis II	RXN-13297	EC-2.3.1.199	G3F-7376-MONOMER	Solyc10g046810.1.1	G3F-7376	Solyc10g046810.1.1	"Fatty acid biosynthesis"	-	5.78381	5.30029
scaffold7326	gb|JAT50763.1| Myristoyl-acyl carrier protein thioesterase, chlo...	3.1.2.21	"Dodecanoyl-[acyl-carrier-protein]hydrolase."	Q41635	PWY-321	cutin biosynthesis	PALMITOYL-COA-HYDROLASE-RXN	EC-3.1.2.2	GN7V-57552-MONOMER	Glyma.03G009800.1.p	GN7V-57552	Glyma.03G009800.1.p	"Fatty acid biosynthesis"	-	-	-0.410716
scaffold7327	ref|XP_020699689.1| palmitoyl-acyl carrier protein thioesterase,...	3.1.2.21	"Dodecanoyl-[acyl-carrier-protein]hydrolase."	Q41635	PWY-321	cutin biosynthesis	PALMITOYL-COA-HYDROLASE-RXN	EC-3.1.2.2	GN7V-57552-MONOMER	Glyma.03G009800.1.p	GN7V-57552	Glyma.03G009800.1.p	"Fatty acid biosynthesis"	-	-	-
scaffold8746	ref|XP_020691706.1| 3-oxoacyl-[acyl-carrier-protein] synthase, m...	2.3.1.41	"Beta-ketoacyl-[acyl-carrier-protein]synthaseI."	Q8L3X9	PWY-5989	stearate biosynthesis II (bacteria and plants)	RXN-9632	EC-2.3.1.41	G5X-5575-MONOMER	3-oxo-stearoyl-[acyl-carrier protein] synthase	G5X-5575	Sp_196450_zgac.t1	"Fatty acid biosynthesis"	-	-	-
scaffold8746	ref|XP_020691706.1| 3-oxoacyl-[acyl-carrier-protein] synthase, m...	2.3.1.41	"Beta-ketoacyl-[acyl-carrier-protein]synthaseI."	Q8L3X9	PWY-5989	stearate biosynthesis II (bacteria and plants)	RXN-9632	EC-2.3.1.41	G5X-5575-MONOMER	3-oxo-stearoyl-[acyl-carrier protein] synthase	G5X-5575	Sp_196450_zgac.t1	"Fatty acid biosynthesis"	-	-	-
C163534	gb|AAM28279.1| caffeic acid O-methyltransferase, partial [Ananas...	2.1.1.169	"Tricetin3{prime},4{prime},5{prime}-O-trimethyltransferase."	Q38J50	PWY-7115	C4 photosynthetic carbon assimilation cycle, NAD-ME type	RXN0-5224	EC-4.2.1.1	G37-14225-MONOMER	carbonic anhydrase	G37-14225	Potri.001G348900.1	"Flavone and flavonol biosynthesis"	6.67978	-	-6.73649
scaffold24340	ref|XP_020685315.1| tricetin 3',4',5'-O-trimethyltransferase-lik...	2.1.1.68	"CaffeateO-methyltransferase."	Q8W013	PWY-7498	phenylpropanoids methylation (ice plant)	RXN-1104	EC-2.1.1.68	GN7V-61268-MONOMER	caffeate <i>O-</i>methyltransferase	GN7V-61268	Glyma.17G156500.1.p	"Flavone and flavonol biosynthesis"	-2.25809	0.434026	2.64663
C229627	ref|XP_020692390.1| (RS)-norcoclaurine 6-O-methyltransferase-lik...	2.1.1.88	"8-hydroxyquercetin8-O-methyltransferase."	Q6VMW0	PWY-7498	phenylpropanoids methylation (ice plant)	2.1.1.88-RXN	EC-2.1.1.88	GN7V-62489-MONOMER	gossypetin 8-<i>O</i>-methyltransferase	GN7V-62489	Glyma.07G127700.1.p	"Flavone and flavonol biosynthesis"	-1.61662	-1.23773	-
C233653	ref|XP_020676312.1| anthocyanidin 3-O-glucosyltransferase 7-like...	2.4.1.234	"Kaempferol3-O-galactosyltransferase."	Q9SBQ8	PWY-7192	quercetin diglycoside biosynthesis (pollen-specific)	RXN-14109	EC-2.4.1.234	G3M-7707-MONOMER	quercetin 3-O-glactosyltransferase	G3M-7707	PGSC0003DMP400047765	"Flavone and flavonol biosynthesis"	0.635459	-0.953259	-1.63581
scaffold14565	gb|EMT17011.1| Caffeic acid 3-O-methyltransferase [Aegilops taus...	2.1.1.169	"Tricetin3{prime},4{prime},5{prime}-O-trimethyltransferase."	Q38J50	PROUT-PWY	L-proline degradation	RXN-14903	EC-1.5.5.2	GN7V-61794-MONOMER	proline dehydrogenase	GN7V-61794	Glyma.19G043000.1.p	"Flavone and flavonol biosynthesis"	2.31268	-	-2.68657
scaffold14567	gb|ONK59040.1| uncharacterized protein A4U43_C08F2350 [Asparagus...	2.1.1.68	"CaffeateO-methyltransferase."	Q9XGV9	PWY-7498	phenylpropanoids methylation (ice plant)	RXN-1104	EC-2.1.1.68	GN7V-61268-MONOMER	caffeate <i>O-</i>methyltransferase	GN7V-61268	Glyma.17G156500.1.p	"Flavone and flavonol biosynthesis"	3.73267	-	-2.38992
scaffold26302	ref|XP_020574769.1| caffeic acid 3-O-methyltransferase-like [Pha...	2.1.1.68	"CaffeateO-methyltransferase."	P46484	PWY-7498	phenylpropanoids methylation (ice plant)	RXN-1104	EC-2.1.1.68	GN7V-61268-MONOMER	caffeate <i>O-</i>methyltransferase	GN7V-61268	Glyma.17G156500.1.p	"Flavone and flavonol biosynthesis"	12.4721	-	-9.39202
C207065	ref|XP_020594576.1| quercetin 3-O-methyltransferase 1-like, part...	2.1.1.76	"Quercetin3-O-methyltransferase."	Q42653	PWY-6064	methylquercetin biosynthesis	QUERCETIN-3-O-METHYLTRANSFERASE-RXN	EC-2.1.1.76	G33-6654-MONOMER	quercetin 3-<i>O</i>-methyltransferase	G33-6654	GSVIVT01027448001	"Flavone and flavonol biosynthesis"	-	1.22207	-
C89347	gb|KCW61152.1| hypothetical protein EUGRSUZ_H03922 [Eucalyptus g...	2.1.1.42	"Flavone3{prime}-O-methyltransferase."	Q6ZD89	PWY-7498	phenylpropanoids methylation (ice plant)	RXN-8262	EC-2.1.1.42	GN7V-62489-MONOMER	quercetin 3'-<i>O</i>-methyltransferase	GN7V-62489	Glyma.07G127700.1.p	"Flavone and flavonol biosynthesis"	-	-	-
scaffold19131	ref|XP_020571332.1| caffeic acid 3-O-methyltransferase [Phalaeno...	2.1.1.68	"CaffeateO-methyltransferase."	Q43609	PWY-7498	phenylpropanoids methylation (ice plant)	RXN-1104	EC-2.1.1.68	GN7V-61268-MONOMER	caffeate <i>O-</i>methyltransferase	GN7V-61268	Glyma.17G156500.1.p	"Flavone and flavonol biosynthesis"	-	1.76863	1.21451
scaffold7446	gb|AQS95365.1| glycosyltransferase 1, partial [Dendrobium hybrid...	2.4.1.115	"Anthocyanidin3-O-glucosyltransferase."	P16166	PWY-7267	anthocyanin biosynthesis (pelargonidin 3-<i>O</i>-glucoside)	PELUDP-RXN	EC-2.4.1.115	AT5G17050-MONOMER	anthocyanidin 3-O-glucosyltransferase	AT5G17050	At5g17050	"Flavone and flavonol biosynthesis"	-	5.28917	-
scaffold7446	gb|AQS95365.1| glycosyltransferase 1, partial [Dendrobium hybrid...	2.4.1.115	"Anthocyanidin3-O-glucosyltransferase."	P16166	PWY-7238	sucrose biosynthesis II	RXN-14353	EC-2.4.1.1	G5X-4380-MONOMER	SHG &alpha;-glucan phosphorylase	G5X-4380	Sp_008600_oszt.t1	"Flavone and flavonol biosynthesis"	-	5.28917	-
C105210	gb|AGQ53962.1| flavanone 3-hydroxylase, partial [Dendrobium hybr...	1.14.11.9	"Flavanone3-dioxygenase."	P41090	PWY1F-823	leucopelargonidin and leucocyanidin biosynthesis	RXN-7775	EC-1.14.11.9	G5X-4828-MONOMER	flavanone 3&beta;-hydroxylase	G5X-4828	Sp_168360_adzm.t1	"Flavonoid biosynthesis"	-	-	-
scaffold25597	ref|XP_010911781.2| PREDICTED: geraniol 8-hydroxylase-like [Elae...	1.14.13.152	"Geraniol8-hydroxylase."	D1MI46	PWY-5290	secologanin and strictosidine biosynthesis	RXN-8197	EC-1.14.13.152	GN7V-50100-MONOMER	geraniol 10-hydroxylase	GN7V-50100	Glyma.18G222900.1.p	"Flavonoid biosynthesis"	-4.03776	0.89355	4.89141
scaffold21839	ref|XP_020684518.1| S-norcoclaurine synthase 1-like [Dendrobium ...	4.2.1.78	"(S)-norcoclaurinesynthase."	A2A1A0	PWY-3581	(<i>S</i>)-reticuline biosynthesis I	S-NORLAUDANOSOLINE-SYNTHASE-RXN	EC-4.2.1.78	GN7V-43811-MONOMER	(<i>S</i>)-norcoclaurine synthase	GN7V-43811	Glyma.12G017100.1.p	"Flavonoid biosynthesis"	-3.7127	-	3.30176
CL1647Contig1	ref|XP_020257818.1| flavonol synthase/flavanone 3-hydroxylase-li...	1.14.11.9	"Flavanone3-dioxygenase."	Q05964	PWY1F-823	leucopelargonidin and leucocyanidin biosynthesis	RXN-7775	EC-1.14.11.9	G5X-4828-MONOMER	flavanone 3&beta;-hydroxylase	G5X-4828	Sp_168360_adzm.t1	"Flavonoid biosynthesis"	-3.22449	3.82482	6.99347
scaffold22711	ref|XP_020584391.1| 3-ketoacyl-CoA synthase 6-like [Phalaenopsis...	2.3.1.199	"Very-long-chain3-oxoacyl-CoAsynthase."	Q9XF43	PWY-7036	very long chain fatty acid biosynthesis II	RXN-13297	EC-2.3.1.199	G3F-7376-MONOMER	Solyc10g046810.1.1	G3F-7376	Solyc10g046810.1.1	"Flavonoid biosynthesis"	-2.63595	3.5587	6.15039
scaffold9615	ref|XP_020672614.1| uncharacterized protein LOC110092422 isoform...	1.1.1.219	"Dihydroflavanol4-reductase."	P73212	PWY1F-823	leucopelargonidin and leucocyanidin biosynthesis	DIHYDROKAEMPFEROL-4-REDUCTASE-RXN	EC-1.1.1.219	MONOMER-18257	dihydrokaempferol 4-reductase	G-17762	DFR2	"Flavonoid biosynthesis"	-1.96256	0.637516	2.55573
scaffold9615	ref|XP_020672614.1| uncharacterized protein LOC110092422 isoform...	1.1.1.219	"Dihydroflavanol4-reductase."	P73212	PWY1F-823	leucopelargonidin and leucocyanidin biosynthesis	DIHYDROKAEMPFEROL-4-REDUCTASE-RXN	EC-1.1.1.219	MONOMER-18257	dihydrokaempferol 4-reductase	G-17762	DFR2	"Flavonoid biosynthesis"	-1.96256	0.637516	2.55573
CL9720Contig1	ref|XP_020684153.1| 3-ketoacyl-CoA synthase 4-like [Dendrobium c...	2.3.1.199	"Very-long-chain3-oxoacyl-CoAsynthase."	Q9LN49	PWY-7036	very long chain fatty acid biosynthesis II	RXN-13297	EC-2.3.1.199	G3F-7376-MONOMER	Solyc10g046810.1.1	G3F-7376	Solyc10g046810.1.1	"Flavonoid biosynthesis"	-1.92292	-0.687974	1.19018
C213907	ref|XP_020576972.1| flavonoid 3'-monooxygenase-like [Phalaenopsi...	1.14.13.21	"Flavonoid3{prime}-monooxygenase."	Q7G602	PWY1F-823	leucopelargonidin and leucocyanidin biosynthesis	RXN-525	EC-1.14.13.21	GN7V-57868-MONOMER	flavonoid 3'-monooxygenase	GN7V-57868	Glyma.05G147100.1.p	"Flavonoid biosynthesis"	-1.38955	-	1.57785
scaffold6669	ref|XP_020589822.1| 2-oxoglutarate-Fe(II) type oxidoreductase-li...	1.14.11.23	"Flavonolsynthase."	O04395	PWY-3101	flavonol biosynthesis	RXN-8450	EC-1.14.11.23	AT5G08640-MONOMER		AT5G08640	FLS	"Flavonoid biosynthesis"	-1.31226	-0.91993	-
scaffold17449	ref|XP_010939708.1| PREDICTED: probable 2-oxoglutarate/Fe(II)-de...	1.14.11.9	"Flavanone3-dioxygenase."	Q8W2X5	PWY1F-823	leucopelargonidin and leucocyanidin biosynthesis	RXN-7775	EC-1.14.11.9	G5X-4828-MONOMER	flavanone 3&beta;-hydroxylase	G5X-4828	Sp_168360_adzm.t1	"Flavonoid biosynthesis"	-1.10075	-	1.17528
scaffold25575	ref|XP_020702283.1| UPF0676 protein C1494.01-like [Dendrobium ca...	1.14.17.4	"Aminocyclopropanecarboxylateoxidase."	A6BM06	ETHYL-PWY	ethylene biosynthesis I (plants)	ETHYL-RXN	EC-1.14.17.4	GN7V-64727-MONOMER	aminocyclopropanecarboxylate oxidase	GN7V-64727	Glyma.11G035700.1.p	"Flavonoid biosynthesis"	-0.907137	-	1.22236
CL6110Contig1	ref|XP_020681908.1| chalcone--flavonone isomerase-like [Dendrobi...	5.5.1.6	"Chalconeisomerase."	Q45QI7	PWY-5059	pinobanksin biosynthesis	RXN-7647	EC-5.5.1.6	MONOMER-11836	chalcone isomerase	unknown	unknown	"Flavonoid biosynthesis"	-0.673922	0.572653	1.19997
CL4525Contig1	ref|XP_020705017.1| flavonoid 3'-monooxygenase-like isoform X2 [...	1.14.13.21	"Flavonoid3{prime}-monooxygenase."	Q9SD85	PWY1F-823	leucopelargonidin and leucocyanidin biosynthesis	RXN-525	EC-1.14.13.21	GN7V-57868-MONOMER	flavonoid 3'-monooxygenase	GN7V-57868	Glyma.05G147100.1.p	"Flavonoid biosynthesis"	-0.375719	0.437172	0.76831
CL9164Contig1	ref|XP_020697074.1| S-norcoclaurine synthase 1-like isoform X3 [...	4.2.1.78	"(S)-norcoclaurinesynthase."	A2A1A0	PWY-3581	(<i>S</i>)-reticuline biosynthesis I	S-NORLAUDANOSOLINE-SYNTHASE-RXN	EC-4.2.1.78	GN7V-43811-MONOMER	(<i>S</i>)-norcoclaurine synthase	GN7V-43811	Glyma.12G017100.1.p	"Flavonoid biosynthesis"	0.74452	-	-0.637888
scaffold25311	ref|XP_020576763.1| putative anthocyanidin reductase [Phalaenops...	1.1.1.219	"Dihydroflavanol4-reductase."	P51105	PWY1F-823	leucopelargonidin and leucocyanidin biosynthesis	DIHYDROKAEMPFEROL-4-REDUCTASE-RXN	EC-1.1.1.219	MONOMER-18257	dihydrokaempferol 4-reductase	G-17762	DFR2	"Flavonoid biosynthesis"	1.65629	-4.63645	-6.34934
C200737	ref|XP_020573724.1| protein DOWNY MILDEW RESISTANCE 6 [Phalaenop...	1.14.11.9	"Flavanone3-dioxygenase."	Q8W2X5	PWY1F-823	leucopelargonidin and leucocyanidin biosynthesis	RXN-7775	EC-1.14.11.9	G5X-4828-MONOMER	flavanone 3&beta;-hydroxylase	G5X-4828	Sp_168360_adzm.t1	"Flavonoid biosynthesis"	1.78448	1.58702	-
C211417	dbj|BAM28972.1| flavonoid 3'-hydroxylase [Lilium hybrid division I]	1.14.13.21	"Flavonoid3{prime}-monooxygenase."	Q7G602	PWY1F-823	leucopelargonidin and leucocyanidin biosynthesis	RXN-525	EC-1.14.13.21	GN7V-57868-MONOMER	flavonoid 3'-monooxygenase	GN7V-57868	Glyma.05G147100.1.p	"Flavonoid biosynthesis"	2.78917	-	-1.70976
C203837	gb|AQS95359.1| flavonoid-3'-hydroxylase 1, partial [Dendrobium h...	1.14.13.21	"Flavonoid3{prime}-monooxygenase."	Q7G602	PWY1F-823	leucopelargonidin and leucocyanidin biosynthesis	RXN-525	EC-1.14.13.21	GN7V-57868-MONOMER	flavonoid 3'-monooxygenase	GN7V-57868	Glyma.05G147100.1.p	"Flavonoid biosynthesis"	4.10615	2.86235	-1.29231
scaffold23962	ref|XP_020689592.1| leucoanthocyanidin dioxygenase-like [Dendrob...	1.14.11.9	"Flavanone3-dioxygenase."	Q8W2X5	PWY1F-823	leucopelargonidin and leucocyanidin biosynthesis	RXN-7775	EC-1.14.11.9	G5X-4828-MONOMER	flavanone 3&beta;-hydroxylase	G5X-4828	Sp_168360_adzm.t1	"Flavonoid biosynthesis"	4.53171	-	-3.79686
scaffold25921	ref|XP_020589335.1| protein DMR6-LIKE OXYGENASE 2-like [Phalaeno...	1.14.11.19	"Anthocyanidinsynthase."	P51091	PWY-7267	anthocyanin biosynthesis (pelargonidin 3-<i>O</i>-glucoside)	LEUCPEL-RXN	EC-1.14.11.19	G5X-7011-MONOMER	(2<i>R</i>,3<i>S</i>,4<i>S</i>)-leucopelargonidin dioxygenase	G5X-7011	Sp_081700_neck.t1	"Flavonoid biosynthesis"	5.68826	-2.7818	-8.53339
C176168	gb|AIM58714.1| flavonol synthase [Cymbidium hybrid cultivar]	1.14.11.23	"Flavonolsynthase."	Q96330	PWY-3101	flavonol biosynthesis	RXN-8450	EC-1.14.11.23	AT5G08640-MONOMER		AT5G08640	FLS	"Flavonoid biosynthesis"	7.16402	8.06094	0.837274
C108342	ref|XP_020677321.1| flavonoid 3'-monooxygenase-like [Dendrobium ...	1.14.13.21	"Flavonoid3{prime}-monooxygenase."	Q9SBQ9	PWY1F-823	leucopelargonidin and leucocyanidin biosynthesis	RXN-525	EC-1.14.13.21	GN7V-57868-MONOMER	flavonoid 3'-monooxygenase	GN7V-57868	Glyma.05G147100.1.p	"Flavonoid biosynthesis"	-	-	-
C130284	gb|ADP07929.1| chalcone synthase 2 [Vitis vinifera]	2.3.1.74	"Naringenin-chalconesynthase."	P51078	PWY-6316	aromatic polyketides biosynthesis	NARINGENIN-CHALCONE-SYNTHASE-RXN	EC-2.3.1.74	GN7V-58209-MONOMER	naringenin-chalcone synthase	GN7V-58209	Glyma.08G110900.1.p	"Flavonoid biosynthesis"	-	-	-
C156968	ref|XP_020599225.1| 2-oxoglutarate-dependent dioxygenase DAO-lik...	1.14.11.19	"Anthocyanidinsynthase."	O04274	PWY-7267	anthocyanin biosynthesis (pelargonidin 3-<i>O</i>-glucoside)	LEUCPEL-RXN	EC-1.14.11.19	G5X-7011-MONOMER	(2<i>R</i>,3<i>S</i>,4<i>S</i>)-leucopelargonidin dioxygenase	G5X-7011	Sp_081700_neck.t1	"Flavonoid biosynthesis"	-	-	5.63528
C163940	gb|AFU07718.1| chalcone synthase, partial [Paphiopedilum micrant...	2.3.1.74	"Naringenin-chalconesynthase."	Q9FSB8	PWY-6316	aromatic polyketides biosynthesis	NARINGENIN-CHALCONE-SYNTHASE-RXN	EC-2.3.1.74	GN7V-58209-MONOMER	naringenin-chalcone synthase	GN7V-58209	Glyma.08G110900.1.p	"Flavonoid biosynthesis"	-	-	-
C205711	gb|AQS95358.1| flavanone-3-hydroxylase, partial [Dendrobium hybr...	1.14.11.9	"Flavanone3-dioxygenase."	Q06942	PWY1F-823	leucopelargonidin and leucocyanidin biosynthesis	RXN-7775	EC-1.14.11.9	G5X-4828-MONOMER	flavanone 3&beta;-hydroxylase	G5X-4828	Sp_168360_adzm.t1	"Flavonoid biosynthesis"	-	2.2136	1.06122
C61999	ref|XP_010934708.1| PREDICTED: chalcone synthase-like [Elaeis gu...	2.3.1.74	"Naringenin-chalconesynthase."	Q8H4L3	PWY-6316	aromatic polyketides biosynthesis	NARINGENIN-CHALCONE-SYNTHASE-RXN	EC-2.3.1.74	GN7V-58209-MONOMER	naringenin-chalcone synthase	GN7V-58209	Glyma.08G110900.1.p	"Flavonoid biosynthesis"	-	-	-
C75233	ref|XP_020591420.1| bibenzyl synthase-like [Phalaenopsis equestris]	2.3.1.206	"3,5,7-trioxododecanoyl-CoAsynthase."	B1Q2B6	TRIGLSYN-PWY	diacylglycerol and triacylglycerol biosynthesis	DIACYLGLYCEROL-O-ACYLTRANSFERASE-RXN	EC-2.3.1.20	GN7V-55093-MONOMER	diacylglycerol <i>O-</i>acyltransferase	GN7V-55093	Glyma.15G171700.1.p	"Flavonoid biosynthesis"	-	-	-
CL4082Contig1	ref|XP_020705693.1| probable 2-oxoglutarate-dependent dioxygenas...	1.14.11.9	"Flavanone3-dioxygenase."	Q05964	PWY1F-823	leucopelargonidin and leucocyanidin biosynthesis	RXN-7775	EC-1.14.11.9	G5X-4828-MONOMER	flavanone 3&beta;-hydroxylase	G5X-4828	Sp_168360_adzm.t1	"Flavonoid biosynthesis"	-	5.46978	4.30287
CL41Contig1	ref|XP_020704098.1| bibenzyl synthase [Dendrobium catenatum]	2.3.1.146	"Pinosylvinsynthase."	P48407	PWY-5045	pinosylvin metabolism	PINOSYLVIN-SYNTHASE-RXN	EC-2.3.1.146	CPLX-6971	stilbene synthase	G-9123	PnL	"Flavonoid biosynthesis"	-	-	-
CL5413Contig1	gb|AHY20030.1| chalcone isomerase [Tulipa fosteriana]	5.5.1.6	"Chalconeisomerase."	Q8VZW3	PWY-5059	pinobanksin biosynthesis	RXN-7647	EC-5.5.1.6	MONOMER-11836	chalcone isomerase	unknown	unknown	"Flavonoid biosynthesis"	-	3.06824	2.94072
CL5565Contig1	gb|ALJ57233.1| chalcone synthase, partial [Phalaenopsis bellina]...	2.3.1.74	"Naringenin-chalconesynthase."	Q9MB41	PWY-6316	aromatic polyketides biosynthesis	NARINGENIN-CHALCONE-SYNTHASE-RXN	EC-2.3.1.74	GN7V-58209-MONOMER	naringenin-chalcone synthase	GN7V-58209	Glyma.08G110900.1.p	"Flavonoid biosynthesis"	-	-	-
CL8902Contig1	gb|AQS95361.1| flavonoid-3',5'-hydroxylase 1, partial [Dendrobiu...	1.14.13.21	"Flavonoid3{prime}-monooxygenase."	Q7G602	PWY1F-823	leucopelargonidin and leucocyanidin biosynthesis	RXN-525	EC-1.14.13.21	GN7V-57868-MONOMER	flavonoid 3'-monooxygenase	GN7V-57868	Glyma.05G147100.1.p	"Flavonoid biosynthesis"	-	1.01868	-
scaffold16713	ref|XP_020676283.1| 3-ketoacyl-CoA synthase 11-like [Dendrobium ...	2.3.1.199	"Very-long-chain3-oxoacyl-CoAsynthase."	O48780	PWY-7036	very long chain fatty acid biosynthesis II	RXN-13297	EC-2.3.1.199	G3F-7376-MONOMER	Solyc10g046810.1.1	G3F-7376	Solyc10g046810.1.1	"Flavonoid biosynthesis"	-	-	-
scaffold19491	ref|XP_020680993.1| protein DMR6-LIKE OXYGENASE 2-like [Dendrobi...	1.14.11.19	"Anthocyanidinsynthase."	O04274	PWY-7267	anthocyanin biosynthesis (pelargonidin 3-<i>O</i>-glucoside)	LEUCPEL-RXN	EC-1.14.11.19	G5X-7011-MONOMER	(2<i>R</i>,3<i>S</i>,4<i>S</i>)-leucopelargonidin dioxygenase	G5X-7011	Sp_081700_neck.t1	"Flavonoid biosynthesis"	-	-0.901613	-
scaffold21950	gb|AQS95356.1| chalcone isomerase 1, partial [Dendrobium hybrid ...	5.5.1.6	"Chalconeisomerase."	Q8VZW3	PWY-5059	pinobanksin biosynthesis	RXN-7647	EC-5.5.1.6	MONOMER-11836	chalcone isomerase	unknown	unknown	"Flavonoid biosynthesis"	-	2.60406	1.60242
scaffold6130	ref|XP_020573284.1| flavonol synthase/flavanone 3-hydroxylase [P...	1.14.11.23	"Flavonolsynthase."	Q9ZWQ9	PWY-3101	flavonol biosynthesis	RXN-8450	EC-1.14.11.23	AT5G08640-MONOMER		AT5G08640	FLS	"Flavonoid biosynthesis"	-	4.63766	2.43578
C103018	ref|XP_020676316.1| glycerol-3-phosphate acyltransferase 1-like ...	2.3.1.198	"Glycerol-3-phosphate2-O-acyltransferase."	O80437	ARGSYNBSUB-PWY	L-arginine biosynthesis II (acetyl cycle)	N-ACETYLTRANSFER-RXN	EC-2.3.1.1	GN7V-55969-MONOMER	amino-acid <i>N-</i>acetyltransferase	GN7V-55969	Glyma.13G131900.1.p	"Glycerolipid metabolism"	-	-	-
scaffold26232	ref|XP_020697727.1| triacylglycerol lipase 2 isoform X1 [Dendrob...	3.1.1.3	"Triacylglycerollipase."	Q67ZU1	LIPAS-PWY	triacylglycerol degradation	TRIACYLGLYCEROL-LIPASE-RXN	EC-3.1.1.3	GN7V-48903-MONOMER	triacylglycerol lipase	GN7V-48903	Glyma.20G129500.1.p	"Glycerolipid metabolism"	-10.6795	-1.99618	8.69521
scaffold20673	ref|XP_020571871.1| uncharacterized protein LOC110018777 [Phalae...	3.1.1.3	"Triacylglycerollipase."	P07098	LIPAS-PWY	triacylglycerol degradation	TRIACYLGLYCEROL-LIPASE-RXN	EC-3.1.1.3	GN7V-48903-MONOMER	triacylglycerol lipase	GN7V-48903	Glyma.20G129500.1.p	"Glycerolipid metabolism"	-2.39829	-	1.86854
CL1772Contig1	ref|XP_020694641.1| probable 1-acyl-sn-glycerol-3-phosphate acyl...	2.3.1.51	"1-acylglycerol-3-phosphateO-acyltransferase."	Q8L4Y2	PWY-7411	phosphatidate biosynthesis (yeast)	RXN-15043	EC-2.3.1.51	MONOMER-12150		unknown	unknown	"Glycerolipid metabolism"	-2.27758	-0.79835	1.4333
scaffold22918	ref|XP_020571118.1| sulfoquinovosyl transferase SQD2-like [Phala...	2.4.1.346	"Phosphatidyl-myo-inositoldimannosidesynthase."	A0R043	PWY-6773	1,3-&beta;-D-glucan biosynthesis	13-BETA-GLUCAN-SYNTHASE-RXN	EC-2.4.1.34	GN7V-67716-MONOMER	callose synthase	GN7V-67716	Glyma.15G268800.6.p	"Glycerolipid metabolism"	-1.89479	-	1.68401
scaffold13001	ref|XP_020686100.1| caffeoylshikimate esterase-like [Dendrobium ...	3.1.1.23	"Acylglycerollipase."	Q99685	LIPAS-PWY	triacylglycerol degradation	3.1.1.23-RXN	EC-3.1.1.23	GN7V-53240-MONOMER	monoacylglycerol lipase	GN7V-53240	Glyma.07G204800.1.p	"Glycerolipid metabolism"	-1.81075	-	1.64074
CL8415Contig1	ref|XP_020683021.1| caffeoylshikimate esterase-like [Dendrobium ...	3.1.1.23	"Acylglycerollipase."	O35678	LIPAS-PWY	triacylglycerol degradation	3.1.1.23-RXN	EC-3.1.1.23	GN7V-53240-MONOMER	monoacylglycerol lipase	GN7V-53240	Glyma.07G204800.1.p	"Glycerolipid metabolism"	-1.61438	0.342871	1.91244
scaffold9214	ref|XP_020688733.1| lipase 3-like [Dendrobium catenatum]	3.1.1.13	"Sterolesterase."	J3SDX8	PWY-6303	methyl indole-3-acetate interconversion	RXN-10711	EC-3.1.1.1	GN7V-61755-MONOMER	methyl indole-3-acetate methylesterase	GN7V-61755	Glyma.06G141200.1.p	"Glycerolipid metabolism"	-1.59849	-0.668346	0.88537
scaffold9214	ref|XP_020688733.1| lipase 3-like [Dendrobium catenatum]	3.1.1.13	"Sterolesterase."	J3SDX8	PWY-6303	methyl indole-3-acetate interconversion	RXN-10711	EC-3.1.1.1	GN7V-61755-MONOMER	methyl indole-3-acetate methylesterase	GN7V-61755	Glyma.06G141200.1.p	"Glycerolipid metabolism"	-1.59849	-0.668346	0.88537
scaffold16764	ref|XP_020705301.1| lipid phosphate phosphatase 2-like isoform X...	3.1.3.4	"Phosphatidatephosphatase."	Q6GQ62	TRIGLSYN-PWY	diacylglycerol and triacylglycerol biosynthesis	PHOSPHATIDATE-PHOSPHATASE-RXN	EC-3.1.3.4	GN7V-49402-MONOMER	phosphatidate phosphatase	GN7V-49402	Glyma.20G121200.1.p	"Glycerolipid metabolism"	-1.47995	-0.658051	0.773704
scaffold25194	ref|XP_020572939.1| diacylglycerol kinase 1 [Phalaenopsis equest...	2.7.1.107	"Diacylglycerolkinase(ATP)."	Q39017	PWY-7039	phosphatidate metabolism, as a signaling molecule	DIACYLGLYKIN-RXN	EC-2.7.1.107	GN7V-65213-MONOMER	diacylglycerol kinase	GN7V-65213	Glyma.02G164300.1.p	"Glycerolipid metabolism"	-1.31156	-0.824239	0.444151
scaffold5198	ref|XP_010925553.1| PREDICTED: monoglyceride lipase-like [Elaeis...	3.1.1.23	"Acylglycerollipase."	Q99685	LIPAS-PWY	triacylglycerol degradation	3.1.1.23-RXN	EC-3.1.1.23	GN7V-53240-MONOMER	monoacylglycerol lipase	GN7V-53240	Glyma.07G204800.1.p	"Glycerolipid metabolism"	-0.977778	0.884296	1.81445
CL6874Contig1	gb|AAR88660.1| glycerol kinase [Pandanus amaryllifolius]	2.7.1.30	"Glycerolkinase."	Q9M8L4	PWY-4261	glycerol degradation I	GLYCEROL-KIN-RXN	EC-2.7.1.30	GN7V-41334-MONOMER	glycerol kinase	GN7V-41334	Glyma.01G066700.1.p	"Glycerolipid metabolism"	-0.962694	-0.389242	0.528353
scaffold17512	ref|XP_020690622.1| diacylglycerol kinase 5-like [Dendrobium cat...	2.7.1.107	"Diacylglycerolkinase(ATP)."	Q9C5E5	PWY-7039	phosphatidate metabolism, as a signaling molecule	DIACYLGLYKIN-RXN	EC-2.7.1.107	GN7V-65213-MONOMER	diacylglycerol kinase	GN7V-65213	Glyma.02G164300.1.p	"Glycerolipid metabolism"	-0.945295	-	-
CL3714Contig1	ref|XP_020577855.1| 1-acyl-sn-glycerol-3-phosphate acyltransfera...	2.3.1.51	"1-acylglycerol-3-phosphateO-acyltransferase."	Q9LLY4	PWY-7411	phosphatidate biosynthesis (yeast)	RXN-15043	EC-2.3.1.51	MONOMER-12150		unknown	unknown	"Glycerolipid metabolism"	-0.7394	-1.09946	-
scaffold25791	ref|XP_020686930.1| diacylglycerol kinase 7-like isoform X1 [Den...	2.7.1.107	"Diacylglycerolkinase(ATP)."	F4JQ95	PWY-7039	phosphatidate metabolism, as a signaling molecule	DIACYLGLYKIN-RXN	EC-2.7.1.107	GN7V-65213-MONOMER	diacylglycerol kinase	GN7V-65213	Glyma.02G164300.1.p	"Glycerolipid metabolism"	-0.437849	0.698878	1.09277
scaffold22072	ref|XP_020703480.1| plant UBX domain-containing protein 11 [Dend...	3.1.1.3	"Triacylglycerollipase."	Q5HKP6	LIPAS-PWY	triacylglycerol degradation	TRIACYLGLYCEROL-LIPASE-RXN	EC-3.1.1.3	GN7V-48903-MONOMER	triacylglycerol lipase	GN7V-48903	Glyma.20G129500.1.p	"Glycerolipid metabolism"	-0.256848	0.538309	0.749625
scaffold21349	ref|XP_020679959.1| 1-acyl-sn-glycerol-3-phosphate acyltransfera...	2.3.1.51	"1-acylglycerol-3-phosphateO-acyltransferase."	Q41745	PWY-7411	phosphatidate biosynthesis (yeast)	RXN-15043	EC-2.3.1.51	MONOMER-12150		unknown	unknown	"Glycerolipid metabolism"	-0.189112	-0.723001	-0.579941
CL2050Contig1	ref|XP_020593042.1| uncharacterized protein LOC110033414 [Phalae...	3.1.1.32	"PhospholipaseA(1)."	P04635	LIPAS-PWY	triacylglycerol degradation	TRIACYLGLYCEROL-LIPASE-RXN	EC-3.1.1.3	GN7V-48903-MONOMER	triacylglycerol lipase	GN7V-48903	Glyma.20G129500.1.p	"Glycerolipid metabolism"	0.458157	-0.638938	-1.14192
CL1779Contig1	ref|XP_020702534.1| uncharacterized protein LOC110114100 isoform...	3.1.1.23	"Acylglycerollipase."	Q8R431	LIPAS-PWY	triacylglycerol degradation	3.1.1.23-RXN	EC-3.1.1.23	GN7V-53240-MONOMER	monoacylglycerol lipase	GN7V-53240	Glyma.07G204800.1.p	"Glycerolipid metabolism"	1.03966	-	-0.953918
scaffold22561	ref|XP_020699821.1| meiosis-specific protein PAIR3 isoform X1 [D...	3.1.1.3	"Triacylglycerollipase."	Q8NUI5	NONOXIPENT-PWY	pentose phosphate pathway (non-oxidative branch)	RIBULP3EPIM-RXN	EC-5.1.3.1	GN7V-44965-MONOMER	ribulose-phosphate 3-epimerase	GN7V-44965	Glyma.16G059000.1.p	"Glycerolipid metabolism"	1.37746	-	-2.15012
scaffold22561	ref|XP_020699821.1| meiosis-specific protein PAIR3 isoform X1 [D...	3.1.1.3	"Triacylglycerollipase."	Q8NUI5	LIPAS-PWY	triacylglycerol degradation	TRIACYLGLYCEROL-LIPASE-RXN	EC-3.1.1.3	GN7V-48903-MONOMER	triacylglycerol lipase	GN7V-48903	Glyma.20G129500.1.p	"Glycerolipid metabolism"	1.37746	-	-2.15012
scaffold3798	ref|XP_020690819.1| uncharacterized protein LOC110105599 [Dendro...	2.4.1.250	"D-inositol-3-phosphateglycosyltransferase."	D5UJ42	PWY-6724	starch degradation II	RXN-12391	EC-2.4.1.25	GN7V-65378-MONOMER	4-&alpha;-glucanotransferase	GN7V-65378	Glyma.10G141200.1.p	"Glycerolipid metabolism"	1.46182	-0.809194	-2.32009
scaffold3795	ref|XP_020585321.1| uncharacterized protein LOC110027987 [Phalae...	2.4.1.250	"D-inositol-3-phosphateglycosyltransferase."	D5UJ42	PWY-6724	starch degradation II	RXN-12391	EC-2.4.1.25	GN7V-65378-MONOMER	4-&alpha;-glucanotransferase	GN7V-65378	Glyma.10G141200.1.p	"Glycerolipid metabolism"	1.49026	-0.898783	-2.43877
scaffold9589	ref|XP_020680656.1| caffeoylshikimate esterase-like [Dendrobium ...	3.1.1.23	"Acylglycerollipase."	P28321	LIPAS-PWY	triacylglycerol degradation	3.1.1.23-RXN	EC-3.1.1.23	GN7V-53240-MONOMER	monoacylglycerol lipase	GN7V-53240	Glyma.07G204800.1.p	"Glycerolipid metabolism"	2.30907	-	-4.29224
scaffold9589	ref|XP_020680656.1| caffeoylshikimate esterase-like [Dendrobium ...	3.1.1.23	"Acylglycerollipase."	P28321	LIPAS-PWY	triacylglycerol degradation	3.1.1.23-RXN	EC-3.1.1.23	GN7V-53240-MONOMER	monoacylglycerol lipase	GN7V-53240	Glyma.07G204800.1.p	"Glycerolipid metabolism"	2.30907	-	-4.29224
C198321	ref|XP_020692794.1| diacylglycerol kinase 5 [Dendrobium catenatum]	2.7.1.107	"Diacylglycerolkinase(ATP)."	Q9C5E5	PWY-7039	phosphatidate metabolism, as a signaling molecule	DIACYLGLYKIN-RXN	EC-2.7.1.107	GN7V-65213-MONOMER	diacylglycerol kinase	GN7V-65213	Glyma.02G164300.1.p	"Glycerolipid metabolism"	3.26909	2.78118	-
CL6730Contig1	ref|XP_020702415.1| glycerol-3-phosphate acyltransferase 1-like ...	2.3.1.15	"Glycerol-3-phosphate1-O-acyltransferase."	Q5XF03	PWY-7411	phosphatidate biosynthesis (yeast)	RXN-15045	EC-2.3.1.15	AT1G01610-MONOMER		AT1G01610	GPAT4	"Glycerolipid metabolism"	3.87662	-	-4.13371
C155068	ref|XP_010110226.1| hypothetical protein L484_009832 [Morus nota...	3.1.1.3	"Triacylglycerollipase."	Q67ZU1	LIPAS-PWY	triacylglycerol degradation	TRIACYLGLYCEROL-LIPASE-RXN	EC-3.1.1.3	GN7V-48903-MONOMER	triacylglycerol lipase	GN7V-48903	Glyma.20G129500.1.p	"Glycerolipid metabolism"	5.5844	-	-5.64067
scaffold15081	ref|XP_020676635.1| probable xyloglucan glycosyltransferase 9 [D...	2.4.1.32	"Glucomannan4-beta-mannosyltransferase."	Q7PC76	PYRUVDEHYD-PWY	pyruvate decarboxylation to acetyl CoA	RXN0-1134	EC-1.2.4.1	AT5G50850-MONOMER		AT5G50850	AT5G50850.1	"Glycerolipid metabolism"	5.61417	-	-5.6687
CL6014Contig1	gb|KZM95501.1| hypothetical protein DCAR_018743 [Daucus carota s...	2.4.1.32	"Glucomannan4-beta-mannosyltransferase."	Q7PC76	PYRUVDEHYD-PWY	pyruvate decarboxylation to acetyl CoA	RXN0-1134	EC-1.2.4.1	AT5G50850-MONOMER		AT5G50850	AT5G50850.1	"Glycerolipid metabolism"	8.38055	-	-8.4369
C120726	ref|XP_020590615.1| pentatricopeptide repeat-containing protein ...	2.3.1.41	"Beta-ketoacyl-[acyl-carrier-protein]synthaseI."	Q7TXK8	PWY-5989	stearate biosynthesis II (bacteria and plants)	RXN-9632	EC-2.3.1.41	G5X-5575-MONOMER	3-oxo-stearoyl-[acyl-carrier protein] synthase	G5X-5575	Sp_196450_zgac.t1	"Glycerolipid metabolism"	-	-	-
C137242	gb|EPS66247.1| hypothetical protein M569_08530, partial [Genlise...	3.1.1.3	"Triacylglycerollipase."	P15493	LIPAS-PWY	triacylglycerol degradation	TRIACYLGLYCEROL-LIPASE-RXN	EC-3.1.1.3	GN7V-48903-MONOMER	triacylglycerol lipase	GN7V-48903	Glyma.20G129500.1.p	"Glycerolipid metabolism"	-	-	5.31365
C143394	ref|XP_020679259.1| diacylglycerol O-acyltransferase 1-like, par...	2.3.1.20	"DiacylglycerolO-acyltransferase."	Q9SLD2	TRIGLSYN-PWY	diacylglycerol and triacylglycerol biosynthesis	DIACYLGLYCEROL-O-ACYLTRANSFERASE-RXN	EC-2.3.1.20	GN7V-55093-MONOMER	diacylglycerol <i>O-</i>acyltransferase	GN7V-55093	Glyma.15G171700.1.p	"Glycerolipid metabolism"	-	-	-
C144232	ref|NP_001052767.2| Os04g0416900 [Oryza sativa Japonica Group] >...	2.4.1.241	"Digalactosyldiacylglycerolsynthase."	Q9S7D1	PWY-401	galactolipid biosynthesis I	RXN-1225	EC-2.4.1.241	GN7V-59989-MONOMER	digalactosyldiacylglycerol synthase	GN7V-59989	Glyma.19G200000.1.p	"Glycerolipid metabolism"	-	-	-
C154162	ref|XP_020570849.1| glycerol-3-phosphate 2-O-acyltransferase 4-l...	2.3.1.15	"Glycerol-3-phosphate1-O-acyltransferase."	Q5XF03	ARGSYNBSUB-PWY	L-arginine biosynthesis II (acetyl cycle)	N-ACETYLTRANSFER-RXN	EC-2.3.1.1	GN7V-55969-MONOMER	amino-acid <i>N-</i>acetyltransferase	GN7V-55969	Glyma.13G131900.1.p	"Glycerolipid metabolism"	-	-	-
C168626	ref|XP_020696316.1| uncharacterized protein LOC110109547 [Dendro...	3.1.1.23	"Acylglycerollipase."	A0QNZ7	LIPAS-PWY	triacylglycerol degradation	3.1.1.23-RXN	EC-3.1.1.23	GN7V-53240-MONOMER	monoacylglycerol lipase	GN7V-53240	Glyma.07G204800.1.p	"Glycerolipid metabolism"	-	-	-
C175646	gb|OMO95478.1| Phospholipid/glycerol acyltransferase [Corchorus ...	2.3.1.15	"Glycerol-3-phosphate1-O-acyltransferase."	Q9SHJ5	PWY-7411	phosphatidate biosynthesis (yeast)	RXN-15045	EC-2.3.1.15	AT1G01610-MONOMER		AT1G01610	GPAT4	"Glycerolipid metabolism"	-	-	-
C205449	ref|XP_003536355.1| PREDICTED: caffeoylshikimate esterase-like [...	3.1.1.23	"Acylglycerollipase."	A0QNZ7	LIPAS-PWY	triacylglycerol degradation	3.1.1.23-RXN	EC-3.1.1.23	GN7V-53240-MONOMER	monoacylglycerol lipase	GN7V-53240	Glyma.07G204800.1.p	"Glycerolipid metabolism"	-	-	-
C209189	ref|XP_020677313.1| caffeoylshikimate esterase-like [Dendrobium ...	3.1.1.23	"Acylglycerollipase."	A0QNZ7	LIPAS-PWY	triacylglycerol degradation	3.1.1.23-RXN	EC-3.1.1.23	GN7V-53240-MONOMER	monoacylglycerol lipase	GN7V-53240	Glyma.07G204800.1.p	"Glycerolipid metabolism"	-	-1.35606	-
C217951	ref|XP_020577733.1| glycerol-3-phosphate 2-O-acyltransferase 6 [...	2.3.1.198	"Glycerol-3-phosphate2-O-acyltransferase."	O80437	ARGSYNBSUB-PWY	L-arginine biosynthesis II (acetyl cycle)	N-ACETYLTRANSFER-RXN	EC-2.3.1.1	GN7V-55969-MONOMER	amino-acid <i>N-</i>acetyltransferase	GN7V-55969	Glyma.13G131900.1.p	"Glycerolipid metabolism"	-	1.29142	2.18012
C231753	ref|XP_020578428.1| probable monogalactosyldiacylglycerol syntha...	2.4.1.46	"Monogalactosyldiacylglycerolsynthase."	Q0DWQ1	PWY-401	galactolipid biosynthesis I	2.4.1.46-RXN	EC-2.4.1.46	GN7V-62566-MONOMER	monogalactosyldiacylglycerol synthase	GN7V-62566	Glyma.13G162600.1.p	"Glycerolipid metabolism"	-	-	-
C235037	ref|XP_020686570.1| digalactosyldiacylglycerol synthase 1, chlor...	2.4.1.241	"Digalactosyldiacylglycerolsynthase."	Q6DW76	PWY-401	galactolipid biosynthesis I	RXN-1225	EC-2.4.1.241	GN7V-59989-MONOMER	digalactosyldiacylglycerol synthase	GN7V-59989	Glyma.19G200000.1.p	"Glycerolipid metabolism"	-	1.06557	1.1593
C42793	gb|ADC80609.1| digalactosyldiacylglycerol synthase 1-like protei...	2.4.1.241	"Digalactosyldiacylglycerolsynthase."	Q9S7D1	PWY-401	galactolipid biosynthesis I	RXN-1225	EC-2.4.1.241	GN7V-59989-MONOMER	digalactosyldiacylglycerol synthase	GN7V-59989	Glyma.19G200000.1.p	"Glycerolipid metabolism"	-	-	-
C66185	ref|XP_020674871.1| triacylglycerol lipase 2-like isoform X2 [De...	3.1.1.3	"Triacylglycerollipase."	Q67ZU1	LIPAS-PWY	triacylglycerol degradation	TRIACYLGLYCEROL-LIPASE-RXN	EC-3.1.1.3	GN7V-48903-MONOMER	triacylglycerol lipase	GN7V-48903	Glyma.20G129500.1.p	"Glycerolipid metabolism"	-	-	-
CL1249Contig2	ref|XP_020692689.1| glycerol-3-phosphate acyltransferase, chloro...	2.3.1.15	"Glycerol-3-phosphate1-O-acyltransferase."	P10349	PWY-7411	phosphatidate biosynthesis (yeast)	RXN-15045	EC-2.3.1.15	AT1G01610-MONOMER		AT1G01610	GPAT4	"Glycerolipid metabolism"	-	1.15705	1.27643
CL1814Contig1	ref|XP_020688768.1| uncharacterized protein LOC110104132, partia...	2.4.1.346	"Phosphatidyl-myo-inositoldimannosidesynthase."	A0R043	PWY-6773	1,3-&beta;-D-glucan biosynthesis	13-BETA-GLUCAN-SYNTHASE-RXN	EC-2.4.1.34	GN7V-67716-MONOMER	callose synthase	GN7V-67716	Glyma.15G268800.6.p	"Glycerolipid metabolism"	-	-	-
CL4191Contig1	ref|XP_020677549.1| phospholipid:diacylglycerol acyltransferase ...	2.3.1.158	"Phospholipid:diacylglycerolacyltransferase."	Q9FNA9	TRIGLSYN-PWY	diacylglycerol and triacylglycerol biosynthesis	RXN-1641	EC-2.3.1.158	GN7V-59364-MONOMER	phospholipid:diacylglycerol acyltransferase	GN7V-59364	Glyma.12G084000.1.p	"Glycerolipid metabolism"	-	-1.08628	-1.1191
CL4483Contig1	gb|ACR35428.1| unknown [Zea mays] >gi|414884644|tpg|DAA60658.1| ...	3.1.1.3	"Triacylglycerollipase."	Q71DJ5	LIPAS-PWY	triacylglycerol degradation	TRIACYLGLYCEROL-LIPASE-RXN	EC-3.1.1.3	GN7V-48903-MONOMER	triacylglycerol lipase	GN7V-48903	Glyma.20G129500.1.p	"Glycerolipid metabolism"	-	-	-
CL4871Contig1	ref|XP_018503578.1| PREDICTED: probable monogalactosyldiacylglyc...	2.4.1.46	"Monogalactosyldiacylglycerolsynthase."	Q9FZL4	PWY-401	galactolipid biosynthesis I	2.4.1.46-RXN	EC-2.4.1.46	GN7V-62566-MONOMER	monogalactosyldiacylglycerol synthase	GN7V-62566	Glyma.13G162600.1.p	"Glycerolipid metabolism"	-	-	-
CL6467Contig1	ref|XP_020702510.1| caffeoylshikimate esterase [Dendrobium caten...	3.1.1.23	"Acylglycerollipase."	O94305	LIPAS-PWY	triacylglycerol degradation	3.1.1.23-RXN	EC-3.1.1.23	GN7V-53240-MONOMER	monoacylglycerol lipase	GN7V-53240	Glyma.07G204800.1.p	"Glycerolipid metabolism"	-	1.00726	1.31299
CL7092Contig1	ref|XP_020676241.1| caffeoylshikimate esterase [Dendrobium caten...	3.1.1.23	"Acylglycerollipase."	A0QNZ7	LIPAS-PWY	triacylglycerol degradation	3.1.1.23-RXN	EC-3.1.1.23	GN7V-53240-MONOMER	monoacylglycerol lipase	GN7V-53240	Glyma.07G204800.1.p	"Glycerolipid metabolism"	-	-0.465938	-
CL9442Contig1	gb|AEQ94116.1| putative Phospholipid-Diacylglycerol acyltransfer...	2.3.1.158	"Phospholipid:diacylglycerolacyltransferase."	Q9FNA9	TRIGLSYN-PWY	diacylglycerol and triacylglycerol biosynthesis	RXN-1641	EC-2.3.1.158	GN7V-59364-MONOMER	phospholipid:diacylglycerol acyltransferase	GN7V-59364	Glyma.12G084000.1.p	"Glycerolipid metabolism"	-	-	-
scaffold14095	ref|XP_020598570.1| glycerol kinase [Phalaenopsis equestris]	2.7.1.30	"Glycerolkinase."	Q9M8L4	PWY-4261	glycerol degradation I	GLYCEROL-KIN-RXN	EC-2.7.1.30	GN7V-41334-MONOMER	glycerol kinase	GN7V-41334	Glyma.01G066700.1.p	"Glycerolipid metabolism"	-	-1.0972	-1.02322
scaffold15122	ref|XP_020598960.1| diacylglycerol kinase 5-like isoform X2 [Pha...	2.7.1.107	"Diacylglycerolkinase(ATP)."	Q9C5E5	PWY-7039	phosphatidate metabolism, as a signaling molecule	DIACYLGLYKIN-RXN	EC-2.7.1.107	GN7V-65213-MONOMER	diacylglycerol kinase	GN7V-65213	Glyma.02G164300.1.p	"Glycerolipid metabolism"	-	-	-
scaffold20069	ref|XP_010922060.1| PREDICTED: digalactosyldiacylglycerol syntha...	2.4.1.241	"Digalactosyldiacylglycerolsynthase."	Q6DW75	PWY-401	galactolipid biosynthesis I	RXN-1225	EC-2.4.1.241	GN7V-59989-MONOMER	digalactosyldiacylglycerol synthase	GN7V-59989	Glyma.19G200000.1.p	"Glycerolipid metabolism"	-	-0.440517	-0.6232
scaffold21309	ref|XP_020691352.1| caffeoylshikimate esterase isoform X2 [Dendr...	3.1.1.23	"Acylglycerollipase."	O07427	LIPAS-PWY	triacylglycerol degradation	3.1.1.23-RXN	EC-3.1.1.23	GN7V-53240-MONOMER	monoacylglycerol lipase	GN7V-53240	Glyma.07G204800.1.p	"Glycerolipid metabolism"	-	1.06766	1.11091
scaffold21806	ref|XP_020704546.1| sulfoquinovosyl transferase SQD2-like isofor...	2.4.1.346	"Phosphatidyl-myo-inositoldimannosidesynthase."	A0R043	PWY-6773	1,3-&beta;-D-glucan biosynthesis	13-BETA-GLUCAN-SYNTHASE-RXN	EC-2.4.1.34	GN7V-67716-MONOMER	callose synthase	GN7V-67716	Glyma.15G268800.6.p	"Glycerolipid metabolism"	-	1.43215	0.801748
scaffold22979	ref|XP_010914027.1| PREDICTED: monogalactosyldiacylglycerol synt...	2.4.1.46	"Monogalactosyldiacylglycerolsynthase."	Q69QJ7	PWY-401	galactolipid biosynthesis I	2.4.1.46-RXN	EC-2.4.1.46	GN7V-62566-MONOMER	monogalactosyldiacylglycerol synthase	GN7V-62566	Glyma.13G162600.1.p	"Glycerolipid metabolism"	-	0.825261	0.961978
scaffold23072	ref|XP_020675986.1| digalactosyldiacylglycerol synthase 2, chlor...	2.4.1.241	"Digalactosyldiacylglycerolsynthase."	Q6DW75	PWY-401	galactolipid biosynthesis I	RXN-1225	EC-2.4.1.241	GN7V-59989-MONOMER	digalactosyldiacylglycerol synthase	GN7V-59989	Glyma.19G200000.1.p	"Glycerolipid metabolism"	-	-	-
scaffold2391	ref|XP_020576830.1| diacylglycerol O-acyltransferase 1 [Phalaeno...	2.3.1.20	"DiacylglycerolO-acyltransferase."	A0A161IUT7	TRIGLSYN-PWY	diacylglycerol and triacylglycerol biosynthesis	DIACYLGLYCEROL-O-ACYLTRANSFERASE-RXN	EC-2.3.1.20	GN7V-55093-MONOMER	diacylglycerol <i>O-</i>acyltransferase	GN7V-55093	Glyma.15G171700.1.p	"Glycerolipid metabolism"	-	-1.19638	-1.2553
scaffold25372	ref|XP_020579566.1| lipid phosphate phosphatase 2-like [Phalaeno...	3.1.3.4	"Phosphatidatephosphatase."	Q0VBU9	TRIGLSYN-PWY	diacylglycerol and triacylglycerol biosynthesis	PHOSPHATIDATE-PHOSPHATASE-RXN	EC-3.1.3.4	GN7V-49402-MONOMER	phosphatidate phosphatase	GN7V-49402	Glyma.20G121200.1.p	"Glycerolipid metabolism"	-	-	-
scaffold25698	ref|XP_020597308.1| lipid phosphate phosphatase 2-like [Phalaeno...	3.1.3.4	"Phosphatidatephosphatase."	Q8NEB5	TRIGLSYN-PWY	diacylglycerol and triacylglycerol biosynthesis	PHOSPHATIDATE-PHOSPHATASE-RXN	EC-3.1.3.4	GN7V-49402-MONOMER	phosphatidate phosphatase	GN7V-49402	Glyma.20G121200.1.p	"Glycerolipid metabolism"	-	-0.459392	-
scaffold4676	ref|XP_020705020.1| diacylglycerol kinase 1 [Dendrobium catenatum]	2.7.1.107	"Diacylglycerolkinase(ATP)."	Q39017	PWY-7039	phosphatidate metabolism, as a signaling molecule	DIACYLGLYKIN-RXN	EC-2.7.1.107	GN7V-65213-MONOMER	diacylglycerol kinase	GN7V-65213	Glyma.02G164300.1.p	"Glycerolipid metabolism"	-	-2.41253	-2.89577
scaffold9111	ref|XP_020699583.1| caffeoylshikimate esterase-like [Dendrobium ...	3.1.1.23	"Acylglycerollipase."	O35678	LIPAS-PWY	triacylglycerol degradation	3.1.1.23-RXN	EC-3.1.1.23	GN7V-53240-MONOMER	monoacylglycerol lipase	GN7V-53240	Glyma.07G204800.1.p	"Glycerolipid metabolism"	-	-	-
scaffold9354	ref|XP_020572775.1| digalactosyldiacylglycerol synthase 1, chlor...	2.4.1.241	"Digalactosyldiacylglycerolsynthase."	Q6DW76	PWY-401	galactolipid biosynthesis I	RXN-1225	EC-2.4.1.241	GN7V-59989-MONOMER	digalactosyldiacylglycerol synthase	GN7V-59989	Glyma.19G200000.1.p	"Glycerolipid metabolism"	-	1.67696	2.57728
scaffold9111	ref|XP_020699583.1| caffeoylshikimate esterase-like [Dendrobium ...	3.1.1.23	"Acylglycerollipase."	O35678	LIPAS-PWY	triacylglycerol degradation	3.1.1.23-RXN	EC-3.1.1.23	GN7V-53240-MONOMER	monoacylglycerol lipase	GN7V-53240	Glyma.07G204800.1.p	"Glycerolipid metabolism"	-	-	-
scaffold9354	ref|XP_020572775.1| digalactosyldiacylglycerol synthase 1, chlor...	2.4.1.241	"Digalactosyldiacylglycerolsynthase."	Q6DW76	PWY-401	galactolipid biosynthesis I	RXN-1225	EC-2.4.1.241	GN7V-59989-MONOMER	digalactosyldiacylglycerol synthase	GN7V-59989	Glyma.19G200000.1.p	"Glycerolipid metabolism"	-	1.67696	2.57728
C113294	ref|XP_020577448.1| CDP-diacylglycerol--glycerol-3-phosphate 3-p...	2.7.8.5	"CDP-diacylglycerol--glycerol-3-phosphate1-phosphatidyltransferase."	Q5N9A1	PWY4FS-8	phosphatidylglycerol biosynthesis II (non-plastidic)	PHOSPHAGLYPSYN-RXN	EC-2.7.8.5	GN7V-43540-MONOMER	phosphatidylglycerophosphate synthase	GN7V-43540	Glyma.18G302100.1.p	"Glycerophospholipid metabolism"	-	-	-
scaffold18856	ref|XP_010928845.1| PREDICTED: probable ADP-ribosylation factor ...	4.1.1.65	"Phosphatidylserinedecarboxylase."	P53037	PWY-5669	phosphatidylethanolamine biosynthesis I	PHOSPHASERDECARB-RXN	EC-4.1.1.65	GN7V-42022-MONOMER	phosphatidylserine decarboxylase	GN7V-42022	Glyma.11G034500.1.p	"Glycerophospholipid metabolism"	-5.62069	-	6.0665
scaffold14657	ref|XP_020685890.1| acyl-protein thioesterase 2-like [Dendrobium...	3.1.1.1	"Carboxylesterase."	Q53547	PWY-6303	methyl indole-3-acetate interconversion	RXN-10711	EC-3.1.1.1	GN7V-61755-MONOMER	methyl indole-3-acetate methylesterase	GN7V-61755	Glyma.06G141200.1.p	"Glycerophospholipid metabolism"	-2.61389	-2.44163	-
scaffold26186	ref|XP_020572681.1| probable choline kinase 2 [Phalaenopsis eque...	2.7.1.32	"Cholinekinase."	Q8L518	PWY3O-450	phosphatidylcholine biosynthesis I	CHOLINE-KINASE-RXN	EC-2.7.1.32	GN7V-57349-MONOMER	choline kinase	GN7V-57349	Glyma.06G309300.1.p	"Glycerophospholipid metabolism"	-2.49347	-0.850017	1.59865
CL4185Contig1	ref|XP_020694117.1| probable choline kinase 2 [Dendrobium catena...	2.7.1.32	"Cholinekinase."	Q8L518	PWY3O-450	phosphatidylcholine biosynthesis I	CHOLINE-KINASE-RXN	EC-2.7.1.32	GN7V-57349-MONOMER	choline kinase	GN7V-57349	Glyma.06G309300.1.p	"Glycerophospholipid metabolism"	-2.12059	-1.28801	0.786598
CL4274Contig1	ref|XP_020680016.1| probable ethanolamine kinase isoform X2 [Den...	2.7.1.82	"Ethanolaminekinase."	O81024	PWY-3385	choline biosynthesis I	ETHANOLAMINE-KINASE-RXN	EC-2.7.1.82	GN7V-57349-MONOMER	ethanolamine kinase	GN7V-57349	Glyma.06G309300.1.p	"Glycerophospholipid metabolism"	-1.87274	-0.755898	1.07099
scaffold4919	ref|XP_020703470.1| probable choline kinase 2 isoform X1 [Dendro...	2.7.1.32	"Cholinekinase."	Q8L518	PWY3O-450	phosphatidylcholine biosynthesis I	CHOLINE-KINASE-RXN	EC-2.7.1.32	GN7V-57349-MONOMER	choline kinase	GN7V-57349	Glyma.06G309300.1.p	"Glycerophospholipid metabolism"	-1.70169	-1.23023	-
scaffold6629	ref|XP_020694798.1| lipase-like isoform X2 [Dendrobium catenatum]	3.1.1.3	"Triacylglycerollipase."	P19515	LIPAS-PWY	triacylglycerol degradation	TRIACYLGLYCEROL-LIPASE-RXN	EC-3.1.1.3	GN7V-48903-MONOMER	triacylglycerol lipase	GN7V-48903	Glyma.20G129500.1.p	"Glycerophospholipid metabolism"	-1.6715	-	1.95567
CL4151Contig1	ref|XP_020588955.1| probable 1-acylglycerol-3-phosphate O-acyltr...	2.3.1.51	"1-acylglycerol-3-phosphateO-acyltransferase."	Q0J0A4	PWY-7411	phosphatidate biosynthesis (yeast)	RXN-15043	EC-2.3.1.51	MONOMER-12150		unknown	unknown	"Glycerophospholipid metabolism"	-1.03621	0.485993	1.47802
scaffold4499	ref|XP_020673644.1| synaptotagmin-5 [Dendrobium catenatum] >gi|1...	3.1.1.4	"PhospholipaseA(2)."	Q7T0T9	PWYIO2-5	phospholipases (Chlamydomonas)	RXNIO2-12	EC-3.1.1.4	MONOMERIO2-17	phospholipase A2	unknown	unknown	"Glycerophospholipid metabolism"	-0.914379	-1.13334	-0.264258
CL1909Contig1	ref|XP_020688200.1| lecithin-cholesterol acyltransferase-like 4 ...	3.1.1.32	"PhospholipaseA(1)."	Q93V61	LIPASYN-PWY	phospholipases	PHOSPHOLIPASE-A1-RXN	EC-3.1.1.32	GN7V-61300-MONOMER	phospholipase A<small><sub>1</sub></small	GN7V-61300	Glyma.02G142200.1.p	"Glycerophospholipid metabolism"	-0.910162	-0.352433	0.512413
scaffold6628	ref|XP_020580688.1| lipase [Phalaenopsis equestris]	3.1.1.3	"Triacylglycerollipase."	P19515	LIPAS-PWY	triacylglycerol degradation	TRIACYLGLYCEROL-LIPASE-RXN	EC-3.1.1.3	GN7V-48903-MONOMER	triacylglycerol lipase	GN7V-48903	Glyma.20G129500.1.p	"Glycerophospholipid metabolism"	-0.87112	0.555524	1.37898
scaffold25874	ref|XP_020701172.1| phospholipase D gamma 1-like [Dendrobium cat...	3.1.4.4	"PhospholipaseD."	P93733	PWYIO2-5	phospholipases (Chlamydomonas)	RXNIO2-11	EC-3.1.4.4	unknown	unknown	unknown	unknown	"Glycerophospholipid metabolism"	-0.536136	-	0.583831
scaffold988	ref|XP_020682486.1| uncharacterized protein LOC110099625 isoform...	1.1.5.3	"Glycerol-3-phosphatedehydrogenase."	Q9SS48	PWY-6952	glycerophosphodiester degradation	RXN-15745	EC-1.1.5.3	GN7V-48990-MONOMER	glycerol-3-phosphate dehydrogenase	GN7V-48990	Glyma.02G165500.1.p	"Glycerophospholipid metabolism"	-0.46195	-0.854844	-0.437568
scaffold988	ref|XP_020682486.1| uncharacterized protein LOC110099625 isoform...	1.1.5.3	"Glycerol-3-phosphatedehydrogenase."	Q9SS48	PWY-6952	glycerophosphodiester degradation	RXN-15745	EC-1.1.5.3	GN7V-48990-MONOMER	glycerol-3-phosphate dehydrogenase	GN7V-48990	Glyma.02G165500.1.p	"Glycerophospholipid metabolism"	-0.46195	-0.854844	-0.437568
scaffold1696	emb|CBI28205.3| unnamed protein product [Vitis vinifera]	3.1.4.4	"PhospholipaseD."	Q43007	PWYIO2-5	phospholipases (Chlamydomonas)	RXNIO2-11	EC-3.1.4.4	unknown	unknown	unknown	unknown	"Glycerophospholipid metabolism"	0.374548	-0.307882	-0.726245
scaffold24893	ref|XP_020697035.1| phosphatidylserine decarboxylase proenzyme 2...	4.1.1.65	"Phosphatidylserinedecarboxylase."	Q5JN42	PWY-5669	phosphatidylethanolamine biosynthesis I	PHOSPHASERDECARB-RXN	EC-4.1.1.65	GN7V-42022-MONOMER	phosphatidylserine decarboxylase	GN7V-42022	Glyma.11G034500.1.p	"Glycerophospholipid metabolism"	0.387089	1.19197	0.759672
scaffold1699	gb|EMT24153.1| Phospholipase D alpha 1 [Aegilops tauschii]	3.1.4.4	"PhospholipaseD."	Q43270	PWYIO2-5	phospholipases (Chlamydomonas)	RXNIO2-11	EC-3.1.4.4	unknown	unknown	unknown	unknown	"Glycerophospholipid metabolism"	0.393605	-0.33409	-0.77114
scaffold26231	ref|XP_020597827.1| glycerophosphodiester phosphodiesterase GDPD...	3.1.4.46	"Glycerophosphodiesterphosphodiesterase."	Q9SGA2	PWYIO2-5	phospholipases (Chlamydomonas)	RXNIO2-11	EC-3.1.4.4	unknown	unknown	unknown	unknown	"Glycerophospholipid metabolism"	0.55886	1.10244	0.498276
CL544Contig1	ref|XP_020674119.1| phospholipase A(1) LCAT3 [Dendrobium catenatum]	3.1.1.32	"PhospholipaseA(1)."	Q93V61	LIPASYN-PWY	phospholipases	PHOSPHOLIPASE-A1-RXN	EC-3.1.1.32	GN7V-61300-MONOMER	phospholipase A<small><sub>1</sub></small	GN7V-61300	Glyma.02G142200.1.p	"Glycerophospholipid metabolism"	0.722297	-0.987613	-1.75281
scaffold7830	ref|XP_006386218.1| hypothetical protein POPTR_0002s03800g [Popu...	2.1.1.103	"PhosphoethanolamineN-methyltransferase."	Q9M571	PWY-3385	choline biosynthesis I	RXN-5643	EC-2.1.1.103	GN7V-66857-MONOMER	phosphoethanolamine <i>N-</i>methyltransferase	GN7V-66857	Glyma.03G164300.1.p	"Glycerophospholipid metabolism"	0.731743	-0.506219	-1.28203
CL6904Contig1	ref|XP_020687076.1| probable glycerol-3-phosphate dehydrogenase ...	1.1.1.8	"Glycerol-3-phosphatedehydrogenase(NAD(+))."	Q8S0G4	PWY-7411	phosphatidate biosynthesis (yeast)	1.1.1.8-RXN	EC-1.1.1.8	GN7V-49415-MONOMER	glycerol-3-phosphate dehydrogenase (NAD<small><sup>+</sup></small>)	GN7V-49415	Glyma.19G053500.1.p	"Glycerophospholipid metabolism"	1.13275	-	-0.87732
C224241	ref|XP_020674877.1| calcium uptake protein, mitochondrial [Dendr...	2.3.1.23	"1-acylglycerophosphocholineO-acyltransferase."	Q8BYI6	PWY-5995	linoleate biosynthesis I (plants)	RXN-16045	EC-2.3.1.23	MONOMER-19024	lysophospholipid linoleoyltransferase	G-43765	LPLAT1	"Glycerophospholipid metabolism"	1.1721	-	-1.14704
C216275	ref|XP_020682063.1| phospholipase A2-alpha [Dendrobium catenatum]	3.1.1.4	"PhospholipaseA(2)."	Q8S8N6	PWYIO2-5	phospholipases (Chlamydomonas)	RXNIO2-12	EC-3.1.1.4	MONOMERIO2-17	phospholipase A2	unknown	unknown	"Glycerophospholipid metabolism"	1.2459	1.64077	-
scaffold25830	ref|XP_020705152.1| phospholipase D alpha 1-like isoform X1 [Den...	3.1.4.4	"PhospholipaseD."	Q43007	PWYIO2-5	phospholipases (Chlamydomonas)	RXNIO2-11	EC-3.1.4.4	unknown	unknown	unknown	unknown	"Glycerophospholipid metabolism"	1.43121	-	-1.32844
scaffold14895	ref|XP_020689986.1| glycerophosphodiester phosphodiesterase GDPD...	3.1.4.46	"Glycerophosphodiesterphosphodiesterase."	Q9SD81	PWYIO2-5	phospholipases (Chlamydomonas)	RXNIO2-11	EC-3.1.4.4	unknown	unknown	unknown	unknown	"Glycerophospholipid metabolism"	2.16439	0.986898	-1.21665
C149130	ref|XP_020703248.1| pleiotropic drug resistance protein 2-like i...	2.1.1.17	"PhosphatidylethanolamineN-methyltransferase."	B0D4E6	PWY-6825	phosphatidylcholine biosynthesis V	2.1.1.17-RXN	EC-2.1.1.17	GN7V-66290-MONOMER	phosphatidylethanolamine <i>N-</i>methyltransferase	GN7V-66290	Glyma.19G079000.1.p	"Glycerophospholipid metabolism"	5.35017	-	-5.40493
C211407	ref|XP_020685152.1| patatin-like protein 2 [Dendrobium catenatum]	3.1.1.5	"Lysophospholipase."	Q9NP80	PWY-7409	phospholipid remodeling (phosphatidylethanolamine, yeast)	RXN-15035	EC-3.1.1.5	unknown	unknown	unknown	unknown	"Glycerophospholipid metabolism"	7.49579	-	-3.4994
C134254	ref|XP_020684638.1| phospholipase D delta-like [Dendrobium caten...	3.1.4.4	"PhospholipaseD."	Q9C5Y0	PWYIO2-5	phospholipases (Chlamydomonas)	RXNIO2-11	EC-3.1.4.4	unknown	unknown	unknown	unknown	"Glycerophospholipid metabolism"	-	-	-
C138504	ref|XP_020675230.1| lecithin-cholesterol acyltransferase-like 1 ...	2.3.1.43	"Phosphatidylcholine--sterolO-acyltransferase."	P53760	UDPNACETYLGALSYN-PWY	UDP-<i>N</i>-acetyl-D-glucosamine biosynthesis II	PHOSACETYLGLUCOSAMINEMUT-RXN	EC-5.4.2.3	GN7V-62612-MONOMER	phosphoacetylglucosamine mutase	GN7V-62612	Glyma.16G093300.1.p	"Glycerophospholipid metabolism"	-	-	-
C146300	gb|OAY75358.1| Phospholipase D zeta 1 [Ananas comosus]	3.1.4.4	"PhospholipaseD."	Q9LRZ5	PWYIO2-5	phospholipases (Chlamydomonas)	RXNIO2-11	EC-3.1.4.4	unknown	unknown	unknown	unknown	"Glycerophospholipid metabolism"	-	-	-
C159578	ref|XP_020592681.1| phospholipase A1-Igamma1, chloroplastic-like...	3.1.1.32	"PhospholipaseA(1)."	Q948R1	LIPASYN-PWY	phospholipases	PHOSPHOLIPASE-A1-RXN	EC-3.1.1.32	GN7V-61300-MONOMER	phospholipase A<small><sub>1</sub></small	GN7V-61300	Glyma.02G142200.1.p	"Glycerophospholipid metabolism"	-	-	-
C160778	ref|XP_020705879.1| phosphomethylethanolamine N-methyltransferas...	2.1.1.103	"PhosphoethanolamineN-methyltransferase."	Q9FR44	PWY-3385	choline biosynthesis I	RXN-5643	EC-2.1.1.103	GN7V-66857-MONOMER	phosphoethanolamine <i>N-</i>methyltransferase	GN7V-66857	Glyma.03G164300.1.p	"Glycerophospholipid metabolism"	-	-	-
C168024	ref|XP_020686567.1| phospholipase D zeta 1 [Dendrobium catenatum]	3.1.4.4	"PhospholipaseD."	Q9LRZ5	PWYIO2-5	phospholipases (Chlamydomonas)	RXNIO2-11	EC-3.1.4.4	unknown	unknown	unknown	unknown	"Glycerophospholipid metabolism"	-	-	-
C169994	ref|XP_020679230.1| phospholipase A1-Igamma2, chloroplastic [Den...	3.1.1.32	"PhospholipaseA(1)."	Q948R1	LIPASYN-PWY	phospholipases	PHOSPHOLIPASE-A1-RXN	EC-3.1.1.32	GN7V-61300-MONOMER	phospholipase A<small><sub>1</sub></small	GN7V-61300	Glyma.02G142200.1.p	"Glycerophospholipid metabolism"	-	-	1.57603
C179314	gb|OAY77880.1| Phospholipase D alpha 1 [Ananas comosus]	3.1.4.4	"PhospholipaseD."	O82549	PWYIO2-5	phospholipases (Chlamydomonas)	RXNIO2-11	EC-3.1.4.4	unknown	unknown	unknown	unknown	"Glycerophospholipid metabolism"	-	2.79198	-
C179770	ref|XP_020592829.1| FT-interacting protein 1-like isoform X2 [Ph...	3.1.1.4	"PhospholipaseA(2)."	P49147	PWYIO2-5	phospholipases (Chlamydomonas)	RXNIO2-12	EC-3.1.1.4	MONOMERIO2-17	phospholipase A2	unknown	unknown	"Glycerophospholipid metabolism"	-	-	-
C181656	ref|XP_020585880.1| phospholipase D zeta 1 [Phalaenopsis equestris]	3.1.4.4	"PhospholipaseD."	Q9M9W8	PWYIO2-5	phospholipases (Chlamydomonas)	RXNIO2-11	EC-3.1.4.4	unknown	unknown	unknown	unknown	"Glycerophospholipid metabolism"	-	-	-2.74417
C216565	gb|OAY62853.1| Protein DETOXIFICATION 27 [Ananas comosus]	2.7.8.41	"Cardiolipinsynthase(CMP-forming)."	Q8H8U0	PWY-5269	cardiolipin biosynthesis II	RXN-8141	EC-2.7.8.41	GN7V-48783-MONOMER	cardiolipin synthase	GN7V-48783	Glyma.07G259200.1.p	"Glycerophospholipid metabolism"	-	-2.23516	-1.90013
C221591	ref|XP_020679730.1| probable phospholipase A2 homolog 1 [Dendrob...	3.1.1.4	"PhospholipaseA(2)."	Q9XG80	PWYIO2-5	phospholipases (Chlamydomonas)	RXNIO2-12	EC-3.1.1.4	MONOMERIO2-17	phospholipase A2	unknown	unknown	"Glycerophospholipid metabolism"	-	-	0.501485
C34297	ref|XP_019229690.1| PREDICTED: phospholipase D alpha 1 [Nicotian...	3.1.4.4	"PhospholipaseD."	P93400	PWYIO2-5	phospholipases (Chlamydomonas)	RXNIO2-11	EC-3.1.4.4	unknown	unknown	unknown	unknown	"Glycerophospholipid metabolism"	-	-	-
C58973	ref|XP_020693259.1| phosphatidate cytidylyltransferase 1-like [D...	2.7.7.41	"Phosphatidatecytidylyltransferase."	O04940	PWY-5667	CDP-diacylglycerol biosynthesis I	CDPDIGLYSYN-RXN	EC-2.7.7.41	GN7V-66072-MONOMER	phosphatidate cytidylyltransferase	GN7V-66072	Glyma.08G089000.1.p	"Glycerophospholipid metabolism"	-	-	-
C84849	ref|XP_020577615.1| phospholipase A1-Ibeta2, chloroplastic-like ...	3.1.1.32	"PhospholipaseA(1)."	Q948R1	LIPASYN-PWY	phospholipases	PHOSPHOLIPASE-A1-RXN	EC-3.1.1.32	GN7V-61300-MONOMER	phospholipase A<small><sub>1</sub></small	GN7V-61300	Glyma.02G142200.1.p	"Glycerophospholipid metabolism"	-	-	-
C85249	ref|XP_020593360.1| probable ethanolamine kinase [Phalaenopsis e...	2.7.1.82	"Ethanolaminekinase."	O81024	PWY-3385	choline biosynthesis I	ETHANOLAMINE-KINASE-RXN	EC-2.7.1.82	GN7V-57349-MONOMER	ethanolamine kinase	GN7V-57349	Glyma.06G309300.1.p	"Glycerophospholipid metabolism"	-	-	-
C90472	gb|EMT02233.1| hypothetical protein F775_26147 [Aegilops tauschii]	3.1.4.4	"PhospholipaseD."	O23078	PWYIO2-5	phospholipases (Chlamydomonas)	RXNIO2-11	EC-3.1.4.4	unknown	unknown	unknown	unknown	"Glycerophospholipid metabolism"	-	-	-
C96426	ref|XP_009395864.1| PREDICTED: extended synaptotagmin-1-like [Mu...	3.1.1.4	"PhospholipaseA(2)."	Q9TT38	PWYIO2-5	phospholipases (Chlamydomonas)	RXNIO2-12	EC-3.1.1.4	MONOMERIO2-17	phospholipase A2	unknown	unknown	"Glycerophospholipid metabolism"	-	-	-
CL2739Contig1	ref|XP_020696209.1| tafazzin homolog [Dendrobium catenatum]	2.3.1.23	"1-acylglycerophosphocholineO-acyltransferase."	Q54DX7	PWY-5995	linoleate biosynthesis I (plants)	RXN-16045	EC-2.3.1.23	MONOMER-19024	lysophospholipid linoleoyltransferase	G-43765	LPLAT1	"Glycerophospholipid metabolism"	-	-	-
CL48Contig1	ref|XP_002980195.1| hypothetical protein SELMODRAFT_112372 [Sela...	2.7.7.41	"Phosphatidatecytidylyltransferase."	O04928	PWY-5667	CDP-diacylglycerol biosynthesis I	CDPDIGLYSYN-RXN	EC-2.7.7.41	GN7V-66072-MONOMER	phosphatidate cytidylyltransferase	GN7V-66072	Glyma.08G089000.1.p	"Glycerophospholipid metabolism"	-	-	-
CL5553Contig1	gb|AAY54006.1| phospholipase D alpha [Arachis hypogaea]	3.1.4.4	"PhospholipaseD."	P86387	PWYIO2-5	phospholipases (Chlamydomonas)	RXNIO2-11	EC-3.1.4.4	unknown	unknown	unknown	unknown	"Glycerophospholipid metabolism"	-	-	-
CL5702Contig1	ref|XP_020682976.1| C2 domain-containing protein At1g53590-like ...	3.1.1.4	"PhospholipaseA(2)."	P49147	PWYIO2-5	phospholipases (Chlamydomonas)	RXNIO2-12	EC-3.1.1.4	MONOMERIO2-17	phospholipase A2	unknown	unknown	"Glycerophospholipid metabolism"	-	-	-
CL6213Contig1	gb|AFW57795.1| hypothetical protein ZEAMMB73_505576 [Zea mays]	1.1.5.3	"Glycerol-3-phosphatedehydrogenase."	Q9SS48	PWY-6952	glycerophosphodiester degradation	RXN-15745	EC-1.1.5.3	GN7V-48990-MONOMER	glycerol-3-phosphate dehydrogenase	GN7V-48990	Glyma.02G165500.1.p	"Glycerophospholipid metabolism"	-	-	-
scaffold12248	ref|XP_020680173.1| CDP-diacylglycerol--glycerol-3-phosphate 3-p...	2.7.8.41	"Cardiolipinsynthase(CMP-forming)."	Q8H8U0	PWY-5269	cardiolipin biosynthesis II	RXN-8141	EC-2.7.8.41	GN7V-48783-MONOMER	cardiolipin synthase	GN7V-48783	Glyma.07G259200.1.p	"Glycerophospholipid metabolism"	-	-	-
scaffold20224	ref|XP_020685692.1| acyl-protein thioesterase 2-like isoform X3 ...	3.1.1.1	"Carboxylesterase."	Q51758	PWY-6303	methyl indole-3-acetate interconversion	RXN-10711	EC-3.1.1.1	GN7V-61755-MONOMER	methyl indole-3-acetate methylesterase	GN7V-61755	Glyma.06G141200.1.p	"Glycerophospholipid metabolism"	-	-0.746599	-0.787603
scaffold24244	ref|XP_020587298.1| phosphatidylserine decarboxylase proenzyme 1...	4.1.1.65	"Phosphatidylserinedecarboxylase."	Q10T43	PWY-5669	phosphatidylethanolamine biosynthesis I	PHOSPHASERDECARB-RXN	EC-4.1.1.65	GN7V-42022-MONOMER	phosphatidylserine decarboxylase	GN7V-42022	Glyma.11G034500.1.p	"Glycerophospholipid metabolism"	-	-	-
scaffold7664	ref|XP_020680177.1| CDP-diacylglycerol--serine O-phosphatidyltra...	2.7.8.8	"CDP-diacylglycerol--serineO-phosphatidyltransferase."	Q0JR55	PWY-5669	phosphatidylethanolamine biosynthesis I	PHOSPHASERSYN-RXN	EC-2.7.8.8	GN7V-67631-MONOMER	phosphatidylserine synthase	GN7V-67631	Glyma.10G268300.2.p	"Glycerophospholipid metabolism"	-	-	-
scaffold8032	ref|XP_020685456.1| phosphatidate cytidylyltransferase 5, chloro...	2.7.7.41	"Phosphatidatecytidylyltransferase."	Q9M001	PWY-5667	CDP-diacylglycerol biosynthesis I	CDPDIGLYSYN-RXN	EC-2.7.7.41	GN7V-66072-MONOMER	phosphatidate cytidylyltransferase	GN7V-66072	Glyma.08G089000.1.p	"Glycerophospholipid metabolism"	-	-	-
C114324	ref|XP_020675565.1| plastidial pyruvate kinase 4, chloroplastic-...	2.7.1.40	"Pyruvatekinase."	Q9M3B6	PWY-1042	glycolysis IV (plant cytosol)	PEPDEPHOS-RXN	EC-2.7.1.40	GN7V-56812-MONOMER	pyruvate kinase	GN7V-56812	Glyma.10G201100.1.p	"Glycolysis / Gluconeogenesis"	-	-	-
C220719	gb|ACF84938.1| unknown [Zea mays]	1.2.1.13	"Glyceraldehyde-3-phosphatedehydrogenase(NADP(+))(phosphorylating)."	P25857	PWY-7115	C4 photosynthetic carbon assimilation cycle, NAD-ME type	PYRUVATEORTHOPHOSPHATE-DIKINASE-RXN	EC-2.7.9.1	GN7V-48382-MONOMER	pyruvate, phosphate dikinase	GN7V-48382	Glyma.07G253700.1.p	"Glycolysis / Gluconeogenesis"	-5.5188	2.87839	8.35386
C158936	gb|ACO35359.1| phosphofructokinase [Elaeis oleifera]	2.7.1.11	"6-phosphofructokinase."	Q9FKG3	PWY-1042	glycolysis IV (plant cytosol)	6PFRUCTPHOS-RXN	EC-2.7.1.11	GN7V-52451-MONOMER	6-phosphofructokinase	GN7V-52451	Glyma.20G195700.1.p	"Glycolysis / Gluconeogenesis"	-5.36952	-	5.60526
CL6591Contig1	ref|XP_020685998.1| alcohol dehydrogenase-like 7 [Dendrobium cat...	1.1.1.1	"Alcoholdehydrogenase."	Q9FH04	PWY-6333	acetaldehyde biosynthesis I	ALCOHOL-DEHYDROG-RXN	EC-1.1.1.1	GIO2-535-MONOMER	alcohol dehydrogenase	GIO2-535	ADH1	"Glycolysis / Gluconeogenesis"	-3.5776	1.3578	4.88786
scaffold14412	ref|XP_020246298.1| 2-oxoisovalerate dehydrogenase subunit alpha...	1.2.4.4	"3-methyl-2-oxobutanoatedehydrogenase(2-methylpropanoyl-transferring)."	Q84JL2	PWY-5046	2-oxoisovalerate decarboxylation to isobutanoyl-CoA	1.2.4.4-RXN	EC-1.2.4.4	GN7V-63062-MONOMER	3-methyl-2-oxobutanoate dehydrogenase (2-methylpropanoyl-transferring)<p	GN7V-63062	Glyma.03G070200.1.p	"Glycolysis / Gluconeogenesis"	-2.95846	-0.878705	2.03301
CL1879Contig1	ref|XP_020673840.1| 2-methylene-furan-3-one reductase-like [Dend...	1.3.1.105	"2-methylene-furan-3-onereductase."	K4BW79	PWY-5975	furaneol biosynthesis	RXN-9563	EC-1.3.1.105	GN7V-50974-MONOMER	furaneol oxidoreductase	GN7V-50974	Glyma.19G008300.1.p	"Glycolysis / Gluconeogenesis"	-2.9044	2.06471	4.92384
CL2825Contig1	ref|XP_020680642.1| pyruvate kinase, cytosolic isozyme [Dendrobi...	2.7.1.40	"Pyruvatekinase."	Q42954	PWY-1042	glycolysis IV (plant cytosol)	PEPDEPHOS-RXN	EC-2.7.1.40	GN7V-56812-MONOMER	pyruvate kinase	GN7V-56812	Glyma.10G201100.1.p	"Glycolysis / Gluconeogenesis"	-2.20696	-	1.88131
CL460Contig2	ref|XP_020686026.1| probable acyl-activating enzyme 18, peroxiso...	6.2.1.1	"Acetate--CoAligase."	Q7M9Y2	PWY66-21	ethanol degradation II	ACETATE--COA-LIGASE-RXN	EC-6.2.1.1	GN7V-55356-MONOMER	acetate-CoA ligase	GN7V-55356	Glyma.17G031800.1.p	"Glycolysis / Gluconeogenesis"	-1.94043	-	2.24398
scaffold9904	ref|XP_002532434.1| Fructose-1,6-bisphosphatase, cytosolic, puta...	3.1.3.11	"Fructose-bisphosphatase."	Q42649	PWY66-399	gluconeogenesis III	F16BDEPHOS-RXN	EC-3.1.3.11	GN7V-52888-MONOMER	fructose-bisphosphatase	GN7V-52888	Glyma.15G050100.1.p	"Glycolysis / Gluconeogenesis"	-1.92524	-	1.73496
scaffold9904	ref|XP_002532434.1| Fructose-1,6-bisphosphatase, cytosolic, puta...	3.1.3.11	"Fructose-bisphosphatase."	Q42649	PWY66-399	gluconeogenesis III	F16BDEPHOS-RXN	EC-3.1.3.11	GN7V-52888-MONOMER	fructose-bisphosphatase	GN7V-52888	Glyma.15G050100.1.p	"Glycolysis / Gluconeogenesis"	-1.92524		1.73496
scaffold5602	ref|XP_020681014.1| hexokinase-1-like [Dendrobium catenatum]	2.7.1.1	"Hexokinase."	Q42525	PWY-621	sucrose degradation III (sucrose invertase)	GLUCOKIN-RXN	EC-2.7.1.1	GN7V-64116-MONOMER	glucokinase	GN7V-64116	Glyma.05G110500.1.p	"Glycolysis / Gluconeogenesis"	-1.30688	-0.546474	0.714276
scaffold24735	ref|XP_020689634.1| alpha-soluble NSF attachment protein-like [D...	5.3.1.9	"Glucose-6-phosphateisomerase."	B8G1G1	PWY-621	sucrose degradation III (sucrose invertase)	PGLUCISOM-RXN	EC-5.3.1.9	GN7V-43227-MONOMER	glucose-6-phosphate isomerase	GN7V-43227	Glyma.04G092400.1.p	"Glycolysis / Gluconeogenesis"	-1.24561	-0.500202	0.70034
C227545	ref|XP_020264945.1| hexokinase-2-like [Asparagus officinalis]	2.7.1.1	"Hexokinase."	Q1WM16	PWY-621	sucrose degradation III (sucrose invertase)	GLUCOKIN-RXN	EC-2.7.1.1	GN7V-64116-MONOMER	glucokinase	GN7V-64116	Glyma.05G110500.1.p	"Glycolysis / Gluconeogenesis"	-1.23534	-	1.40408
CL8166Contig1	ref|XP_020686660.1| 2-oxoisovalerate dehydrogenase subunit beta ...	1.2.4.4	"3-methyl-2-oxobutanoatedehydrogenase(2-methylpropanoyl-transferring)."	Q9SAV3	PWY-5046	2-oxoisovalerate decarboxylation to isobutanoyl-CoA	1.2.4.4-RXN	EC-1.2.4.4	GN7V-63062-MONOMER	3-methyl-2-oxobutanoate dehydrogenase (2-methylpropanoyl-transferring)<p	GN7V-63062	Glyma.03G070200.1.p	"Glycolysis / Gluconeogenesis"	-1.21728	-1.67988	-0.50916
CL460Contig1	ref|XP_010934528.1| PREDICTED: probable acyl-activating enzyme 1...	6.2.1.1	"Acetate--CoAligase."	Q8PF09	PWY66-21	ethanol degradation II	ACETATE--COA-LIGASE-RXN	EC-6.2.1.1	GN7V-55356-MONOMER	acetate-CoA ligase	GN7V-55356	Glyma.17G031800.1.p	"Glycolysis / Gluconeogenesis"	-1.07494	-0.748602	0.281508
scaffold14940	ref|XP_020702243.1| uncharacterized protein LOC110113872, partia...	2.3.1.12	"Dihydrolipoyllysine-residueacetyltransferase."	P27747	PYRUVDEHYD-PWY	pyruvate decarboxylation to acetyl CoA	RXN0-1133	EC-2.3.1.12	GN7V-56825-MONOMER	dihydrolipoyllysine-residue acetyltransferase	GN7V-56825	Glyma.20G189500.1.p	"Glycolysis / Gluconeogenesis"	-1.02823	-0.95053	-
scaffold19376	ref|XP_020696318.1| non-functional NADPH-dependent codeinone red...	1.1.1.247	"Codeinonereductase(NADPH)."	Q9SQ69	PWY-5270	morphine biosynthesis	1.1.1.247-RXN	EC-1.1.1.247	G5X-6096-MONOMER	codeine:NADP+ oxidoreductase	G5X-6096	Sp_017810_mjfi.t1	"Glycolysis / Gluconeogenesis"	-0.966827	1.31084	2.23283
scaffold1170	gb|OAY32695.1| hypothetical protein MANES_13G038500 [Manihot esc...	1.1.1.1	"Alcoholdehydrogenase."	A2XAZ3	PWY-6333	acetaldehyde biosynthesis I	ALCOHOL-DEHYDROG-RXN	EC-1.1.1.1	GIO2-535-MONOMER	alcohol dehydrogenase	GIO2-535	ADH1	"Glycolysis / Gluconeogenesis"	-0.937926	-	0.817024
scaffold3151	ref|XP_009383529.1| PREDICTED: aldehyde dehydrogenase family 3 m...	1.2.1.3	"Aldehydedehydrogenase(NAD(+))."	Q8VXQ2	PWY-2501	fatty acid &alpha;-oxidation I	RXN-4142	EC-1.2.1.3	GN7V-43481-MONOMER	aldehyde dehydrogenase (NAD<small><sup>+</sup></small>)	GN7V-43481	Glyma.14G152100.1.p	"Glycolysis / Gluconeogenesis"	-0.913332	-1.08122	-
scaffold18108	ref|XP_020673401.1| ATP-dependent 6-phosphofructokinase 5, chlor...	2.7.1.11	"6-phosphofructokinase."	Q8VYN6	PWY-1042	glycolysis IV (plant cytosol)	6PFRUCTPHOS-RXN	EC-2.7.1.11	GN7V-52451-MONOMER	6-phosphofructokinase	GN7V-52451	Glyma.20G195700.1.p	"Glycolysis / Gluconeogenesis"	-0.864965	-	1.03013
scaffold19501	ref|XP_020688407.1| probable acyl-activating enzyme 5, peroxisom...	6.2.1.1	"Acetate--CoAligase."	Q8VZF1	PWY66-21	ethanol degradation II	ACETATE--COA-LIGASE-RXN	EC-6.2.1.1	GN7V-55356-MONOMER	acetate-CoA ligase	GN7V-55356	Glyma.17G031800.1.p	"Glycolysis / Gluconeogenesis"	-0.828772	-	0.595931
scaffold13814	gb|AGI60277.1| pyruvate kinase [Dendrobium catenatum]	2.7.1.40	"Pyruvatekinase."	P22200	PWY-1042	glycolysis IV (plant cytosol)	PEPDEPHOS-RXN	EC-2.7.1.40	GN7V-56812-MONOMER	pyruvate kinase	GN7V-56812	Glyma.10G201100.1.p	"Glycolysis / Gluconeogenesis"	-0.798956	-0.322466	0.431891
CL844Contig1	ref|XP_020701326.1| phosphoenolpyruvate carboxykinase (ATP)-like...	4.1.1.49	"Phosphoenolpyruvatecarboxykinase(ATP)."	Q9T074	PWY-561	superpathway of glyoxylate cycle and fatty acid degradation	PEPCARBOXYKIN-RXN	EC-4.1.1.49	GN7V-44890-MONOMER	phospho<i>enol</i>pyruvate carboxykinase (ATP)	GN7V-44890	Glyma.04G089700.1.p	"Glycolysis / Gluconeogenesis"	-0.648852	-3.02215	-2.4181
scaffold12476	ref|XP_020700662.1| tetraspanin-8-like [Dendrobium catenatum]	2.7.2.3	"Phosphoglyceratekinase."	Q83HP8	PWY66-399	gluconeogenesis III	PHOSGLYPHOS-RXN	EC-2.7.2.3	GN7V-68031-MONOMER	phosphoglycerate kinase	GN7V-68031	Glyma.13G045400.3.p	"Glycolysis / Gluconeogenesis"	-0.621844	-	0.560482
scaffold3148	gb|OWM69410.1| hypothetical protein CDL15_Pgr013871 [Punica gran...	1.2.1.3	"Aldehydedehydrogenase(NAD(+))."	Q70DU8	PWY-2501	fatty acid &alpha;-oxidation I	RXN-4142	EC-1.2.1.3	GN7V-43481-MONOMER	aldehyde dehydrogenase (NAD<small><sup>+</sup></small>)	GN7V-43481	Glyma.14G152100.1.p	"Glycolysis / Gluconeogenesis"	-0.473205	-1.04237	-0.614655
scaffold13974	ref|XP_020580354.1| probable acyl-activating enzyme 17, peroxiso...	6.2.1.1	"Acetate--CoAligase."	A7MPJ7	PWY66-21	ethanol degradation II	ACETATE--COA-LIGASE-RXN	EC-6.2.1.1	GN7V-55356-MONOMER	acetate-CoA ligase	GN7V-55356	Glyma.17G031800.1.p	"Glycolysis / Gluconeogenesis"	-0.377782	-0.575436	-
CL3373Contig1	ref|XP_020701557.1| pyruvate dehydrogenase E1 component subunit ...	1.2.4.1	"Pyruvatedehydrogenase(acetyl-transferring)."	O24457	PYRUVDEHYD-PWY	pyruvate decarboxylation to acetyl CoA	RXN0-1134	EC-1.2.4.1	AT5G50850-MONOMER		AT5G50850	AT5G50850.1	"Glycolysis / Gluconeogenesis"	-0.367729	0.319947	0.643465
C235007	ref|XP_020682154.1| putative glucose-6-phosphate 1-epimerase iso...	5.1.3.15	"Glucose-6-phosphate1-epimerase."	Q40784	NONOXIPENT-PWY	pentose phosphate pathway (non-oxidative branch)	RIBULP3EPIM-RXN	EC-5.1.3.1	GN7V-44965-MONOMER	ribulose-phosphate 3-epimerase	GN7V-44965	Glyma.16G059000.1.p	"Glycolysis / Gluconeogenesis"	-0.280349	0.681527	0.916409
CL4543Contig1	ref|XP_009392524.1| PREDICTED: hexokinase-2-like [Musa acuminata...	2.7.1.1	"Hexokinase."	Q2KNB9	PWY-621	sucrose degradation III (sucrose invertase)	GLUCOKIN-RXN	EC-2.7.1.1	GN7V-64116-MONOMER	glucokinase	GN7V-64116	Glyma.05G110500.1.p	"Glycolysis / Gluconeogenesis"	0.281292	-0.904219	-1.23105
scaffold20806	ref|XP_020685623.1| putative glucose-6-phosphate 1-epimerase [De...	5.1.3.15	"Glucose-6-phosphate1-epimerase."	Q40784	NONOXIPENT-PWY	pentose phosphate pathway (non-oxidative branch)	RIBULP3EPIM-RXN	EC-5.1.3.1	GN7V-44965-MONOMER	ribulose-phosphate 3-epimerase	GN7V-44965	Glyma.16G059000.1.p	"Glycolysis / Gluconeogenesis"	0.452643	-	-0.381597
scaffold7887	ref|XP_020691126.1| ATP-dependent 6-phosphofructokinase 3-like i...	2.7.1.11	"6-phosphofructokinase."	Q94AA4	PWY-1042	glycolysis IV (plant cytosol)	6PFRUCTPHOS-RXN	EC-2.7.1.11	GN7V-52451-MONOMER	6-phosphofructokinase	GN7V-52451	Glyma.20G195700.1.p	"Glycolysis / Gluconeogenesis"	0.480013	0.275573	-0.250103
CL738Contig1	gb|KQL24658.1| hypothetical protein SETIT_029116mg [Setaria ital...	1.2.1.3	"Aldehydedehydrogenase(NAD(+))."	Q9SYG7	PWY-2501	fatty acid &alpha;-oxidation I	RXN-4142	EC-1.2.1.3	GN7V-43481-MONOMER	aldehyde dehydrogenase (NAD<small><sup>+</sup></small>)	GN7V-43481	Glyma.14G152100.1.p	"Glycolysis / Gluconeogenesis"	0.494467	-0.930855	-1.47121
CL7601Contig1	gb|AFK42407.1| unknown [Lotus japonicus]	4.1.2.13	"Fructose-bisphosphatealdolase."	P17784	PWY66-399	gluconeogenesis III	F16ALDOLASE-RXN	EC-4.1.2.13	GN7V-40724-MONOMER	fructose-bisphosphate aldolase	GN7V-40724	Glyma.02G303000.1.p	"Glycolysis / Gluconeogenesis"	0.568347	-	-
scaffold17226	ref|XP_020701038.1| ATP-dependent 6-phosphofructokinase 2 [Dendr...	2.7.1.11	"6-phosphofructokinase."	Q9FIK0	PWY-1042	glycolysis IV (plant cytosol)	6PFRUCTPHOS-RXN	EC-2.7.1.11	GN7V-52451-MONOMER	6-phosphofructokinase	GN7V-52451	Glyma.20G195700.1.p	"Glycolysis / Gluconeogenesis"	0.609061	-	-
CL1300Contig1	ref|XP_008779034.2| PREDICTED: ATP-dependent 6-phosphofructokina...	2.7.1.11	"6-phosphofructokinase."	Q9FIK0	PWY-1042	glycolysis IV (plant cytosol)	6PFRUCTPHOS-RXN	EC-2.7.1.11	GN7V-52451-MONOMER	6-phosphofructokinase	GN7V-52451	Glyma.20G195700.1.p	"Glycolysis / Gluconeogenesis"	0.658413	-	-0.788184
scaffold23368	ref|XP_020678409.1| glyceraldehyde-3-phosphate dehydrogenase GAP...	1.2.1.12	"Glyceraldehyde-3-phosphatedehydrogenase(phosphorylating)."	Q5E924	PWY66-399	gluconeogenesis III	GAPOXNPHOSPHN-RXN	EC-1.2.1.12	GN7V-45370-MONOMER	glyceraldehyde-3-phosphate dehydrogenase (phosphorylating)	GN7V-45370	Glyma.19G078300.1.p	"Glycolysis / Gluconeogenesis"	0.669664	-	-0.618332
scaffold25401	ref|XP_020598128.1| pyruvate dehydrogenase E1 component subunit ...	1.2.4.1	"Pyruvatedehydrogenase(acetyl-transferring)."	Q9C6Z3	PYRUVDEHYD-PWY	pyruvate decarboxylation to acetyl CoA	RXN0-1134	EC-1.2.4.1	AT5G50850-MONOMER		AT5G50850	AT5G50850.1	"Glycolysis / Gluconeogenesis"	0.794643	1.30879	-
CL4226Contig1	ref|XP_020700038.1| phosphoglycerate kinase, chloroplastic-like ...	2.7.2.3	"Phosphoglyceratekinase."	Q42961	PWY66-399	gluconeogenesis III	PHOSGLYPHOS-RXN	EC-2.7.2.3	GN7V-68031-MONOMER	phosphoglycerate kinase	GN7V-68031	Glyma.13G045400.3.p	"Glycolysis / Gluconeogenesis"	0.819713	4.95181	4.09064
scaffold24603	ref|XP_010665886.1| PREDICTED: hexokinase-1-like isoform X2 [Bet...	2.7.1.1	"Hexokinase."	Q2KNB9	PWY-621	sucrose degradation III (sucrose invertase)	GLUCOKIN-RXN	EC-2.7.1.1	GN7V-64116-MONOMER	glucokinase	GN7V-64116	Glyma.05G110500.1.p	"Glycolysis / Gluconeogenesis"	0.891671	-0.344419	-1.2814
CL1654Contig1	ref|XP_009387263.1| PREDICTED: fructose-bisphosphate aldolase 1,...	4.1.2.13	"Fructose-bisphosphatealdolase."	Q9ZU52	PWY66-399	gluconeogenesis III	F16ALDOLASE-RXN	EC-4.1.2.13	GN7V-40724-MONOMER	fructose-bisphosphate aldolase	GN7V-40724	Glyma.02G303000.1.p	"Glycolysis / Gluconeogenesis"	0.894224	-	-1.01423
C61727	gb|KRX91999.1| Triosephosphate isomerase, cytosolic, partial [Tr...	5.3.1.1	"Triose-phosphateisomerase."	P48491	PWY66-399	gluconeogenesis III	TRIOSEPISOMERIZATION-RXN	EC-5.3.1.1	GN7V-44268-MONOMER	triose-phosphate isomerase	GN7V-44268	Glyma.10G059500.1.p	"Glycolysis / Gluconeogenesis"	0.914107	-0.94386	-1.90579
CL1143Contig1	ref|XP_020703251.1| fructose-bisphosphate aldolase 1, cytoplasmi...	4.1.2.13	"Fructose-bisphosphatealdolase."	P17784	PWY66-399	gluconeogenesis III	F16ALDOLASE-RXN	EC-4.1.2.13	GN7V-40724-MONOMER	fructose-bisphosphate aldolase	GN7V-40724	Glyma.02G303000.1.p	"Glycolysis / Gluconeogenesis"	0.938444	1.12509	-
C235585	ref|XP_020672483.1| pyruvate kinase isozyme G, chloroplastic-lik...	2.7.1.40	"Pyruvatekinase."	Q40546	PWY-1042	glycolysis IV (plant cytosol)	PEPDEPHOS-RXN	EC-2.7.1.40	GN7V-56812-MONOMER	pyruvate kinase	GN7V-56812	Glyma.10G201100.1.p	"Glycolysis / Gluconeogenesis"	0.940872	-0.678596	-1.6655
CL896Contig1	ref|XP_020701278.1| glucose-6-phosphate isomerase, cytosolic iso...	5.3.1.9	"Glucose-6-phosphateisomerase."	P29333	PWY-621	sucrose degradation III (sucrose invertase)	PGLUCISOM-RXN	EC-5.3.1.9	GN7V-43227-MONOMER	glucose-6-phosphate isomerase	GN7V-43227	Glyma.04G092400.1.p	"Glycolysis / Gluconeogenesis"	0.94959	-	-0.831646
scaffold10005	ref|XP_020597242.1| glucose-6-phosphate isomerase 1, chloroplast...	5.3.1.9	"Glucose-6-phosphateisomerase."	Q8H103	PWY-621	sucrose degradation III (sucrose invertase)	PGLUCISOM-RXN	EC-5.3.1.9	GN7V-43227-MONOMER	glucose-6-phosphate isomerase	GN7V-43227	Glyma.04G092400.1.p	"Glycolysis / Gluconeogenesis"	1.00474	-	-1.36054
scaffold10942	ref|XP_020114043.1| LOW QUALITY PROTEIN: dihydrolipoyl dehydroge...	1.8.1.4	"Dihydrolipoyldehydrogenase."	Q9M5K2	GLYCLEAV-PWY	glycine cleavage	RXN-8629	EC-1.8.1.4	GN7V-44215-MONOMER	dihydrolipoyl dehydrogenase	GN7V-44215	Glyma.20G019600.1.p	"Glycolysis / Gluconeogenesis"	1.13017	-	-0.763276
CL3064Contig1	ref|XP_020576555.1| cytosolic enolase 3 [Phalaenopsis equestris]	4.2.1.11	"Phosphopyruvatehydratase."	Q9ZW34	PWY66-399	gluconeogenesis III	2PGADEHYDRAT-RXN	EC-4.2.1.11	GN7V-55581-MONOMER	phosphopyruvate hydratase	GN7V-55581	Glyma.09G153900.1.p	"Glycolysis / Gluconeogenesis"	1.14169	-	-1.06324
scaffold15008	gb|AIZ68207.1| pyruvate kinase, cytosolic isozyme-like isoform X...	2.7.1.40	"Pyruvatekinase."	Q2RAK2	PWY-1042	glycolysis IV (plant cytosol)	PEPDEPHOS-RXN	EC-2.7.1.40	GN7V-56812-MONOMER	pyruvate kinase	GN7V-56812	Glyma.10G201100.1.p	"Glycolysis / Gluconeogenesis"	1.1541	0.321846	-0.879824
scaffold21479	gb|JAT60042.1| Pyruvate kinase, cytosolic isozyme, partial [Anth...	2.7.1.40	"Pyruvatekinase."	P22200	PWY-621	sucrose degradation III (sucrose invertase)	FRUCTOKINASE-RXN	EC-2.7.1.4	GN7V-64116-MONOMER	fructokinase	GN7V-64116	Glyma.05G110500.1.p	"Glycolysis / Gluconeogenesis"	1.15495	-	-1.37409
CL722Contig1	ref|XP_009411974.2| PREDICTED: fructose-bisphosphate aldolase 1,...	4.1.2.13	"Fructose-bisphosphatealdolase."	P17784	PWY66-399	gluconeogenesis III	F16ALDOLASE-RXN	EC-4.1.2.13	GN7V-40724-MONOMER	fructose-bisphosphate aldolase	GN7V-40724	Glyma.02G303000.1.p	"Glycolysis / Gluconeogenesis"	1.17245	0.744683	-0.474279
CL569Contig1	ref|XP_020677973.1| pyruvate kinase 1, cytosolic [Dendrobium cat...	2.7.1.40	"Pyruvatekinase."	Q2RAK2	PWY-621	sucrose degradation III (sucrose invertase)	FRUCTOKINASE-RXN	EC-2.7.1.4	GN7V-64116-MONOMER	fructokinase	GN7V-64116	Glyma.05G110500.1.p	"Glycolysis / Gluconeogenesis"	1.17459	0.326476	-0.894146
scaffold25726	ref|XP_020593403.1| 2-methylene-furan-3-one reductase-like [Phal...	1.3.1.105	"2-methylene-furan-3-onereductase."	K4BW79	PWY-5975	furaneol biosynthesis	RXN-9563	EC-1.3.1.105	GN7V-50974-MONOMER	furaneol oxidoreductase	GN7V-50974	Glyma.19G008300.1.p	"Glycolysis / Gluconeogenesis"	1.20209	1.49968	0.252505
scaffold18136	ref|XP_020598273.1| LOW QUALITY PROTEIN: alcohol dehydrogenase-l...	1.1.1.1	"Alcoholdehydrogenase."	A1L4Y2	PWY-6333	acetaldehyde biosynthesis I	ALCOHOL-DEHYDROG-RXN	EC-1.1.1.1	GIO2-535-MONOMER	alcohol dehydrogenase	GIO2-535	ADH1	"Glycolysis / Gluconeogenesis"	1.20773	1.89615	0.643582
scaffold13664	ref|XP_020254510.1| 2,3-bisphosphoglycerate-independent phosphog...	5.4.2.12	"Phosphoglyceratemutase(2,3-diphosphoglycerate-independent)."	P35493	PWY-1042	glycolysis IV (plant cytosol)	3PGAREARR-RXN	EC-5.4.2.12	GN7V-67556-MONOMER	2,3-bisphosphoglycerate-independent phosphoglycerate mutase	GN7V-67556	Glyma.18G279400.2.p	"Glycolysis / Gluconeogenesis"	1.22097	-	-
CL237Contig1	ref|XP_020674721.1| aldo-keto reductase family 4 member C10-like...	1.1.1.2	"Alcoholdehydrogenase(NADP(+))."	Q6GMC7	PWY-6333	acetaldehyde biosynthesis I	ALCOHOL-DEHYDROG-RXN	EC-1.1.1.1	GIO2-535-MONOMER	alcohol dehydrogenase	GIO2-535	ADH1	"Glycolysis / Gluconeogenesis"	1.23272	-	-1.33768
scaffold8401	emb|CDX67989.1| BnaA07g20290D [Brassica napus]	2.7.2.3	"Phosphoglyceratekinase."	P12783	PWY66-399	gluconeogenesis III	PHOSGLYPHOS-RXN	EC-2.7.2.3	GN7V-68031-MONOMER	phosphoglycerate kinase	GN7V-68031	Glyma.13G045400.3.p	"Glycolysis / Gluconeogenesis"	1.39933	0.904223	-0.54094
scaffold8399	ref|XP_010537804.1| PREDICTED: phosphoglycerate kinase, cytosoli...	2.7.2.3	"Phosphoglyceratekinase."	B0JT86	PWY66-399	gluconeogenesis III	PHOSGLYPHOS-RXN	EC-2.7.2.3	GN7V-68031-MONOMER	phosphoglycerate kinase	GN7V-68031	Glyma.13G045400.3.p	"Glycolysis / Gluconeogenesis"	1.40804	0.880021	-0.573963
CL1933Contig1	ref|XP_020695498.1| pyruvate dehydrogenase E1 component subunit ...	1.2.4.1	"Pyruvatedehydrogenase(acetyl-transferring)."	Q6Z5N4	PYRUVDEHYD-PWY	pyruvate decarboxylation to acetyl CoA	RXN0-1134	EC-1.2.4.1	AT5G50850-MONOMER		AT5G50850	AT5G50850.1	"Glycolysis / Gluconeogenesis"	1.42308	0.803389	-0.665621
scaffold9038	ref|XP_011030608.1| PREDICTED: pyruvate kinase isozyme A, chloro...	2.7.1.40	"Pyruvatekinase."	Q43117	PWY-1042	glycolysis IV (plant cytosol)	PEPDEPHOS-RXN	EC-2.7.1.40	GN7V-56812-MONOMER	pyruvate kinase	GN7V-56812	Glyma.10G201100.1.p	"Glycolysis / Gluconeogenesis"	1.60686	0.441771	-1.21075
scaffold9038	ref|XP_011030608.1| PREDICTED: pyruvate kinase isozyme A, chloro...	2.7.1.40	"Pyruvatekinase."	Q43117	PWY-1042	glycolysis IV (plant cytosol)	PEPDEPHOS-RXN	EC-2.7.1.40	GN7V-56812-MONOMER	pyruvate kinase	GN7V-56812	Glyma.10G201100.1.p	"Glycolysis / Gluconeogenesis"	1.60686	0.441771	-1.21075
CL2324Contig1	ref|XP_020687923.1| pyruvate dehydrogenase E1 component subunit ...	1.2.4.1	"Pyruvatedehydrogenase(acetyl-transferring)."	O64688	PYRUVDEHYD-PWY	pyruvate decarboxylation to acetyl CoA	RXN0-1134	EC-1.2.4.1	AT5G50850-MONOMER		AT5G50850	AT5G50850.1	"Glycolysis / Gluconeogenesis"	1.63303	0.726774	-0.949242
scaffold13679	ref|XP_020688944.1| dihydrolipoyllysine-residue acetyltransferas...	2.3.1.12	"Dihydrolipoyllysine-residueacetyltransferase."	Q9C8P0	PYRUVDEHYD-PWY	pyruvate decarboxylation to acetyl CoA	RXN0-1133	EC-2.3.1.12	GN7V-56825-MONOMER	dihydrolipoyllysine-residue acetyltransferase	GN7V-56825	Glyma.20G189500.1.p	"Glycolysis / Gluconeogenesis"	1.64044	0.947059	-0.737628
scaffold21682	ref|XP_020704442.1| phosphoglucomutase, cytoplasmic [Dendrobium ...	5.4.2.2	"Phosphoglucomutase(alpha-D-glucose-1,6-bisphosphate-dependent)."	P93804	PWYQT-4466	superpathway of sucrose and starch metabolism I (non-photosynthetic tissue)	PHOSPHOGLUCMUT-RXN	EC-5.4.2.2	GN7V-46012-MONOMER	phosphoglucomutase (glucose-cofactor)	GN7V-46012	Glyma.03G042000.1.p	"Glycolysis / Gluconeogenesis"	1.65868	-0.701861	-2.40609
CL7125Contig1	ref|XP_020589724.1| aldose 1-epimerase-like [Phalaenopsis equest...	5.1.3.3	"Aldose1-epimerase."	Q9GKX6	PWY-6317	D-galactose degradation I (Leloir pathway)	ALDOSE1EPIM-RXN	EC-5.1.3.3	G3F-8739-MONOMER	Solyc09g074870.3.1	G3F-8739	Solyc09g074870.3.1	"Glycolysis / Gluconeogenesis"	1.67786	-	-1.28962
CL2228Contig1	ref|XP_018826631.1| PREDICTED: phosphoglucomutase, cytoplasmic-l...	5.4.2.2	"Phosphoglucomutase(alpha-D-glucose-1,6-bisphosphate-dependent)."	Q9SCY0	PWYQT-4466	superpathway of sucrose and starch metabolism I (non-photosynthetic tissue)	PHOSPHOGLUCMUT-RXN	EC-5.4.2.2	GN7V-46012-MONOMER	phosphoglucomutase (glucose-cofactor)	GN7V-46012	Glyma.03G042000.1.p	"Glycolysis / Gluconeogenesis"	1.67974	-0.771279	-2.49664
CL2344Contig1	ref|XP_020099941.1| phosphoglycerate kinase 3, cytosolic-like [A...	2.7.2.3	"Phosphoglyceratekinase."	Q42962	PWY66-399	gluconeogenesis III	PHOSGLYPHOS-RXN	EC-2.7.2.3	GN7V-68031-MONOMER	phosphoglycerate kinase	GN7V-68031	Glyma.13G045400.3.p	"Glycolysis / Gluconeogenesis"	1.73688	0.641973	-1.13343
CL1308Contig1	ref|XP_020580944.1| aldose 1-epimerase [Phalaenopsis equestris]	5.1.3.3	"Aldose1-epimerase."	Q5EA79	PWY-6317	D-galactose degradation I (Leloir pathway)	ALDOSE1EPIM-RXN	EC-5.1.3.3	G3F-8739-MONOMER	Solyc09g074870.3.1	G3F-8739	Solyc09g074870.3.1	"Glycolysis / Gluconeogenesis"	1.78017	1.26516	-0.558365
scaffold25738	ref|XP_020686790.1| dihydrolipoyl dehydrogenase 2, chloroplastic...	1.8.1.4	"Dihydrolipoyldehydrogenase."	F4JLP5	GLYCLEAV-PWY	glycine cleavage	RXN-8629	EC-1.8.1.4	GN7V-44215-MONOMER	dihydrolipoyl dehydrogenase	GN7V-44215	Glyma.20G019600.1.p	"Glycolysis / Gluconeogenesis"	2.05455	1.54983	-
scaffold10986	ref|XP_020689384.1| 2,3-bisphosphoglycerate-independent phosphog...	5.4.2.12	"Phosphoglyceratemutase(2,3-diphosphoglycerate-independent)."	P35493	PWY-1042	glycolysis IV (plant cytosol)	3PGAREARR-RXN	EC-5.4.2.12	GN7V-67556-MONOMER	2,3-bisphosphoglycerate-independent phosphoglycerate mutase	GN7V-67556	Glyma.18G279400.2.p	"Glycolysis / Gluconeogenesis"	2.24277	1.04689	-1.23453
C234357	gb|OAY70489.1| Aldose 1-epimerase [Ananas comosus]	5.1.3.3	"Aldose1-epimerase."	Q66HG4	PWY-6317	D-galactose degradation I (Leloir pathway)	ALDOSE1EPIM-RXN	EC-5.1.3.3	G3F-8739-MONOMER	Solyc09g074870.3.1	G3F-8739	Solyc09g074870.3.1	"Glycolysis / Gluconeogenesis"	2.28317	-	-2.90409
CL3159Contig1	ref|XP_020704800.1| pyruvate kinase, cytosolic isozyme-like [Den...	2.7.1.40	"Pyruvatekinase."	P22200	PWY-1042	glycolysis IV (plant cytosol)	PEPDEPHOS-RXN	EC-2.7.1.40	GN7V-56812-MONOMER	pyruvate kinase	GN7V-56812	Glyma.10G201100.1.p	"Glycolysis / Gluconeogenesis"	2.34739	-0.238449	-2.63063
scaffold1022	ref|XP_012485850.1| PREDICTED: enolase-like isoform X2 [Gossypiu...	4.2.1.11	"Phosphopyruvatehydratase."	P42895	PWY-7115	C4 photosynthetic carbon assimilation cycle, NAD-ME type	RXN0-5224	EC-4.2.1.1	G37-14225-MONOMER	carbonic anhydrase	G37-14225	Potri.001G348900.1	"Glycolysis / Gluconeogenesis"	2.35103	0.670379	-1.7259
scaffold1025	ref|XP_020085239.1| enolase [Ananas comosus]	4.2.1.11	"Phosphopyruvatehydratase."	P42896	PWY66-399	gluconeogenesis III	2PGADEHYDRAT-RXN	EC-4.2.1.11	GN7V-55581-MONOMER	phosphopyruvate hydratase	GN7V-55581	Glyma.09G153900.1.p	"Glycolysis / Gluconeogenesis"	2.37135	0.620509	-1.79683
scaffold24428	ref|XP_020699800.1| plastidial pyruvate kinase 2-like [Dendrobiu...	2.7.1.40	"Pyruvatekinase."	Q9FLW9	PWY-1042	glycolysis IV (plant cytosol)	PEPDEPHOS-RXN	EC-2.7.1.40	GN7V-56812-MONOMER	pyruvate kinase	GN7V-56812	Glyma.10G201100.1.p	"Glycolysis / Gluconeogenesis"	2.38317	-1.02318	-3.43775
scaffold1322	ref|XP_020593867.1| B3 domain-containing protein Os11g0197600-li...	4.1.1.1	"Pyruvatedecarboxylase."	A2XFI3	PWY-7238	sucrose biosynthesis II	RXN-14353	EC-2.4.1.1	G5X-4380-MONOMER	SHG &alpha;-glucan phosphorylase	G5X-4380	Sp_008600_oszt.t1	"Glycolysis / Gluconeogenesis"	2.52756	2.341	-
scaffold18135	ref|XP_010908128.1| PREDICTED: alcohol dehydrogenase-like 4 isof...	1.1.1.1	"Alcoholdehydrogenase."	A1L4Y2	PWY-6333	acetaldehyde biosynthesis I	ALCOHOL-DEHYDROG-RXN	EC-1.1.1.1	GIO2-535-MONOMER	alcohol dehydrogenase	GIO2-535	ADH1	"Glycolysis / Gluconeogenesis"	2.6028	3.07787	-
scaffold8714	gb|ONK67056.1| uncharacterized protein A4U43_C06F15210 [Asparagu...	2.3.1.12	"Dihydrolipoyllysine-residueacetyltransferase."	Q9SQI8	PYRUVDEHYD-PWY	pyruvate decarboxylation to acetyl CoA	RXN0-1133	EC-2.3.1.12	GN7V-56825-MONOMER	dihydrolipoyllysine-residue acetyltransferase	GN7V-56825	Glyma.20G189500.1.p	"Glycolysis / Gluconeogenesis"	2.69336	2.44262	-
scaffold1321	ref|XP_020695498.1| pyruvate dehydrogenase E1 component subunit ...	4.1.1.1	"Pyruvatedecarboxylase."	A2XFI3	PWY-5486	pyruvate fermentation to ethanol II	RXN-6161	EC-4.1.1.1	GIO2-44-MONOMER	pyruvate decarboxylase	GIO2-44	PDC3	"Glycolysis / Gluconeogenesis"	3.36252	1.07061	-2.33043
CL1085Contig1	ref|XP_020577105.1| aldose 1-epimerase-like [Phalaenopsis equest...	5.1.3.3	"Aldose1-epimerase."	Q8K157	PWY-6317	D-galactose degradation I (Leloir pathway)	ALDOSE1EPIM-RXN	EC-5.1.3.3	G3F-8739-MONOMER	Solyc09g074870.3.1	G3F-8739	Solyc09g074870.3.1	"Glycolysis / Gluconeogenesis"	3.38611	-	-3.96823
CL3511Contig1	ref|XP_020677122.1| alcohol dehydrogenase 3-like [Dendrobium cat...	1.1.1.1	"Alcoholdehydrogenase."	P28032	PWY-6333	acetaldehyde biosynthesis I	ALCOHOL-DEHYDROG-RXN	EC-1.1.1.1	GIO2-535-MONOMER	alcohol dehydrogenase	GIO2-535	ADH1	"Glycolysis / Gluconeogenesis"	3.7945	-	-2.82074
CL357Contig1	ref|XP_022009565.1| phosphoglucomutase, chloroplastic isoform X1...	5.4.2.2	"Phosphoglucomutase(alpha-D-glucose-1,6-bisphosphate-dependent)."	Q9M4G5	PWYQT-4466	superpathway of sucrose and starch metabolism I (non-photosynthetic tissue)	PHOSPHOGLUCMUT-RXN	EC-5.4.2.2	GN7V-46012-MONOMER	phosphoglucomutase (glucose-cofactor)	GN7V-46012	Glyma.03G042000.1.p	"Glycolysis / Gluconeogenesis"	3.9177	-1.40791	-5.37236
C196649	ref|XP_020587343.1| protein SIEVE ELEMENT OCCLUSION B-like [Phal...	5.3.1.9	"Glucose-6-phosphateisomerase."	Q8UI94	PWY-621	sucrose degradation III (sucrose invertase)	PGLUCISOM-RXN	EC-5.3.1.9	GN7V-43227-MONOMER	glucose-6-phosphate isomerase	GN7V-43227	Glyma.04G092400.1.p	"Glycolysis / Gluconeogenesis"	4.33472	-	-7.57333
CL842Contig1	ref|XP_020680992.1| alcohol dehydrogenase 1-like [Dendrobium cat...	1.1.1.1	"Alcoholdehydrogenase."	Q2R8Z5	PWY-6333	acetaldehyde biosynthesis I	ALCOHOL-DEHYDROG-RXN	EC-1.1.1.1	GIO2-535-MONOMER	alcohol dehydrogenase	GIO2-535	ADH1	"Glycolysis / Gluconeogenesis"	4.79147	1.37909	-3.45791
CL7630Contig1	ref|XP_020588705.1| aldo-keto reductase family 4 member C9-like ...	1.1.1.21	"Aldehydereductase."	P23901	PWY-6333	acetaldehyde biosynthesis I	ALCOHOL-DEHYDROG-RXN	EC-1.1.1.1	GIO2-535-MONOMER	alcohol dehydrogenase	GIO2-535	ADH1	"Glycolysis / Gluconeogenesis"	4.99202	-	-4.33575
C122146	ref|XP_020678430.1| alcohol dehydrogenase-like 7, partial [Dendr...	1.1.1.1	"Alcoholdehydrogenase."	Q9FH04	PWY-6333	acetaldehyde biosynthesis I	ALCOHOL-DEHYDROG-RXN	EC-1.1.1.1	GIO2-535-MONOMER	alcohol dehydrogenase	GIO2-535	ADH1	"Glycolysis / Gluconeogenesis"	5.33367	-	-5.38921
C128010	gb|EUC57369.1| mannitol-1-phosphate dehydrogenase [Rhizoctonia s...	1.1.1.1	"Alcoholdehydrogenase."	P41747	PWY-6333	acetaldehyde biosynthesis I	ALCOHOL-DEHYDROG-RXN	EC-1.1.1.1	GIO2-535-MONOMER	alcohol dehydrogenase	GIO2-535	ADH1	"Glycolysis / Gluconeogenesis"	5.81119	-	-5.86698
CL8942Contig1	gb|ABW83183.1| alcohol dehydrogenase 1 [Zea mays subsp. mays] >g...	1.1.1.1	"Alcoholdehydrogenase."	Q07264	PWY-6333	acetaldehyde biosynthesis I	ALCOHOL-DEHYDROG-RXN	EC-1.1.1.1	GIO2-535-MONOMER	alcohol dehydrogenase	GIO2-535	ADH1	"Glycolysis / Gluconeogenesis"	5.9957	-	-
scaffold13485	ref|XP_020596238.1| alcohol dehydrogenase 3-like [Phalaenopsis e...	1.1.1.1	"Alcoholdehydrogenase."	Q2R8Z5	PWY-6333	acetaldehyde biosynthesis I	ALCOHOL-DEHYDROG-RXN	EC-1.1.1.1	GIO2-535-MONOMER	alcohol dehydrogenase	GIO2-535	ADH1	"Glycolysis / Gluconeogenesis"	6.01824	-	-6.07314
scaffold22155	gb|OKY59472.1| Enolase [Phlebia centrifuga]	4.2.1.11	"Phosphopyruvatehydratase."	P42894	PWY66-399	gluconeogenesis III	2PGADEHYDRAT-RXN	EC-4.2.1.11	GN7V-55581-MONOMER	phosphopyruvate hydratase	GN7V-55581	Glyma.09G153900.1.p	"Glycolysis / Gluconeogenesis"	7.2438	-	-7.29967
C173786	emb|CCO36034.1| aldehyde dehydrogenase (NAD+) [Rhizoctonia solan...	1.2.1.3	"Aldehydedehydrogenase(NAD(+))."	O74187	PWY-2501	fatty acid &alpha;-oxidation I	RXN-4142	EC-1.2.1.3	GN7V-43481-MONOMER	aldehyde dehydrogenase (NAD<small><sup>+</sup></small>)	GN7V-43481	Glyma.14G152100.1.p	"Glycolysis / Gluconeogenesis"	7.315	-	-4.22789
scaffold11088	gb|OEL33025.1| Alcohol dehydrogenase-like 2 [Dichanthelium oligo...	1.1.1.1	"Alcoholdehydrogenase."	Q0V7W6	PWY-6333	acetaldehyde biosynthesis I	ALCOHOL-DEHYDROG-RXN	EC-1.1.1.1	GIO2-535-MONOMER	alcohol dehydrogenase	GIO2-535	ADH1	"Glycolysis / Gluconeogenesis"	7.44791	-	-7.5042
CL7482Contig1	ref|XP_020597178.1| LOW QUALITY PROTEIN: alcohol dehydrogenase-l...	1.1.1.1	"Alcoholdehydrogenase."	Q9SK87	PWY-6333	acetaldehyde biosynthesis I	ALCOHOL-DEHYDROG-RXN	EC-1.1.1.1	GIO2-535-MONOMER	alcohol dehydrogenase	GIO2-535	ADH1	"Glycolysis / Gluconeogenesis"	8.8194	-	-8.87567
scaffold16517	ref|XP_020695501.1| aldehyde dehydrogenase family 3 member F1-li...	1.2.1.3	"Aldehydedehydrogenase(NAD(+))."	Q70E96	PWY-2501	fatty acid &alpha;-oxidation I	RXN-4142	EC-1.2.1.3	GN7V-43481-MONOMER	aldehyde dehydrogenase (NAD<small><sup>+</sup></small>)	GN7V-43481	Glyma.14G152100.1.p	"Glycolysis / Gluconeogenesis"	8.96088	6.79208	-2.23285
scaffold23832	emb|CUA69810.1| phosphoglucomutase [Rhizoctonia solani]	5.4.2.2	"Phosphoglucomutase(alpha-D-glucose-1,6-bisphosphate-dependent)."	Q4WY53	PWYQT-4466	superpathway of sucrose and starch metabolism I (non-photosynthetic tissue)	PHOSPHOGLUCMUT-RXN	EC-5.4.2.2	GN7V-46012-MONOMER	phosphoglucomutase (glucose-cofactor)	GN7V-46012	Glyma.03G042000.1.p	"Glycolysis / Gluconeogenesis"	9.60719	-	-9.66368
C233893	gb|KIJ47253.1| hypothetical protein M422DRAFT_45819 [Sphaerobolu...	1.2.1.12	"Glyceraldehyde-3-phosphatedehydrogenase(phosphorylating)."	Q9UR38	PWY66-399	gluconeogenesis III	GAPOXNPHOSPHN-RXN	EC-1.2.1.12	GN7V-45370-MONOMER	glyceraldehyde-3-phosphate dehydrogenase (phosphorylating)	GN7V-45370	Glyma.19G078300.1.p	"Glycolysis / Gluconeogenesis"	11.2735	-	-11.33
C117640	emb|CCO36035.1| aldehyde dehydrogenase (NAD+) [Rhizoctonia solan...	1.2.1.3	"Aldehydedehydrogenase(NAD(+))."	O74187	PWY-2501	fatty acid &alpha;-oxidation I	RXN-4142	EC-1.2.1.3	GN7V-43481-MONOMER	aldehyde dehydrogenase (NAD<small><sup>+</sup></small>)	GN7V-43481	Glyma.14G152100.1.p	"Glycolysis / Gluconeogenesis"	-	-	-
C122600	gb|KDN44404.1| hypothetical protein RSAG8_05451, partial [Rhizoc...	4.1.1.49	"Phosphoenolpyruvatecarboxykinase(ATP)."	O43112	PWY-561	superpathway of glyoxylate cycle and fatty acid degradation	PEPCARBOXYKIN-RXN	EC-4.1.1.49	GN7V-44890-MONOMER	phospho<i>enol</i>pyruvate carboxykinase (ATP)	GN7V-44890	Glyma.04G089700.1.p	"Glycolysis / Gluconeogenesis"	-	-	-
C138506	gb|ELU35711.1| Aldedh domain-containing protein [Rhizoctonia sol...	1.2.1.3	"Aldehydedehydrogenase(NAD(+))."	P08157	PWY-2501	fatty acid &alpha;-oxidation I	RXN-4142	EC-1.2.1.3	GN7V-43481-MONOMER	aldehyde dehydrogenase (NAD<small><sup>+</sup></small>)	GN7V-43481	Glyma.14G152100.1.p	"Glycolysis / Gluconeogenesis"	-	-	-
C139398	ref|XP_020691128.1| ATP-dependent 6-phosphofructokinase 3-like i...	2.7.1.11	"6-phosphofructokinase."	Q9C5J7	PWY-1042	glycolysis IV (plant cytosol)	6PFRUCTPHOS-RXN	EC-2.7.1.11	GN7V-52451-MONOMER	6-phosphofructokinase	GN7V-52451	Glyma.20G195700.1.p	"Glycolysis / Gluconeogenesis"	-	-	-
C150986	ref|XP_020597166.1| LOW QUALITY PROTEIN: L-lactate dehydrogenase...	1.1.1.27	"L-lactatedehydrogenase."	P22988	PWY-5481	pyruvate fermentation to lactate	L-LACTATE-DEHYDROGENASE-RXN	EC-1.1.1.27	GN7V-56438-MONOMER	<small>L</small>-lactate dehydrogenase	GN7V-56438	Glyma.11G031600.1.p	"Glycolysis / Gluconeogenesis"	-	-	-
C166862	ref|XP_020693204.1| F-box protein SKIP5 [Dendrobium catenatum]	1.1.1.1	"Alcoholdehydrogenase."	Q54TC2	PWY-6333	acetaldehyde biosynthesis I	ALCOHOL-DEHYDROG-RXN	EC-1.1.1.1	GIO2-535-MONOMER	alcohol dehydrogenase	GIO2-535	ADH1	"Glycolysis / Gluconeogenesis"	-	-	-
C173120	gb|KQK87942.1| hypothetical protein SETIT_036762mg [Setaria ital...	1.2.4.1	"Pyruvatedehydrogenase(acetyl-transferring)."	Q10G39	PYRUVDEHYD-PWY	pyruvate decarboxylation to acetyl CoA	RXN0-1134	EC-1.2.4.1	AT5G50850-MONOMER		AT5G50850	AT5G50850.1	"Glycolysis / Gluconeogenesis"	-	-	-
C178930	ref|XP_020701649.1| phosphoglycerate mutase-like protein AT74 [D...	5.4.2.11	"Phosphoglyceratemutase(2,3-diphosphoglycerate-dependent)."	C5BJ25	PWY66-399	gluconeogenesis III	RXN-15513	EC-5.4.2.11	GN7V-47764-MONOMER	Glyma.14G170700.1.p	GN7V-47764	Glyma.14G170700.1.p	"Glycolysis / Gluconeogenesis"	-	-	-
C183998	ref|XP_015872742.1| PREDICTED: putative aminoacrylate hydrolase ...	2.3.1.12	"Dihydrolipoyllysine-residueacetyltransferase."	Q59695	PYRUVDEHYD-PWY	pyruvate decarboxylation to acetyl CoA	RXN0-1133	EC-2.3.1.12	GN7V-56825-MONOMER	dihydrolipoyllysine-residue acetyltransferase	GN7V-56825	Glyma.20G189500.1.p	"Glycolysis / Gluconeogenesis"	-	-	-
C209079	ref|XP_020685439.1| L-lactate dehydrogenase B [Dendrobium catena...	1.1.1.27	"L-lactatedehydrogenase."	P22989	PWY-5481	pyruvate fermentation to lactate	L-LACTATE-DEHYDROGENASE-RXN	EC-1.1.1.27	GN7V-56438-MONOMER	<small>L</small>-lactate dehydrogenase	GN7V-56438	Glyma.11G031600.1.p	"Glycolysis / Gluconeogenesis"	-	-	-1.73674
C235035	ref|XP_020695585.1| lipoamide acyltransferase component of branc...	2.3.1.168	"Dihydrolipoyllysine-residue(2-methylpropanoyl)transferase."	Q9M7Z1	PWY-5046	2-oxoisovalerate decarboxylation to isobutanoyl-CoA	2.3.1.168-RXN	EC-2.3.1.168	AT3G06850-MONOMER	dihydrolipoamide branched chain acyltransferase	AT3G06850	BCE2	"Glycolysis / Gluconeogenesis"	-	-	-
C235427	ref|XP_003574540.1| PREDICTED: NADP-dependent glyceraldehyde-3-p...	1.2.1.9	"Glyceraldehyde-3-phosphatedehydrogenase(NADP(+))."	Q8LK61	PWY-1042	glycolysis IV (plant cytosol)	1.2.1.9-RXN	EC-1.2.1.9	GN7V-40845-MONOMER	glyceraldehyde-3-phosphate dehydrogenase (NADP<small><sup>+</sup></small>)	GN7V-40845	Glyma.17G075300.1.p	"Glycolysis / Gluconeogenesis"	-	1.56124	1.65951
C30897	gb|OMO54913.1| Alcohol dehydrogenase superfamily, zinc-type [Cor...	1.1.1.1	"Alcoholdehydrogenase."	P14675	PWY-6333	acetaldehyde biosynthesis I	ALCOHOL-DEHYDROG-RXN	EC-1.1.1.1	GIO2-535-MONOMER	alcohol dehydrogenase	GIO2-535	ADH1	"Glycolysis / Gluconeogenesis"	-	-	-
C32163	gb|ONM62564.1| Aldehyde dehydrogenase [Zea mays]	1.2.1.3	"Aldehydedehydrogenase(NAD(+))."	Q8VXQ2	PWY-2501	fatty acid &alpha;-oxidation I	RXN-4142	EC-1.2.1.3	GN7V-43481-MONOMER	aldehyde dehydrogenase (NAD<small><sup>+</sup></small>)	GN7V-43481	Glyma.14G152100.1.p	"Glycolysis / Gluconeogenesis"	-	-	-
C33689	gb|JAT45832.1| putative aldo-keto reductase 2, partial [Anthuriu...	1.1.1.317	"Perakinereductase."	Q3L181	VALDEG-PWY	L-valine degradation I	3-HYDROXYISOBUTYRATE-DEHYDROGENASE-RXN	EC-1.1.1.31	GN7V-56370-MONOMER	3-hydroxyisobutyrate dehydrogenase	GN7V-56370	Glyma.09G025100.1.p	"Glycolysis / Gluconeogenesis"	-	-	-
C34381	ref|XP_010066058.1| PREDICTED: pyruvate decarboxylase 2 [Eucalyp...	4.1.1.1	"Pyruvatedecarboxylase."	Q05326	PWY-5486	pyruvate fermentation to ethanol II	RXN-6161	EC-4.1.1.1	GIO2-44-MONOMER	pyruvate decarboxylase	GIO2-44	PDC3	"Glycolysis / Gluconeogenesis"	-	-	-
C34951	ref|XP_009622198.1| PREDICTED: probable fructose-bisphosphate al...	4.1.2.13	"Fructose-bisphosphatealdolase."	Q9ZU52	PWY66-399	gluconeogenesis III	F16ALDOLASE-RXN	EC-4.1.2.13	GN7V-40724-MONOMER	fructose-bisphosphate aldolase	GN7V-40724	Glyma.02G303000.1.p	"Glycolysis / Gluconeogenesis"	-	-	-
C39017	gb|AAL07045.2| putative pyruvate kinase [Arabidopsis thaliana]	2.7.1.40	"Pyruvatekinase."	Q43117	PWY-1042	glycolysis IV (plant cytosol)	PEPDEPHOS-RXN	EC-2.7.1.40	GN7V-56812-MONOMER	pyruvate kinase	GN7V-56812	Glyma.10G201100.1.p	"Glycolysis / Gluconeogenesis"	-	-	-
C41281	ref|XP_020582445.1| aldehyde dehydrogenase family 7 member B4 [P...	1.2.1.3	"Aldehydedehydrogenase(NAD(+))."	Q41247	PWY-2501	fatty acid &alpha;-oxidation I	RXN-4142	EC-1.2.1.3	GN7V-43481-MONOMER	aldehyde dehydrogenase (NAD<small><sup>+</sup></small>)	GN7V-43481	Glyma.14G152100.1.p	"Glycolysis / Gluconeogenesis"	-	-	-
C41455	ref|XP_020696636.1| aldose 1-epimerase-like isoform X2 [Dendrobi...	5.1.3.3	"Aldose1-epimerase."	Q9GKX6	PWY-6317	D-galactose degradation I (Leloir pathway)	ALDOSE1EPIM-RXN	EC-5.1.3.3	G3F-8739-MONOMER	Solyc09g074870.3.1	G3F-8739	Solyc09g074870.3.1	"Glycolysis / Gluconeogenesis"	-	-	-
C43079	ref|XP_010685301.1| PREDICTED: aldehyde dehydrogenase family 7 m...	1.2.1.3	"Aldehydedehydrogenase(NAD(+))."	Q41247	PWY-2501	fatty acid &alpha;-oxidation I	RXN-4142	EC-1.2.1.3	GN7V-43481-MONOMER	aldehyde dehydrogenase (NAD<small><sup>+</sup></small>)	GN7V-43481	Glyma.14G152100.1.p	"Glycolysis / Gluconeogenesis"	-	-	-
C43245	ref|XP_020965573.1| uncharacterized protein LOC107612846 isoform...	1.3.1.103	"2-haloacrylatereductase."	Q59I44	NONOXIPENT-PWY	pentose phosphate pathway (non-oxidative branch)	RIBULP3EPIM-RXN	EC-5.1.3.1	GN7V-44965-MONOMER	ribulose-phosphate 3-epimerase	GN7V-44965	Glyma.16G059000.1.p	"Glycolysis / Gluconeogenesis"	-	-	-
C50747	ref|XP_020688307.1| aldose 1-epimerase [Dendrobium catenatum]	5.1.3.3	"Aldose1-epimerase."	P21955	PWY-6317	D-galactose degradation I (Leloir pathway)	ALDOSE1EPIM-RXN	EC-5.1.3.3	G3F-8739-MONOMER	Solyc09g074870.3.1	G3F-8739	Solyc09g074870.3.1	"Glycolysis / Gluconeogenesis"	-	-	-
C51011	emb|CAD33258.1| betaine aldehyde dehydrogenase [Crocus sativus]	1.2.1.8	"Betaine-aldehydedehydrogenase."	Q9STS1	PWY1F-353	glycine betaine biosynthesis III (plants)	BADH-RXN	EC-1.2.1.8	GN7V-50376-MONOMER	betaine-aldehyde dehydrogenase	GN7V-50376	Glyma.06G186300.1.p	"Glycolysis / Gluconeogenesis"	-	5.31801	-
C53161	ref|XP_020149260.1| 2-oxoisovalerate dehydrogenase subunit alpha...	1.2.4.4	"3-methyl-2-oxobutanoatedehydrogenase(2-methylpropanoyl-transferring)."	Q84JL2	PWY-5046	2-oxoisovalerate decarboxylation to isobutanoyl-CoA	1.2.4.4-RXN	EC-1.2.4.4	GN7V-63062-MONOMER	3-methyl-2-oxobutanoate dehydrogenase (2-methylpropanoyl-transferring)<p	GN7V-63062	Glyma.03G070200.1.p	"Glycolysis / Gluconeogenesis"	-	-	-
C53233	ref|XP_020594565.1| alcohol dehydrogenase-like 3 [Phalaenopsis e...	1.1.1.1	"Alcoholdehydrogenase."	A1L4Y2	PWY-6333	acetaldehyde biosynthesis I	ALCOHOL-DEHYDROG-RXN	EC-1.1.1.1	GIO2-535-MONOMER	alcohol dehydrogenase	GIO2-535	ADH1	"Glycolysis / Gluconeogenesis"	-	-	-
C55919	ref|XP_020588566.1| fructose-1,6-bisphosphatase, cytosolic [Phal...	3.1.3.11	"Fructose-bisphosphatase."	Q43139	PWY66-399	gluconeogenesis III	F16BDEPHOS-RXN	EC-3.1.3.11	GN7V-52888-MONOMER	fructose-bisphosphatase	GN7V-52888	Glyma.15G050100.1.p	"Glycolysis / Gluconeogenesis"	-	-	-
C59289	ref|XP_020082643.1| alcohol dehydrogenase-like 3 [Ananas comosus]	1.1.1.1	"Alcoholdehydrogenase."	Q9SK86	PWY-6333	acetaldehyde biosynthesis I	ALCOHOL-DEHYDROG-RXN	EC-1.1.1.1	GIO2-535-MONOMER	alcohol dehydrogenase	GIO2-535	ADH1	"Glycolysis / Gluconeogenesis"	-	-	-
C59649	ref|XP_020693401.1| fructose-bisphosphate aldolase, chloroplasti...	4.1.2.13	"Fructose-bisphosphatealdolase."	Q9SJU4	PWY66-399	gluconeogenesis III	F16ALDOLASE-RXN	EC-4.1.2.13	GN7V-40724-MONOMER	fructose-bisphosphate aldolase	GN7V-40724	Glyma.02G303000.1.p	"Glycolysis / Gluconeogenesis"	-	6.39893	6.39251
C62947	emb|CCO29781.1| phosphoenolpyruvate carboxykinase (ATP) [Rhizoct...	4.1.1.49	"Phosphoenolpyruvatecarboxykinase(ATP)."	Q6FRR0	PWY-561	superpathway of glyoxylate cycle and fatty acid degradation	PEPCARBOXYKIN-RXN	EC-4.1.1.49	GN7V-44890-MONOMER	phospho<i>enol</i>pyruvate carboxykinase (ATP)	GN7V-44890	Glyma.04G089700.1.p	"Glycolysis / Gluconeogenesis"	-	-	-
C74765	emb|CCO26501.1| S-(hydroxymethyl)glutathione dehydrogenase / alc...	1.1.1.284	"S-(hydroxymethyl)glutathionedehydrogenase."	P0CL53	PWY-1801	formaldehyde oxidation II (glutathione-dependent)	RXN-2962	EC-1.1.1.284	GN7V-49268-MONOMER	formaldehyde dehydrogenase	GN7V-49268	Glyma.10G041000.1.p	"Glycolysis / Gluconeogenesis"	-	-	-
C77745	ref|XP_020585664.1| LOW QUALITY PROTEIN: dihydrolipoyllysine-res...	2.3.1.12	"Dihydrolipoyllysine-residueacetyltransferase."	Q9SQI8	PYRUVDEHYD-PWY	pyruvate decarboxylation to acetyl CoA	RXN0-1133	EC-2.3.1.12	GN7V-56825-MONOMER	dihydrolipoyllysine-residue acetyltransferase	GN7V-56825	Glyma.20G189500.1.p	"Glycolysis / Gluconeogenesis"	-	-	-
C92182	ref|XP_020577316.1| plastidial pyruvate kinase 4, chloroplastic ...	2.7.1.40	"Pyruvatekinase."	Q9M3B6	PWY-1042	glycolysis IV (plant cytosol)	PEPDEPHOS-RXN	EC-2.7.1.40	GN7V-56812-MONOMER	pyruvate kinase	GN7V-56812	Glyma.10G201100.1.p	"Glycolysis / Gluconeogenesis"	-	-	-
C94834	gb|KDN44783.1| hypothetical protein RSAG8_05256, partial [Rhizoc...	1.1.1.1	"Alcoholdehydrogenase."	Q07288	PWY-6333	acetaldehyde biosynthesis I	ALCOHOL-DEHYDROG-RXN	EC-1.1.1.1	GIO2-535-MONOMER	alcohol dehydrogenase	GIO2-535	ADH1	"Glycolysis / Gluconeogenesis"	-	-	-
C98086	emb|CCO29782.1| phosphoenolpyruvate carboxykinase (ATP) [Rhizoct...	4.1.1.49	"Phosphoenolpyruvatecarboxykinase(ATP)."	Q6FRR0	PWY66-399	gluconeogenesis III	PYRUVATE-CARBOXYLASE-RXN	EC-6.4.1.1	G3G-7554-MONOMER	pyruvate carboxylase	G3G-7554	TRIUR3_19944-P1	"Glycolysis / Gluconeogenesis"	-	-	-
CL1219Contig2	gb|KDO58023.1| hypothetical protein CISIN_1g015111mg [Citrus sin...	3.1.3.11	"Fructose-bisphosphatase."	O64422	PWY66-399	gluconeogenesis III	F16BDEPHOS-RXN	EC-3.1.3.11	GN7V-52888-MONOMER	fructose-bisphosphatase	GN7V-52888	Glyma.15G050100.1.p	"Glycolysis / Gluconeogenesis"	-	5.11015	5.89043
CL1837Contig1	ref|XP_020673289.1| dihydrolipoyllysine-residue acetyltransferas...	2.3.1.12	"Dihydrolipoyllysine-residueacetyltransferase."	Q0WQF7	PYRUVDEHYD-PWY	pyruvate decarboxylation to acetyl CoA	RXN0-1133	EC-2.3.1.12	GN7V-56825-MONOMER	dihydrolipoyllysine-residue acetyltransferase	GN7V-56825	Glyma.20G189500.1.p	"Glycolysis / Gluconeogenesis"	-	-0.499986	-0.582021
CL2174Contig1	gb|EMS61639.1| Triosephosphate isomerase, cytosolic [Triticum ur...	5.3.1.1	"Triose-phosphateisomerase."	P21820	PWY66-399	gluconeogenesis III	TRIOSEPISOMERIZATION-RXN	EC-5.3.1.1	GN7V-44268-MONOMER	triose-phosphate isomerase	GN7V-44268	Glyma.10G059500.1.p	"Glycolysis / Gluconeogenesis"	-	-	0.320369
CL2381Contig1	ref|XP_020588716.1| phosphoglycerate kinase, chloroplastic, part...	2.7.2.3	"Phosphoglyceratekinase."	Q42961	PWY66-399	gluconeogenesis III	PHOSGLYPHOS-RXN	EC-2.7.2.3	GN7V-68031-MONOMER	phosphoglycerate kinase	GN7V-68031	Glyma.13G045400.3.p	"Glycolysis / Gluconeogenesis"	-	3.63793	3.31603
CL2524Contig2	ref|XP_020672044.1| alcohol dehydrogenase class-3-like [Dendrobi...	1.1.1.1	"Alcoholdehydrogenase."	P80572	PWY-6333	acetaldehyde biosynthesis I	ALCOHOL-DEHYDROG-RXN	EC-1.1.1.1	GIO2-535-MONOMER	alcohol dehydrogenase	GIO2-535	ADH1	"Glycolysis / Gluconeogenesis"	-	-	-
CL2815Contig1	ref|XP_020682931.1| triosephosphate isomerase, cytosolic-like [D...	5.3.1.1	"Triose-phosphateisomerase."	P21820	PWY66-399	gluconeogenesis III	TRIOSEPISOMERIZATION-RXN	EC-5.3.1.1	GN7V-44268-MONOMER	triose-phosphate isomerase	GN7V-44268	Glyma.10G059500.1.p	"Glycolysis / Gluconeogenesis"	-	-	0.500592
CL3293Contig1	ref|XP_020571061.1| LOW QUALITY PROTEIN: aldehyde dehydrogenase ...	1.2.1.3	"Aldehydedehydrogenase(NAD(+))."	Q8S528	PWY-2501	fatty acid &alpha;-oxidation I	RXN-4142	EC-1.2.1.3	GN7V-43481-MONOMER	aldehyde dehydrogenase (NAD<small><sup>+</sup></small>)	GN7V-43481	Glyma.14G152100.1.p	"Glycolysis / Gluconeogenesis"	-	1.28969	1.91226
CL3575Contig1	ref|XP_020702562.1| fructose-1,6-bisphosphatase, chloroplastic [...	3.1.3.11	"Fructose-bisphosphatase."	O64422	PWY66-399	gluconeogenesis III	F16BDEPHOS-RXN	EC-3.1.3.11	GN7V-52888-MONOMER	fructose-bisphosphatase	GN7V-52888	Glyma.15G050100.1.p	"Glycolysis / Gluconeogenesis"	-	5.99455	5.9902
CL3853Contig1	ref|WP_071243800.1| phosphoglycerate kinase, partial [Acinetobac...	2.7.2.3	"Phosphoglyceratekinase."	Q42961	PWY66-399	gluconeogenesis III	PHOSGLYPHOS-RXN	EC-2.7.2.3	GN7V-68031-MONOMER	phosphoglycerate kinase	GN7V-68031	Glyma.13G045400.3.p	"Glycolysis / Gluconeogenesis"	-	5.39643	4.4179
CL3913Contig1	ref|XP_020593762.1| transcription initiation factor IIB-like [Ph...	2.7.1.1	"Hexokinase."	Q2KNB9	PWY-621	sucrose degradation III (sucrose invertase)	GLUCOKIN-RXN	EC-2.7.1.1	GN7V-64116-MONOMER	glucokinase	GN7V-64116	Glyma.05G110500.1.p	"Glycolysis / Gluconeogenesis"	-	-	-
CL437Contig1	ref|XP_020703503.1| aldehyde dehydrogenase family 2 member B7, m...	1.2.1.3	"Aldehydedehydrogenase(NAD(+))."	Q8S528	PWY-2501	fatty acid &alpha;-oxidation I	RXN-4142	EC-1.2.1.3	GN7V-43481-MONOMER	aldehyde dehydrogenase (NAD<small><sup>+</sup></small>)	GN7V-43481	Glyma.14G152100.1.p	"Glycolysis / Gluconeogenesis"	-	0.243525	-
CL4417Contig1	ref|XP_020703329.1| uncharacterized protein LOC110114711 [Dendro...	5.4.2.12	"Phosphoglyceratemutase(2,3-diphosphoglycerate-independent)."	O27628	PWY-1042	glycolysis IV (plant cytosol)	3PGAREARR-RXN	EC-5.4.2.12	GN7V-67556-MONOMER	2,3-bisphosphoglycerate-independent phosphoglycerate mutase	GN7V-67556	Glyma.18G279400.2.p	"Glycolysis / Gluconeogenesis"	-	0.506956	-
CL4816Contig1	ref|XP_020687161.1| phosphoglycerate mutase-like protein 4 isofo...	3.1.3.3	"Phosphoserinephosphatase."	F4KI56	SERSYN-PWY	L-serine biosynthesis	RXN0-5114	EC-3.1.3.3	GN7V-64505-MONOMER	phosphoserine phosphatase	GN7V-64505	Glyma.04G162700.1.p	"Glycolysis / Gluconeogenesis"	-	-	-
CL4867Contig1	ref|XP_020584976.1| fructose-bisphosphate aldolase 1, chloroplas...	4.1.2.13	"Fructose-bisphosphatealdolase."	Q9ZU52	PWY66-399	gluconeogenesis III	F16ALDOLASE-RXN	EC-4.1.2.13	GN7V-40724-MONOMER	fructose-bisphosphate aldolase	GN7V-40724	Glyma.02G303000.1.p	"Glycolysis / Gluconeogenesis"	-	-	-
CL603Contig1	ref|XP_020682619.1| dihydrolipoyllysine-residue acetyltransferas...	2.3.1.12	"Dihydrolipoyllysine-residueacetyltransferase."	Q5M729	PYRUVDEHYD-PWY	pyruvate decarboxylation to acetyl CoA	RXN0-1133	EC-2.3.1.12	GN7V-56825-MONOMER	dihydrolipoyllysine-residue acetyltransferase	GN7V-56825	Glyma.20G189500.1.p	"Glycolysis / Gluconeogenesis"	-	-0.300224	-0.412743
CL6133Contig1	gb|EPS61750.1| hypothetical protein M569_13045, partial [Genlise...	3.1.3.11	"Fructose-bisphosphatase."	Q42796	PWY66-399	gluconeogenesis III	F16BDEPHOS-RXN	EC-3.1.3.11	GN7V-52888-MONOMER	fructose-bisphosphatase	GN7V-52888	Glyma.15G050100.1.p	"Glycolysis / Gluconeogenesis"	-	-	-
CL6255Contig1	ref|XP_020593337.1| aldehyde dehydrogenase family 3 member H1-li...	1.2.1.3	"Aldehydedehydrogenase(NAD(+))."	Q70DU8	PWY-2501	fatty acid &alpha;-oxidation I	RXN-4142	EC-1.2.1.3	GN7V-43481-MONOMER	aldehyde dehydrogenase (NAD<small><sup>+</sup></small>)	GN7V-43481	Glyma.14G152100.1.p	"Glycolysis / Gluconeogenesis"	-	-	-
CL6284Contig1	ref|XP_020691177.1| uncharacterized protein LOC110105853 [Dendro...	5.4.2.11	"Phosphoglyceratemutase(2,3-diphosphoglycerate-dependent)."	Q6MEW4	PWY66-399	gluconeogenesis III	RXN-15513	EC-5.4.2.11	GN7V-47764-MONOMER	Glyma.14G170700.1.p	GN7V-47764	Glyma.14G170700.1.p	"Glycolysis / Gluconeogenesis"	-	-	-1.60386
CL6406Contig1	gb|ABD35814.1| putative chloroplast fructose-bisphosphate aldola...	4.1.2.13	"Fructose-bisphosphatealdolase."	Q01517	PWY66-399	gluconeogenesis III	F16ALDOLASE-RXN	EC-4.1.2.13	GN7V-40724-MONOMER	fructose-bisphosphate aldolase	GN7V-40724	Glyma.02G303000.1.p	"Glycolysis / Gluconeogenesis"	-	-	-
CL6406Contig1	gb|ABD35814.1| putative chloroplast fructose-bisphosphate aldola...	4.1.2.13	"Fructose-bisphosphatealdolase."	Q01517	GLUTAMATE-DEG1-PWY	L-glutamate degradation I	GLUTAMATE-DEHYDROGENASE-RXN	EC-1.4.1.2	GN7V-42302-MONOMER	glutamate dehydrogenase	GN7V-42302	Glyma.02G072200.1.p	"Glycolysis / Gluconeogenesis"	-	-	-
CL6502Contig1	gb|EYU42548.1| hypothetical protein MIMGU_mgv1a003111mg [Erythra...	4.1.1.1	"Pyruvatedecarboxylase."	P51846	PWY-5486	pyruvate fermentation to ethanol II	RXN-6161	EC-4.1.1.1	GIO2-44-MONOMER	pyruvate decarboxylase	GIO2-44	PDC3	"Glycolysis / Gluconeogenesis"	-	-	-
CL7180Contig1	ref|XP_010923501.1| PREDICTED: pyruvate kinase isozyme A, chloro...	2.7.1.40	"Pyruvatekinase."	Q9LIK0	PWY-1042	glycolysis IV (plant cytosol)	PEPDEPHOS-RXN	EC-2.7.1.40	GN7V-56812-MONOMER	pyruvate kinase	GN7V-56812	Glyma.10G201100.1.p	"Glycolysis / Gluconeogenesis"	-	-	-
CL7362Contig1	gb|JAU19798.1| Hexokinase-1, partial [Noccaea caerulescens] >gi|...	2.7.1.1	"Hexokinase."	P93834	PWY-621	sucrose degradation III (sucrose invertase)	GLUCOKIN-RXN	EC-2.7.1.1	GN7V-64116-MONOMER	glucokinase	GN7V-64116	Glyma.05G110500.1.p	"Glycolysis / Gluconeogenesis"	-	-	-
CL7452Contig1	ref|XP_020686668.1| alcohol dehydrogenase-like 4 [Dendrobium cat...	1.1.1.1	"Alcoholdehydrogenase."	Q8VZ49	PWY-6333	acetaldehyde biosynthesis I	ALCOHOL-DEHYDROG-RXN	EC-1.1.1.1	GIO2-535-MONOMER	alcohol dehydrogenase	GIO2-535	ADH1	"Glycolysis / Gluconeogenesis"	-	-	-
CL826Contig1	ref|XP_020676533.1| aldehyde dehydrogenase family 3 member H1-li...	1.2.1.3	"Aldehydedehydrogenase(NAD(+))."	Q8VXQ2	PWY-2501	fatty acid &alpha;-oxidation I	RXN-4142	EC-1.2.1.3	GN7V-43481-MONOMER	aldehyde dehydrogenase (NAD<small><sup>+</sup></small>)	GN7V-43481	Glyma.14G152100.1.p	"Glycolysis / Gluconeogenesis"	-	-	-
CL8434Contig1	gb|AAX95074.1| Fructose-bisphosphate aldolase class-I [Oryza sat...	4.1.2.13	"Fructose-bisphosphatealdolase."	Q40677	PWY66-399	gluconeogenesis III	F16ALDOLASE-RXN	EC-4.1.2.13	GN7V-40724-MONOMER	fructose-bisphosphate aldolase	GN7V-40724	Glyma.02G303000.1.p	"Glycolysis / Gluconeogenesis"	-	6.55004	6.54535
CL8558Contig1	ref|NP_001052705.2| Os04g0404800 [Oryza sativa Japonica Group] >...	6.2.1.1	"Acetate--CoAligase."	B9DGD6	PWY66-21	ethanol degradation II	ACETATE--COA-LIGASE-RXN	EC-6.2.1.1	GN7V-55356-MONOMER	acetate-CoA ligase	GN7V-55356	Glyma.17G031800.1.p	"Glycolysis / Gluconeogenesis"	-	-	-
CL8628Contig1	ref|XP_017982872.1| PREDICTED: aldehyde dehydrogenase family 7 m...	1.2.1.3	"Aldehydedehydrogenase(NAD(+))."	Q9SYG7	PWY-2501	fatty acid &alpha;-oxidation I	RXN-4142	EC-1.2.1.3	GN7V-43481-MONOMER	aldehyde dehydrogenase (NAD<small><sup>+</sup></small>)	GN7V-43481	Glyma.14G152100.1.p	"Glycolysis / Gluconeogenesis"	-	-	-
CL867Contig1	ref|XP_020677963.1| acetyl-coenzyme A synthetase, chloroplastic/...	6.2.1.1	"Acetate--CoAligase."	B9DGD6	PWY66-21	ethanol degradation II	ACETATE--COA-LIGASE-RXN	EC-6.2.1.1	GN7V-55356-MONOMER	acetate-CoA ligase	GN7V-55356	Glyma.17G031800.1.p	"Glycolysis / Gluconeogenesis"	-	-	-
CL8682Contig1	gb|JAT59937.1| Enolase 2, partial [Anthurium amnicola]	4.2.1.11	"Phosphopyruvatehydratase."	P42895	PWY66-399	gluconeogenesis III	2PGADEHYDRAT-RXN	EC-4.2.1.11	GN7V-55581-MONOMER	phosphopyruvate hydratase	GN7V-55581	Glyma.09G153900.1.p	"Glycolysis / Gluconeogenesis"	-	-	-
CL9016Contig1	ref|XP_020588706.1| aldo-keto reductase family 4 member C9-like ...	1.1.1.21	"Aldehydereductase."	P23901	PWY-6333	acetaldehyde biosynthesis I	ALCOHOL-DEHYDROG-RXN	EC-1.1.1.1	GIO2-535-MONOMER	alcohol dehydrogenase	GIO2-535	ADH1	"Glycolysis / Gluconeogenesis"	-	-	-
CL9275Contig1	ref|XP_020702608.1| LOW QUALITY PROTEIN: aldo-keto reductase fam...	1.1.1.365	"D-galacturonatereductase."	O49133	PWY-6333	acetaldehyde biosynthesis I	ALCOHOL-DEHYDROG-RXN	EC-1.1.1.1	GIO2-535-MONOMER	alcohol dehydrogenase	GIO2-535	ADH1	"Glycolysis / Gluconeogenesis"	-	-	-
CL9308Contig1	ref|XP_020581938.1| pyruvate dehydrogenase E1 component subunit ...	1.2.4.1	"Pyruvatedehydrogenase(acetyl-transferring)."	Q38799	PYRUVDEHYD-PWY	pyruvate decarboxylation to acetyl CoA	RXN0-1134	EC-1.2.4.1	AT5G50850-MONOMER		AT5G50850	AT5G50850.1	"Glycolysis / Gluconeogenesis"	-	-	-
CL9444Contig1	gb|ONM30045.1| triose phosphate isomerase4 [Zea mays]	5.3.1.1	"Triose-phosphateisomerase."	P12863	PWY66-399	gluconeogenesis III	TRIOSEPISOMERIZATION-RXN	EC-5.3.1.1	GN7V-44268-MONOMER	triose-phosphate isomerase	GN7V-44268	Glyma.10G059500.1.p	"Glycolysis / Gluconeogenesis"	-	-	-
CL9719Contig1	ref|XP_020593498.1| reticulon-4-interacting protein 1, mitochond...	1.3.1.105	"2-methylene-furan-3-onereductase."	K4BW79	PWY-7409	phospholipid remodeling (phosphatidylethanolamine, yeast)	RXN-15035	EC-3.1.1.5	unknown	unknown	unknown	unknown	"Glycolysis / Gluconeogenesis"	-	0.557354	0.567574
scaffold10124	ref|XP_022002053.1| fructose-bisphosphate aldolase 1, chloroplas...	4.1.2.13	"Fructose-bisphosphatealdolase."	Q40677	PWY66-399	gluconeogenesis III	F16ALDOLASE-RXN	EC-4.1.2.13	GN7V-40724-MONOMER	fructose-bisphosphate aldolase	GN7V-40724	Glyma.02G303000.1.p	"Glycolysis / Gluconeogenesis"	-	10.5718	8.68534
scaffold10943	ref|XP_009383728.1| PREDICTED: dihydrolipoyl dehydrogenase, mito...	1.8.1.4	"Dihydrolipoyldehydrogenase."	Q9M5K3	GLYCLEAV-PWY	glycine cleavage	RXN-8629	EC-1.8.1.4	GN7V-44215-MONOMER	dihydrolipoyl dehydrogenase	GN7V-44215	Glyma.20G019600.1.p	"Glycolysis / Gluconeogenesis"	-	-	-
scaffold1096	ref|XP_020695478.1| aldehyde dehydrogenase family 3 member F1-li...	1.2.1.3	"Aldehydedehydrogenase(NAD(+))."	Q70E96	PWY-2501	fatty acid &alpha;-oxidation I	RXN-4142	EC-1.2.1.3	GN7V-43481-MONOMER	aldehyde dehydrogenase (NAD<small><sup>+</sup></small>)	GN7V-43481	Glyma.14G152100.1.p	"Glycolysis / Gluconeogenesis"	-	1.55531	-
scaffold11413	ref|XP_020581908.1| uncharacterized protein LOC110025660 isoform...	3.2.1.14	"Chitinase."	O24658	PWY-6902	chitin degradation II (Vibrio)	3.2.1.14-RXN	EC-3.2.1.14	GN7V-61064-MONOMER	chitinase	GN7V-61064	Glyma.10G138400.1.p	"Glycolysis / Gluconeogenesis"	-	-	-
scaffold12254	ref|XP_020687349.1| uncharacterized protein LOC110103117 [Dendro...	3.1.3.11	"Fructose-bisphosphatase."	P22418	PWY66-399	gluconeogenesis III	F16BDEPHOS-RXN	EC-3.1.3.11	GN7V-52888-MONOMER	fructose-bisphosphatase	GN7V-52888	Glyma.15G050100.1.p	"Glycolysis / Gluconeogenesis"	-	1.04616	1.6832
scaffold12497	ref|XP_020702793.1| aldose 1-epimerase-like [Dendrobium catenatum]	5.1.3.3	"Aldose1-epimerase."	Q5EA79	PWY-6317	D-galactose degradation I (Leloir pathway)	ALDOSE1EPIM-RXN	EC-5.1.3.3	G3F-8739-MONOMER	Solyc09g074870.3.1	G3F-8739	Solyc09g074870.3.1	"Glycolysis / Gluconeogenesis"	-	-	-
scaffold13009	ref|XP_020681307.1| uncharacterized protein LOC110098735 isoform...	5.4.2.11	"Phosphoglyceratemutase(2,3-diphosphoglycerate-dependent)."	A4YJP8	PWY66-399	gluconeogenesis III	RXN-15513	EC-5.4.2.11	GN7V-47764-MONOMER	Glyma.14G170700.1.p	GN7V-47764	Glyma.14G170700.1.p	"Glycolysis / Gluconeogenesis"	-	-	-
scaffold14632	ref|XP_019198648.1| PREDICTED: dihydrolipoyllysine-residue acety...	2.3.1.12	"Dihydrolipoyllysine-residueacetyltransferase."	Q5M729	PYRUVDEHYD-PWY	pyruvate decarboxylation to acetyl CoA	RXN0-1133	EC-2.3.1.12	GN7V-56825-MONOMER	dihydrolipoyllysine-residue acetyltransferase	GN7V-56825	Glyma.20G189500.1.p	"Glycolysis / Gluconeogenesis"	-	-	1.33252
scaffold1503	ref|XP_020681975.1| zinc finger A20 and AN1 domain-containing st...	2.7.1.40	"Pyruvatekinase."	Q42954	PWY-1042	glycolysis IV (plant cytosol)	PEPDEPHOS-RXN	EC-2.7.1.40	GN7V-56812-MONOMER	pyruvate kinase	GN7V-56812	Glyma.10G201100.1.p	"Glycolysis / Gluconeogenesis"	-	-	-
scaffold16816	ref|XP_020571287.1| hexokinase-3-like [Phalaenopsis equestris]	2.7.1.1	"Hexokinase."	Q2KNB4	PWY-621	sucrose degradation III (sucrose invertase)	GLUCOKIN-RXN	EC-2.7.1.1	GN7V-64116-MONOMER	glucokinase	GN7V-64116	Glyma.05G110500.1.p	"Glycolysis / Gluconeogenesis"	-	-1.26253	-0.908355
scaffold18065	gb|EMT01730.1| Aldose 1-epimerase [Aegilops tauschii]	5.1.3.3	"Aldose1-epimerase."	Q8K157	PWY-6317	D-galactose degradation I (Leloir pathway)	ALDOSE1EPIM-RXN	EC-5.1.3.3	G3F-8739-MONOMER	Solyc09g074870.3.1	G3F-8739	Solyc09g074870.3.1	"Glycolysis / Gluconeogenesis"	-	-	-5.64068
scaffold21387	ref|XP_020588598.1| alcohol dehydrogenase-like 6 [Phalaenopsis e...	1.1.1.1	"Alcoholdehydrogenase."	Q8LEB2	PWY-6333	acetaldehyde biosynthesis I	ALCOHOL-DEHYDROG-RXN	EC-1.1.1.1	GIO2-535-MONOMER	alcohol dehydrogenase	GIO2-535	ADH1	"Glycolysis / Gluconeogenesis"	-	-1.27263	-1.95512
scaffold22390	ref|XP_020690784.1| putative glucose-6-phosphate 1-epimerase [De...	5.1.3.15	"Glucose-6-phosphate1-epimerase."	Q40784	NONOXIPENT-PWY	pentose phosphate pathway (non-oxidative branch)	RIBULP3EPIM-RXN	EC-5.1.3.1	GN7V-44965-MONOMER	ribulose-phosphate 3-epimerase	GN7V-44965	Glyma.16G059000.1.p	"Glycolysis / Gluconeogenesis"	-	-	-
scaffold22870	ref|XP_003558269.1| PREDICTED: fructose-1,6-bisphosphatase, chlo...	3.1.3.11	"Fructose-bisphosphatase."	O64422	PWY66-399	gluconeogenesis III	F16BDEPHOS-RXN	EC-3.1.3.11	GN7V-52888-MONOMER	fructose-bisphosphatase	GN7V-52888	Glyma.15G050100.1.p	"Glycolysis / Gluconeogenesis"	-	5.15161	5.40231
scaffold23083	ref|XP_020698049.1| phosphoglycerate mutase-like protein 1 isofo...	3.1.3.3	"Phosphoserinephosphatase."	D3DFP8	SERSYN-PWY	L-serine biosynthesis	RXN0-5114	EC-3.1.3.3	GN7V-64505-MONOMER	phosphoserine phosphatase	GN7V-64505	Glyma.04G162700.1.p	"Glycolysis / Gluconeogenesis"	-	-	0.571738
scaffold23938	ref|XP_015902835.1| PREDICTED: hexokinase-1-like [Ziziphus jujuba]	2.7.1.1	"Hexokinase."	Q1WM16	PWY-621	sucrose degradation III (sucrose invertase)	GLUCOKIN-RXN	EC-2.7.1.1	GN7V-64116-MONOMER	glucokinase	GN7V-64116	Glyma.05G110500.1.p	"Glycolysis / Gluconeogenesis"	-	-	-
scaffold25875	ref|XP_020695499.1| aldehyde dehydrogenase family 3 member F1-li...	1.2.1.3	"Aldehydedehydrogenase(NAD(+))."	Q70E96	PWY-2501	fatty acid &alpha;-oxidation I	RXN-4142	EC-1.2.1.3	GN7V-43481-MONOMER	aldehyde dehydrogenase (NAD<small><sup>+</sup></small>)	GN7V-43481	Glyma.14G152100.1.p	"Glycolysis / Gluconeogenesis"	-	5.82841	4.34355
scaffold3391	gb|KJB64118.1| hypothetical protein B456_010G038400 [Gossypium r...	1.1.1.1	"Alcoholdehydrogenase."	Q9SK86	PWY-6333	acetaldehyde biosynthesis I	ALCOHOL-DEHYDROG-RXN	EC-1.1.1.1	GIO2-535-MONOMER	alcohol dehydrogenase	GIO2-535	ADH1	"Glycolysis / Gluconeogenesis"	-	-	-
scaffold3392	gb|JAT62495.1| Alcohol dehydrogenase-like 7, partial [Anthurium ...	1.1.1.1	"Alcoholdehydrogenase."	Q9SK86	PWY-6333	acetaldehyde biosynthesis I	ALCOHOL-DEHYDROG-RXN	EC-1.1.1.1	GIO2-535-MONOMER	alcohol dehydrogenase	GIO2-535	ADH1	"Glycolysis / Gluconeogenesis"	-	-	-
scaffold9903	ref|XP_020684666.1| fructose-1,6-bisphosphatase, cytosolic [Dend...	3.1.3.11	"Fructose-bisphosphatase."	Q43139	PWY66-399	gluconeogenesis III	F16BDEPHOS-RXN	EC-3.1.3.11	GN7V-52888-MONOMER	fructose-bisphosphatase	GN7V-52888	Glyma.15G050100.1.p	"Glycolysis / Gluconeogenesis"	-	1.97637	2.07111
scaffold9903	ref|XP_020684666.1| fructose-1,6-bisphosphatase, cytosolic [Dend...	3.1.3.11	"Fructose-bisphosphatase."	Q43139	PWY66-399	gluconeogenesis III	F16BDEPHOS-RXN	EC-3.1.3.11	GN7V-52888-MONOMER	fructose-bisphosphatase	GN7V-52888	Glyma.15G050100.1.p	"Glycolysis / Gluconeogenesis"	-	1.97637	2.07111
C48965	ref|XP_018853752.1| PREDICTED: glucose-6-phosphate 1-dehydrogena...	1.1.1.49	"Glucose-6-phosphatedehydrogenase(NADP(+))."	P37830	OXIDATIVEPENT-PWY	pentose phosphate pathway (oxidative branch) I	GLU6PDEHYDROG-RXN	EC-1.1.1.49	GN7V-55001-MONOMER	glucose-6-phosphate dehydrogenase	GN7V-55001	Glyma.02G096800.1.p	"Pentose phosphate pathway"	-	-	-
scaffold10829	ref|XP_020571869.1| glucose-6-phosphate 1-dehydrogenase, cytopla...	1.1.1.49	"Glucose-6-phosphatedehydrogenase(NADP(+))."	Q9FJI5	OXIDATIVEPENT-PWY	pentose phosphate pathway (oxidative branch) I	GLU6PDEHYDROG-RXN	EC-1.1.1.49	GN7V-55001-MONOMER	glucose-6-phosphate dehydrogenase	GN7V-55001	Glyma.02G096800.1.p	"Pentose phosphate pathway"	0.379984	-0.488642	-0.914417
scaffold12795	ref|XP_020675490.1| glucose-6-phosphate 1-dehydrogenase 2, chlor...	1.1.1.49	"Glucose-6-phosphatedehydrogenase(NADP(+))."	Q9FY99	OXIDATIVEPENT-PWY	pentose phosphate pathway (oxidative branch) I	GLU6PDEHYDROG-RXN	EC-1.1.1.49	GN7V-55001-MONOMER	glucose-6-phosphate dehydrogenase	GN7V-55001	Glyma.02G096800.1.p	"Pentose phosphate pathway"	1.05059	-	-0.652364
scaffold16297	ref|XP_015971700.1| PREDICTED: uncharacterized protein LOC107495...	1.1.1.47	"Glucose1-dehydrogenase(NAD(P)(+))."	P80869	PWY-621	sucrose degradation III (sucrose invertase)	GLUCOKIN-RXN	EC-2.7.1.1	GN7V-64116-MONOMER	glucokinase	GN7V-64116	Glyma.05G110500.1.p	"Pentose phosphate pathway"	0.774663	-0.53055	-1.34949
scaffold24961	ref|XP_020703691.1| glucose-6-phosphate 1-dehydrogenase, chlorop...	1.1.1.49	"Glucose-6-phosphatedehydrogenase(NADP(+))."	Q43839	OXIDATIVEPENT-PWY	pentose phosphate pathway (oxidative branch) I	GLU6PDEHYDROG-RXN	EC-1.1.1.49	GN7V-55001-MONOMER	glucose-6-phosphate dehydrogenase	GN7V-55001	Glyma.02G096800.1.p	"Pentose phosphate pathway"	0.670612	1.52458	0.808472
C112108	ref|XP_020681677.1| UDP-glycosyltransferase 73B4-like [Dendrobiu...	2.4.1.286	"Chalcone4{prime}-O-glucosyltransferase."	Q33DV3	PWY-1901	aurone biosynthesis	RXN-8455	EC-2.4.1.286	G3N-10697-MONOMER	2'4'6'34-pentahydroxychalcone 4'-<i>O</i>-glucosyltransferase	G3N-10697	EMT13597	"Phenylpropanoid biosynthesis"	-	-	-
scaffold21557	ref|XP_020702353.1| omega-hydroxypalmitate O-feruloyl transferas...	2.3.1.188	"Omega-hydroxypalmitateO-feruloyltransferase."	Q94CD1	PWY-7120	esterified suberin biosynthesis	RXN-10749	EC-2.3.1.188	GN7V-55986-MONOMER	&omega;-hydroxypalmitate <i>O-</i>feruloyl transferase	GN7V-55986	Glyma.04G198000.1.p	"Phenylpropanoid biosynthesis"	-7.54636	1.81889	9.37947
scaffold11114	ref|XP_020702692.1| serine carboxypeptidase-like 7 [Dendrobium c...	2.3.1.103	"Sinapoylglucose--sinapoylglucoseO-sinapoyltransferase."	O64811	PWY-3301	sinapate ester biosynthesis	2.3.1.103-RXN	EC-2.3.1.103	GN7V-51033-MONOMER	sinapoylglucose-sinapoylglucose <i>O-</i>sinapoyltransferase	GN7V-51033	Glyma.13G075100.1.p	"Phenylpropanoid biosynthesis"	-5.84717	-2.70331	-
CL2262Contig1	ref|XP_009396429.2| PREDICTED: UDP-glycosyltransferase 83A1-like...	2.4.1.63	"Linamarinsynthase."	G3FIN8	PWY-3022	linamarin biosynthesis	LINAMARIN-SYNTHASE-RXN	EC-2.4.1.63	MONOMER-6686	UDP-glucose:acetone cyanohydrin &beta;-glucosyltransferase	unknown	unknown	"Phenylpropanoid biosynthesis"	-5.47698	1.67606	7.11442
C51407	ref|XP_020591169.1| serine carboxypeptidase-like 18 isoform X3 [...	2.3.1.91	"Sinapoylglucose--cholineO-sinapoyltransferase."	Q8VZU3	PWY-3301	sinapate ester biosynthesis	2.3.1.91-RXN	EC-2.3.1.91	G5X-6141-MONOMER	sinapoylglucose:choline <i>O</i>-sinapoyltransferase	G5X-6141	Sp_128420_tuur.t1	"Phenylpropanoid biosynthesis"	-5.35027	-	-
scaffold16564	gb|OAY82339.1| UDP-glycosyltransferase 83A1 [Ananas comosus]	2.4.1.323	"7-deoxyloganeticacidglucosyltransferase."	U3U992	PWY-5290	secologanin and strictosidine biosynthesis	RXN-9372	EC-2.4.1.323	GN7V-45402-MONOMER	Glyma.04G109200.1.p	GN7V-45402	Glyma.04G109200.1.p	"Phenylpropanoid biosynthesis"	-4.81298	1.74995	6.53055
scaffold4916	ref|XP_020598031.1| serine carboxypeptidase-like 18 [Phalaenopsi...	2.3.1.91	"Sinapoylglucose--cholineO-sinapoyltransferase."	Q8VZU3	PWY-3301	sinapate ester biosynthesis	2.3.1.91-RXN	EC-2.3.1.91	G5X-6141-MONOMER	sinapoylglucose:choline <i>O</i>-sinapoyltransferase	G5X-6141	Sp_128420_tuur.t1	"Phenylpropanoid biosynthesis"	-4.47917	-0.806301	3.62812
CL2337Contig1	ref|XP_020582226.1| LOW QUALITY PROTEIN: protein ECERIFERUM 26-l...	2.3.1.140	"Rosmarinatesynthase."	A0PDV5	PWY-5049	rosmarinic acid biosynthesis II	RXN-7633	EC-2.3.1.140	GN7V-64621-MONOMER	rosmarinate synthase	GN7V-64621	Glyma.17G206400.1.p	"Phenylpropanoid biosynthesis"	-4.45515	-1.05999	3.34979
scaffold3441	gb|ONK60821.1| uncharacterized protein A4U43_C08F23050 [Asparagu...	1.1.1.195	"Cinnamyl-alcoholdehydrogenase."	Q337Y2	PWY-6027	capsiconiate biosynthesis	RXN-2602	EC-1.1.1.195	MONOMER-14183	cinnamyl alcohol dehydrogenase	unknown	unknown	"Phenylpropanoid biosynthesis"	-4.08468	1.53089	5.57027
C46733	ref|XP_020590961.1| LOW QUALITY PROTEIN: probable mannitol dehyd...	1.1.1.195	"Cinnamyl-alcoholdehydrogenase."	Q02972	PWY-6027	capsiconiate biosynthesis	RXN-2602	EC-1.1.1.195	MONOMER-14183	cinnamyl alcohol dehydrogenase	unknown	unknown	"Phenylpropanoid biosynthesis"	-3.35608	-	3.48256
CL6069Contig1	ref|XP_020677841.1| UDP-glycosyltransferase 88B1 isoform X1 [Den...	2.4.1.170	"Isoflavone7-O-glucosyltransferase."	A0A067YB04	PWY-2345	genistein conjugates interconversion	RXN-3581	EC-2.4.1.170	MONOMER-5241	isoflavone-7-O-glucosyltransferase	unknown	unknown	"Phenylpropanoid biosynthesis"	-2.59557	-0.470381	2.07929
C233809	ref|XP_020702663.1| serine carboxypeptidase-like 12 isoform X2 [...	2.3.1.91	"Sinapoylglucose--cholineO-sinapoyltransferase."	Q8VZU3	PWY-3301	sinapate ester biosynthesis	2.3.1.91-RXN	EC-2.3.1.91	G5X-6141-MONOMER	sinapoylglucose:choline <i>O</i>-sinapoyltransferase	G5X-6141	Sp_128420_tuur.t1	"Phenylpropanoid biosynthesis"	-2.59368	-0.909785	1.6441
scaffold22285	ref|XP_020702693.1| serine carboxypeptidase-like 16 [Dendrobium ...	2.3.1.103	"Sinapoylglucose--sinapoylglucoseO-sinapoyltransferase."	Q8RUW5	PWY-3301	sinapate ester biosynthesis	2.3.1.103-RXN	EC-2.3.1.103	GN7V-51033-MONOMER	sinapoylglucose-sinapoylglucose <i>O-</i>sinapoyltransferase	GN7V-51033	Glyma.13G075100.1.p	"Phenylpropanoid biosynthesis"	-2.3275	-1.58752	0.69587
scaffold21967	ref|XP_020682378.1| cinnamoyl-CoA reductase-like SNL6 isoform X2...	1.2.1.44	"Cinnamoyl-CoAreductase."	Q9SAH9	PWY-6027	capsiconiate biosynthesis	RXN-1106	EC-1.2.1.44	GN7V-64188-MONOMER	cinnamoyl-CoA reductase	GN7V-64188	Glyma.08G216200.1.p	"Phenylpropanoid biosynthesis"	-2.23958	1.26338	3.46097
CL3178Contig1	ref|XP_020697603.1| cinnamoyl-CoA reductase 1-like [Dendrobium c...	1.2.1.44	"Cinnamoyl-CoAreductase."	Q9S9N9	PWY-6027	capsiconiate biosynthesis	RXN-1106	EC-1.2.1.44	GN7V-64188-MONOMER	cinnamoyl-CoA reductase	GN7V-64188	Glyma.08G216200.1.p	"Phenylpropanoid biosynthesis"	-1.79361	0.460426	2.20814
scaffold18679	ref|XP_020592272.1| cinnamoyl-CoA reductase 1-like [Phalaenopsis...	1.2.1.44	"Cinnamoyl-CoAreductase."	Q9S9N9	PWY-6027	capsiconiate biosynthesis	RXN-1106	EC-1.2.1.44	GN7V-64188-MONOMER	cinnamoyl-CoA reductase	GN7V-64188	Glyma.08G216200.1.p	"Phenylpropanoid biosynthesis"	-1.19616	-	1.70465
C201551	ref|XP_020705971.1| cinnamyl alcohol dehydrogenase 2-like [Dendr...	1.1.1.195	"Cinnamyl-alcoholdehydrogenase."	Q6ZHS4	PWY-6027	capsiconiate biosynthesis	RXN-2602	EC-1.1.1.195	MONOMER-14183	cinnamyl alcohol dehydrogenase	unknown	unknown	"Phenylpropanoid biosynthesis"	-1.04581	-2.5516	-1.54556
scaffold2967	ref|XP_020687387.1| limonoid UDP-glucosyltransferase-like [Dendr...	2.4.1.136	"Gallate1-beta-glucosyltransferase."	V5LLZ9	PWY-5475	pentagalloylglucose biosynthesis	GALLATE-1-BETA-GLUCOSYLTRANSFERASE-RXN	EC-2.4.1.136	GN7V-44902-MONOMER	gallate 1-&beta;-glucosyltransferase	GN7V-44902	Glyma.20G128100.1.p	"Phenylpropanoid biosynthesis"	-1.00834	-	0.932272
CL7272Contig1	ref|XP_020672695.1| putative caffeoyl-CoA O-methyltransferase At...	2.1.1.104	"Caffeoyl-CoAO-methyltransferase."	P93711	PWY-7498	phenylpropanoids methylation (ice plant)	CAFFEOYL-COA-O-METHYLTRANSFERASE-RXN	EC-2.1.1.104	GN7V-60969-MONOMER	caffeoyl-CoA 3-<i>O</i>-methyltransferase	GN7V-60969	Glyma.05G223400.1.p	"Phenylpropanoid biosynthesis"	-0.902523	-	0.676394
scaffold21711	ref|XP_020683427.1| tetraketide alpha-pyrone reductase 2-like [D...	1.2.1.44	"Cinnamoyl-CoAreductase."	Q9S9N9	PWY-6027	capsiconiate biosynthesis	RXN-1106	EC-1.2.1.44	GN7V-64188-MONOMER	cinnamoyl-CoA reductase	GN7V-64188	Glyma.08G216200.1.p	"Phenylpropanoid biosynthesis"	-0.746799	-	0.84061
scaffold20219	ref|XP_020684434.1| cinnamoyl-CoA reductase 1 [Dendrobium catena...	1.2.1.44	"Cinnamoyl-CoAreductase."	Q9S9N9	PWY-6027	capsiconiate biosynthesis	RXN-1106	EC-1.2.1.44	GN7V-64188-MONOMER	cinnamoyl-CoA reductase	GN7V-64188	Glyma.08G216200.1.p	"Phenylpropanoid biosynthesis"	-0.520823	0.471839	0.946177
scaffold23829	ref|XP_020598356.1| aldehyde dehydrogenase family 2 member C4-li...	1.2.1.3	"Aldehydedehydrogenase(NAD(+))."	Q56YU0	PWY-2501	fatty acid &alpha;-oxidation I	RXN-4142	EC-1.2.1.3	GN7V-43481-MONOMER	aldehyde dehydrogenase (NAD<small><sup>+</sup></small>)	GN7V-43481	Glyma.14G152100.1.p	"Phenylpropanoid biosynthesis"	0.265397	0.608205	0.29732
C234909	ref|XP_020684334.1| probable cinnamyl alcohol dehydrogenase 1 [D...	1.1.1.195	"Cinnamyl-alcoholdehydrogenase."	Q8H859	PWY-6027	capsiconiate biosynthesis	RXN-2602	EC-1.1.1.195	MONOMER-14183	cinnamyl alcohol dehydrogenase	unknown	unknown	"Phenylpropanoid biosynthesis"	0.453614	-	-
CL4299Contig1	ref|XP_020693275.1| cinnamoyl-CoA reductase 1-like isoform X2 [D...	1.2.1.44	"Cinnamoyl-CoAreductase."	Q9S9N9	PWY-6027	capsiconiate biosynthesis	RXN-1106	EC-1.2.1.44	GN7V-64188-MONOMER	cinnamoyl-CoA reductase	GN7V-64188	Glyma.08G216200.1.p	"Phenylpropanoid biosynthesis"	0.477143	-	-
CL3419Contig1	ref|XP_020686744.1| aldehyde dehydrogenase family 2 member C4-li...	1.2.1.3	"Aldehydedehydrogenase(NAD(+))."	Q56YU0	PWY-2501	fatty acid &alpha;-oxidation I	RXN-4142	EC-1.2.1.3	GN7V-43481-MONOMER	aldehyde dehydrogenase (NAD<small><sup>+</sup></small>)	GN7V-43481	Glyma.14G152100.1.p	"Phenylpropanoid biosynthesis"	0.58818	0.449291	-
C235497	ref|XP_020702746.1| serine carboxypeptidase-like 12 [Dendrobium ...	2.3.1.91	"Sinapoylglucose--cholineO-sinapoyltransferase."	Q8VZU3	PWY-3301	sinapate ester biosynthesis	2.3.1.91-RXN	EC-2.3.1.91	G5X-6141-MONOMER	sinapoylglucose:choline <i>O</i>-sinapoyltransferase	G5X-6141	Sp_128420_tuur.t1	"Phenylpropanoid biosynthesis"	0.806934	-0.433257	-1.28613
CL4863Contig1	ref|XP_020680947.1| probable mannitol dehydrogenase [Dendrobium ...	1.1.1.324	"8-hydroxygeranioldehydrogenase."	Q6V4H0	PWY-5290	secologanin and strictosidine biosynthesis	RXN-12961	EC-1.1.1.324	G33-6473-MONOMER	8-hydroxygeraniol dehydrogenase	G33-6473	GSVIVT01006454001	"Phenylpropanoid biosynthesis"	0.94912	-	-0.967871
scaffold23335	gb|JAT43186.1| Betaine aldehyde dehydrogenase 1, chloroplastic [...	1.2.1.8	"Betaine-aldehydedehydrogenase."	P17202	PWY1F-353	glycine betaine biosynthesis III (plants)	BADH-RXN	EC-1.2.1.8	GN7V-50376-MONOMER	betaine-aldehyde dehydrogenase	GN7V-50376	Glyma.06G186300.1.p	"Phenylpropanoid biosynthesis"	1.12117	-0.790345	-1.95704
scaffold22643	ref|XP_020685834.1| serine carboxypeptidase-like 18 [Dendrobium ...	2.3.1.103	"Sinapoylglucose--sinapoylglucoseO-sinapoyltransferase."	Q8H780	PWY-3301	sinapate ester biosynthesis	2.3.1.103-RXN	EC-2.3.1.103	GN7V-51033-MONOMER	sinapoylglucose-sinapoylglucose <i>O-</i>sinapoyltransferase	GN7V-51033	Glyma.13G075100.1.p	"Phenylpropanoid biosynthesis"	1.13756	-0.857875	-2.04742
C228871	ref|XP_020672236.1| BAHD acyltransferase DCR-like [Dendrobium ca...	2.3.1.133	"ShikimateO-hydroxycinnamoyltransferase."	Q9FI78	PWY-6320	phaselate biosynthesis	2.3.1.133-RXN	EC-2.3.1.133	GN7V-52687-MONOMER	shikimate <i>O-</i>hydroxycinnamoyltransferase	GN7V-52687	Glyma.18G104100.1.p	"Phenylpropanoid biosynthesis"	1.27084	-	-0.970952
scaffold23273	ref|XP_020578349.1| anthocyanidin 3-O-glucosyltransferase 2-like...	2.4.1.115	"Anthocyanidin3-O-glucosyltransferase."	Q40288	PWY-7267	anthocyanin biosynthesis (pelargonidin 3-<i>O</i>-glucoside)	PELUDP-RXN	EC-2.4.1.115	AT5G17050-MONOMER	anthocyanidin 3-O-glucosyltransferase	AT5G17050	At5g17050	"Phenylpropanoid biosynthesis"	1.51484	-	-
scaffold23273	ref|XP_020578349.1| anthocyanidin 3-O-glucosyltransferase 2-like...	2.4.1.115	"Anthocyanidin3-O-glucosyltransferase."	Q40288	PWY-7238	sucrose biosynthesis II	RXN-14353	EC-2.4.1.1	G5X-4380-MONOMER	SHG &alpha;-glucan phosphorylase	G5X-4380	Sp_008600_oszt.t1	"Phenylpropanoid biosynthesis"	1.51484	-	-
scaffold12869	ref|XP_020693768.1| cytochrome P450 71D7-like [Dendrobium catena...	1.1.1.314	"GermacreneAalcoholdehydrogenase."	D5JBX1	VALDEG-PWY	L-valine degradation I	3-HYDROXYISOBUTYRATE-DEHYDROGENASE-RXN	EC-1.1.1.31	GN7V-56370-MONOMER	3-hydroxyisobutyrate dehydrogenase	GN7V-56370	Glyma.09G025100.1.p	"Phenylpropanoid biosynthesis"	1.60908	-	-2.16575
scaffold25847	ref|XP_020675409.1| hydroquinone glucosyltransferase-like [Dendr...	2.4.1.218	"Hydroquinoneglucosyltransferase."	Q9M156	PWY-622	starch biosynthesis	GLYCOGENSYN-RXN	EC-2.4.1.21	GN7V-54320-MONOMER	starch synthase	GN7V-54320	Glyma.07G260500.1.p	"Phenylpropanoid biosynthesis"	1.80494	-	-1.29186
CL18Contig1	ref|XP_020702330.1| serine carboxypeptidase-like 16 [Dendrobium ...	2.3.1.103	"Sinapoylglucose--sinapoylglucoseO-sinapoyltransferase."	Q8H780	PWY-3301	sinapate ester biosynthesis	2.3.1.103-RXN	EC-2.3.1.103	GN7V-51033-MONOMER	sinapoylglucose-sinapoylglucose <i>O-</i>sinapoyltransferase	GN7V-51033	Glyma.13G075100.1.p	"Phenylpropanoid biosynthesis"	2.03509	1.4027	-0.681354
scaffold3975	ref|XP_020681459.1| probable cinnamyl alcohol dehydrogenase 6 [D...	1.1.1.195	"Cinnamyl-alcoholdehydrogenase."	Q7XWU3	PWY-6027	capsiconiate biosynthesis	RXN-2602	EC-1.1.1.195	MONOMER-14183	cinnamyl alcohol dehydrogenase	unknown	unknown	"Phenylpropanoid biosynthesis"	2.05995	1.9533	-
scaffold18292	ref|XP_020598784.1| LOW QUALITY PROTEIN: probable cinnamyl alcoh...	1.1.1.195	"Cinnamyl-alcoholdehydrogenase."	Q7XWU3	PWY-6027	capsiconiate biosynthesis	RXN-2602	EC-1.1.1.195	MONOMER-14183	cinnamyl alcohol dehydrogenase	unknown	unknown	"Phenylpropanoid biosynthesis"	2.14101	2.14035	-
C234393	ref|XP_020686748.1| aldehyde dehydrogenase family 2 member C4-li...	1.2.1.3	"Aldehydedehydrogenase(NAD(+))."	Q56YU0	PWY-2501	fatty acid &alpha;-oxidation I	RXN-4142	EC-1.2.1.3	GN7V-43481-MONOMER	aldehyde dehydrogenase (NAD<small><sup>+</sup></small>)	GN7V-43481	Glyma.14G152100.1.p	"Phenylpropanoid biosynthesis"	2.53633	1.96861	-0.613153
scaffold17508	ref|XP_020591581.1| limonoid UDP-glucosyltransferase-like [Phala...	2.4.1.136	"Gallate1-beta-glucosyltransferase."	V5LLZ9	PWY-5475	pentagalloylglucose biosynthesis	GALLATE-1-BETA-GLUCOSYLTRANSFERASE-RXN	EC-2.4.1.136	GN7V-44902-MONOMER	gallate 1-&beta;-glucosyltransferase	GN7V-44902	Glyma.20G128100.1.p	"Phenylpropanoid biosynthesis"	3.80505	-	-3.44821
scaffold6451	ref|XP_020599189.1| probable mannitol dehydrogenase isoform X1 [...	1.1.1.255	"Mannitoldehydrogenase."	P93257	PWY-6163	chorismate biosynthesis from 3-dehydroquinate	SHIKIMATE-5-DEHYDROGENASE-RXN	EC-1.1.1.25	GN7V-63374-MONOMER	shikimate dehydrogenase	GN7V-63374	Glyma.01G082200.1.p	"Phenylpropanoid biosynthesis"	4.30707	4.70798	-
C224677	ref|XP_020572636.1| aldehyde dehydrogenase family 2 member C4-li...	1.2.1.3	"Aldehydedehydrogenase(NAD(+))."	Q56YU0	PWY-2501	fatty acid &alpha;-oxidation I	RXN-4142	EC-1.2.1.3	GN7V-43481-MONOMER	aldehyde dehydrogenase (NAD<small><sup>+</sup></small>)	GN7V-43481	Glyma.14G152100.1.p	"Phenylpropanoid biosynthesis"	4.469	1.94697	-2.57067
scaffold24008	ref|XP_020702325.1| serine carboxypeptidase-like 16 [Dendrobium ...	2.3.1.103	"Sinapoylglucose--sinapoylglucoseO-sinapoyltransferase."	O64811	PWY-3301	sinapate ester biosynthesis	2.3.1.103-RXN	EC-2.3.1.103	GN7V-51033-MONOMER	sinapoylglucose-sinapoylglucose <i>O-</i>sinapoyltransferase	GN7V-51033	Glyma.13G075100.1.p	"Phenylpropanoid biosynthesis"	4.54309	-	-3.73755
C210685	gb|JAT61704.1| UDP-glycosyltransferase 73B5, partial [Anthurium ...	2.4.1.128	"Scopoletinglucosyltransferase."	Q9AT54	PWY4FS-10	scopolin biosynthesis	SCOPOLETIN-GLUCOSYLTRANSFERASE-RXN	EC-2.4.1.128	GN7V-67369-MONOMER	UDP-glucose:scopoletin O-&beta;-D-glucosyltransferase	GN7V-67369	Glyma.02G105300.2.p	"Phenylpropanoid biosynthesis"	4.72638	3.21918	-1.54617
scaffold13969	ref|XP_020590885.1| aldehyde dehydrogenase family 2 member C4-li...	1.2.1.3	"Aldehydedehydrogenase(NAD(+))."	Q56YU0	PWY-2501	fatty acid &alpha;-oxidation I	RXN-4142	EC-1.2.1.3	GN7V-43481-MONOMER	aldehyde dehydrogenase (NAD<small><sup>+</sup></small>)	GN7V-43481	Glyma.14G152100.1.p	"Phenylpropanoid biosynthesis"	5.18383	-	-4.83885
C222133	ref|XP_020599190.1| probable mannitol dehydrogenase isoform X2 [...	1.1.1.195	"Cinnamyl-alcoholdehydrogenase."	Q0J6T3	PWY-6027	capsiconiate biosynthesis	RXN-2602	EC-1.1.1.195	MONOMER-14183	cinnamyl alcohol dehydrogenase	unknown	unknown	"Phenylpropanoid biosynthesis"	5.20727	5.30875	-
C162812	ref|XP_020701373.1| pheophytinase, chloroplastic isoform X2 [Den...	1.1.1.348	"Vestitonereductase."	Q40316	PWY-922	mevalonate pathway I	1.1.1.34-RXN	EC-1.1.1.34	GN7V-46487-MONOMER	hydroxymethylglutaryl-CoA reductase (NADPH)	GN7V-46487	Glyma.02G273100.1.p	"Phenylpropanoid biosynthesis"	5.31367	-	-5.36953
CL931Contig1	ref|XP_020675730.1| probable mannitol dehydrogenase [Dendrobium ...	1.1.1.255	"Mannitoldehydrogenase."	P93257	PWY-6333	acetaldehyde biosynthesis I	ALCOHOL-DEHYDROG-RXN	EC-1.1.1.1	GIO2-535-MONOMER	alcohol dehydrogenase	GIO2-535	ADH1	"Phenylpropanoid biosynthesis"	8.03636	-	-6.60163
CL931Contig1	ref|XP_020675730.1| probable mannitol dehydrogenase [Dendrobium ...	1.1.1.255	"Mannitoldehydrogenase."	P93257	PWY-6163	chorismate biosynthesis from 3-dehydroquinate	SHIKIMATE-5-DEHYDROGENASE-RXN	EC-1.1.1.25	GN7V-63374-MONOMER	shikimate dehydrogenase	GN7V-63374	Glyma.01G082200.1.p	"Phenylpropanoid biosynthesis"	8.03636	-	-6.60163
C116238	ref|XP_020679073.1| cytochrome P450 84A1 [Dendrobium catenatum]	1.14.13.21	"Flavonoid3{prime}-monooxygenase."	Q7G602	PWY1F-823	leucopelargonidin and leucocyanidin biosynthesis	RXN-525	EC-1.14.13.21	GN7V-57868-MONOMER	flavonoid 3'-monooxygenase	GN7V-57868	Glyma.05G147100.1.p	"Phenylpropanoid biosynthesis"	-	-	-
C136788	gb|EMS49835.1| Serine carboxypeptidase-like 5 [Triticum urartu]	2.3.1.103	"Sinapoylglucose--sinapoylglucoseO-sinapoyltransferase."	O64811	LIPAS-PWY	triacylglycerol degradation	TRIACYLGLYCEROL-LIPASE-RXN	EC-3.1.1.3	GN7V-48903-MONOMER	triacylglycerol lipase	GN7V-48903	Glyma.20G129500.1.p	"Phenylpropanoid biosynthesis"	-	-	-
C142402	gb|JAT44485.1| Hydroxycinnamoyl-Coenzyme A shikimate/quinate hyd...	2.3.1.133	"ShikimateO-hydroxycinnamoyltransferase."	Q8GSM7	LIPAS-PWY	triacylglycerol degradation	TRIACYLGLYCEROL-LIPASE-RXN	EC-3.1.1.3	GN7V-48903-MONOMER	triacylglycerol lipase	GN7V-48903	Glyma.20G129500.1.p	"Phenylpropanoid biosynthesis"	-	-	-
C146736	gb|EPS72256.1| hypothetical protein M569_02501, partial [Genlise...	1.14.13.71	"N-methylcoclaurine3{prime}-monooxygenase."	Q9FXW4	PWY-3581	(<i>S</i>)-reticuline biosynthesis I	1.14.13.71-RXN	EC-1.14.13.71	GSP-3994-MONOMER	<em>N</em>-methylcoclaurine 3&prime;-monooxygenase	GSP-3994	Spipo1G0098100	"Phenylpropanoid biosynthesis"	-	6.69101	3.48948
C163200	ref|XP_020597513.1| cinnamoyl-CoA reductase-like SNL6 isoform X1...	1.2.1.44	"Cinnamoyl-CoAreductase."	Q9S9N9	PWY-6027	capsiconiate biosynthesis	RXN-1106	EC-1.2.1.44	GN7V-64188-MONOMER	cinnamoyl-CoA reductase	GN7V-64188	Glyma.08G216200.1.p	"Phenylpropanoid biosynthesis"	-	2.95629	2.9507
C170644	gb|KRX97343.1| Serine carboxypeptidase-like 19, partial [Trichin...	2.3.1.103	"Sinapoylglucose--sinapoylglucoseO-sinapoyltransferase."	Q8H780	LIPAS-PWY	triacylglycerol degradation	TRIACYLGLYCEROL-LIPASE-RXN	EC-3.1.1.3	GN7V-48903-MONOMER	triacylglycerol lipase	GN7V-48903	Glyma.20G129500.1.p	"Phenylpropanoid biosynthesis"	-	7.30933	7.30525
C178980	dbj|BAJ98944.1| predicted protein [Hordeum vulgare subsp. vulgar...	1.1.1.219	"Dihydroflavanol4-reductase."	Q84KP0	PWY1F-823	leucopelargonidin and leucocyanidin biosynthesis	DIHYDROKAEMPFEROL-4-REDUCTASE-RXN	EC-1.1.1.219	MONOMER-18257	dihydrokaempferol 4-reductase	G-17762	DFR2	"Phenylpropanoid biosynthesis"	-	-	-
C194311	ref|XP_020083039.1| cinnamoyl-CoA reductase 1-like [Ananas comosus]	1.2.1.44	"Cinnamoyl-CoAreductase."	Q9SAH9	PWY-6027	capsiconiate biosynthesis	RXN-1106	EC-1.2.1.44	GN7V-64188-MONOMER	cinnamoyl-CoA reductase	GN7V-64188	Glyma.08G216200.1.p	"Phenylpropanoid biosynthesis"	-	-	-
C216143	ref|XP_020673964.1| putrescine hydroxycinnamoyltransferase 1-lik...	2.3.1.133	"ShikimateO-hydroxycinnamoyltransferase."	Q9FI78	PWY-6320	phaselate biosynthesis	2.3.1.133-RXN	EC-2.3.1.133	GN7V-52687-MONOMER	shikimate <i>O-</i>hydroxycinnamoyltransferase	GN7V-52687	Glyma.18G104100.1.p	"Phenylpropanoid biosynthesis"	-	-	-1.11884
C219965	ref|XP_009407035.1| PREDICTED: anthocyanin 3'-O-beta-glucosyltra...	2.4.1.128	"Scopoletinglucosyltransferase."	Q9AT54	PWY4FS-10	scopolin biosynthesis	SCOPOLETIN-GLUCOSYLTRANSFERASE-RXN	EC-2.4.1.128	GN7V-67369-MONOMER	UDP-glucose:scopoletin O-&beta;-D-glucosyltransferase	GN7V-67369	Glyma.02G105300.2.p	"Phenylpropanoid biosynthesis"	-	-	-
C221321	ref|XP_020589850.1| anthocyanidin 5,3-O-glucosyltransferase-like...	2.4.1.170	"Isoflavone7-O-glucosyltransferase."	A6BM07	PWY-5756	saponin biosynthesis II	RXN-9000	EC-2.4.1.17	MONOMER-13651	oleanolate UDP-glucuronosyltransferase	unknown	unknown	"Phenylpropanoid biosynthesis"	-	0.712678	-
C89025	ref|XP_009384087.1| PREDICTED: cytochrome P450 84A1-like [Musa a...	1.14.13.152	"Geraniol8-hydroxylase."	D1MI46	PWY-5290	secologanin and strictosidine biosynthesis	RXN-8197	EC-1.14.13.152	GN7V-50100-MONOMER	geraniol 10-hydroxylase	GN7V-50100	Glyma.18G222900.1.p	"Phenylpropanoid biosynthesis"	-	-	-
CL2746Contig1	ref|XP_020584000.1| tetraketide alpha-pyrone reductase 2 [Phalae...	1.2.1.44	"Cinnamoyl-CoAreductase."	Q9S9N9	PWY-6027	capsiconiate biosynthesis	RXN-1106	EC-1.2.1.44	GN7V-64188-MONOMER	cinnamoyl-CoA reductase	GN7V-64188	Glyma.08G216200.1.p	"Phenylpropanoid biosynthesis"	-	-	-
CL4160Contig1	dbj|GAU46972.1| hypothetical protein TSUD_143140 [Trifolium subt...	1.2.1.3	"Aldehydedehydrogenase(NAD(+))."	Q56YU0	PWY-2501	fatty acid &alpha;-oxidation I	RXN-4142	EC-1.2.1.3	GN7V-43481-MONOMER	aldehyde dehydrogenase (NAD<small><sup>+</sup></small>)	GN7V-43481	Glyma.14G152100.1.p	"Phenylpropanoid biosynthesis"	-	-	-
CL5061Contig1	ref|XP_020570922.1| UDP-glycosyltransferase 72B1-like [Phalaenop...	2.4.1.218	"Hydroquinoneglucosyltransferase."	Q9AR73	PWY-6949	DIBOA-glucoside biosynthesis	RXN0-2381	EC-4.1.2.8	G3N-13196-MONOMER	indoleglycerol phosphate aldolase	G3N-13196	EMT25238	"Phenylpropanoid biosynthesis"	-	-	-
CL5173Contig1	gb|ASF57705.1| alcohol dehydrogenase 3 [Caladenia plicata]	1.1.1.195	"Cinnamyl-alcoholdehydrogenase."	Q6ERW5	PWY-6333	acetaldehyde biosynthesis I	ALCOHOL-DEHYDROG-RXN	EC-1.1.1.1	GIO2-535-MONOMER	alcohol dehydrogenase	GIO2-535	ADH1	"Phenylpropanoid biosynthesis"	-	-	-
CL6981Contig1	ref|XP_020591167.1| serine carboxypeptidase-like 14 isoform X1 [...	2.3.1.103	"Sinapoylglucose--sinapoylglucoseO-sinapoyltransferase."	Q8RUW5	PWY-3301	sinapate ester biosynthesis	2.3.1.103-RXN	EC-2.3.1.103	GN7V-51033-MONOMER	sinapoylglucose-sinapoylglucose <i>O-</i>sinapoyltransferase	GN7V-51033	Glyma.13G075100.1.p	"Phenylpropanoid biosynthesis"	-	8.82653	8.82212
CL7201Contig1	ref|XP_020672693.1| putative caffeoyl-CoA O-methyltransferase At...	2.1.1.104	"Caffeoyl-CoAO-methyltransferase."	O65162	PWY-7498	phenylpropanoids methylation (ice plant)	CAFFEOYL-COA-O-METHYLTRANSFERASE-RXN	EC-2.1.1.104	GN7V-60969-MONOMER	caffeoyl-CoA 3-<i>O</i>-methyltransferase	GN7V-60969	Glyma.05G223400.1.p	"Phenylpropanoid biosynthesis"	-	-	-
CL7478Contig1	ref|XP_020698314.1| UDP-glycosyltransferase 71K2-like [Dendrobiu...	2.4.1.91	"Flavonol3-O-glucosyltransferase."	Q9LML6	PWY-5321	quercetin glycoside biosynthesis (Arabidopsis)	RXN1F-462	EC-2.4.1.91	GN7V-44275-MONOMER	flavonol 3-<i>O-</i>glucosyltransferase	GN7V-44275	Glyma.03G187100.1.p	"Phenylpropanoid biosynthesis"	-	-	-
CL9800Contig1	ref|XP_020675320.1| limonoid UDP-glucosyltransferase-like, parti...	2.4.1.126	"Hydroxycinnamate4-beta-glucosyltransferase."	O23401	PWY-7058	esculetin modification	RXN-13471	EC-2.4.1.126	MONOMER-17440	esculetin 4-<i>O</i>-&beta;-glucosyltransferase	unknown	unknown	"Phenylpropanoid biosynthesis"	-	-	-
CL9852Contig1	ref|XP_020592027.1| cinnamyl alcohol dehydrogenase 2 [Phalaenops...	1.1.1.195	"Cinnamyl-alcoholdehydrogenase."	Q6ZHS4	PWY-6027	capsiconiate biosynthesis	RXN-2602	EC-1.1.1.195	MONOMER-14183	cinnamyl alcohol dehydrogenase	unknown	unknown	"Phenylpropanoid biosynthesis"	-	-	-
scaffold12784	ref|XP_020688709.1| UDP-glycosyltransferase 87A1-like [Dendrobiu...	2.4.1.120	"Sinapate1-glucosyltransferase."	Q9LVF0	PWY-3301	sinapate ester biosynthesis	SINAPATE-1-GLUCOSYLTRANSFERASE-RXN	EC-2.4.1.120	GN7V-56738-MONOMER	sinapate 1-glucosyltransferase	GN7V-56738	Glyma.05G055300.1.p	"Phenylpropanoid biosynthesis"	-	0.828096	0.656765
scaffold1293	ref|XP_020693274.1| cinnamoyl-CoA reductase 1-like isoform X1 [D...	1.2.1.44	"Cinnamoyl-CoAreductase."	Q9S9N9	PWY-6027	capsiconiate biosynthesis	RXN-1106	EC-1.2.1.44	GN7V-64188-MONOMER	cinnamoyl-CoA reductase	GN7V-64188	Glyma.08G216200.1.p	"Phenylpropanoid biosynthesis"	-	-	-
scaffold12976	ref|XP_020594128.1| omega-hydroxypalmitate O-feruloyl transferas...	2.3.1.188	"Omega-hydroxypalmitateO-feruloyltransferase."	Q94CD1	PWY-7120	esterified suberin biosynthesis	RXN-10749	EC-2.3.1.188	GN7V-55986-MONOMER	&omega;-hydroxypalmitate <i>O-</i>feruloyl transferase	GN7V-55986	Glyma.04G198000.1.p	"Phenylpropanoid biosynthesis"	-	-	-
scaffold12977	ref|XP_020681218.1| omega-hydroxypalmitate O-feruloyl transferas...	2.3.1.188	"Omega-hydroxypalmitateO-feruloyltransferase."	Q94CD1	PWY-7120	esterified suberin biosynthesis	RXN-10749	EC-2.3.1.188	GN7V-55986-MONOMER	&omega;-hydroxypalmitate <i>O-</i>feruloyl transferase	GN7V-55986	Glyma.04G198000.1.p	"Phenylpropanoid biosynthesis"	-	-1.61317	-1.52026
scaffold14917	ref|NP_001169127.1| hypothetical protein [Zea mays] >gi|22397507...	2.3.1.140	"Rosmarinatesynthase."	A0PDV5	PWY-5049	rosmarinic acid biosynthesis II	RXN-7633	EC-2.3.1.140	GN7V-64621-MONOMER	rosmarinate synthase	GN7V-64621	Glyma.17G206400.1.p	"Phenylpropanoid biosynthesis"	-	-	-
scaffold16565	ref|XP_020593772.1| UDP-glycosyltransferase 83A1-like [Phalaenop...	2.4.1.136	"Gallate1-beta-glucosyltransferase."	V5LLZ9	PWY-5475	pentagalloylglucose biosynthesis	GALLATE-1-BETA-GLUCOSYLTRANSFERASE-RXN	EC-2.4.1.136	GN7V-44902-MONOMER	gallate 1-&beta;-glucosyltransferase	GN7V-44902	Glyma.20G128100.1.p	"Phenylpropanoid biosynthesis"	-	3.39212	4.86118
scaffold21874	ref|XP_020704059.1| serine carboxypeptidase-like 12 isoform X1 [...	2.3.1.91	"Sinapoylglucose--cholineO-sinapoyltransferase."	Q8VZU3	PWY-3301	sinapate ester biosynthesis	2.3.1.91-RXN	EC-2.3.1.91	G5X-6141-MONOMER	sinapoylglucose:choline <i>O</i>-sinapoyltransferase	G5X-6141	Sp_128420_tuur.t1	"Phenylpropanoid biosynthesis"	-	5.25807	3.37264
scaffold25340	ref|XP_020693197.1| hydroxycinnamoyltransferase 1 [Dendrobium ca...	2.3.1.133	"ShikimateO-hydroxycinnamoyltransferase."	Q8GSM7	PWY-6320	phaselate biosynthesis	2.3.1.133-RXN	EC-2.3.1.133	GN7V-52687-MONOMER	shikimate <i>O-</i>hydroxycinnamoyltransferase	GN7V-52687	Glyma.18G104100.1.p	"Phenylpropanoid biosynthesis"	-	-	-
scaffold5072	ref|XP_020570632.1| serine carboxypeptidase-like 7 isoform X1 [P...	2.3.1.103	"Sinapoylglucose--sinapoylglucoseO-sinapoyltransferase."	Q8RUW5	LIPAS-PWY	triacylglycerol degradation	TRIACYLGLYCEROL-LIPASE-RXN	EC-3.1.1.3	GN7V-48903-MONOMER	triacylglycerol lipase	GN7V-48903	Glyma.20G129500.1.p	"Phenylpropanoid biosynthesis"	-	6.8786	6.87412
scaffold5089	ref|XP_020681219.1| omega-hydroxypalmitate O-feruloyl transferas...	2.3.1.188	"Omega-hydroxypalmitateO-feruloyltransferase."	Q94CD1	PWY-7120	esterified suberin biosynthesis	RXN-10749	EC-2.3.1.188	GN7V-55986-MONOMER	&omega;-hydroxypalmitate <i>O-</i>feruloyl transferase	GN7V-55986	Glyma.04G198000.1.p	"Phenylpropanoid biosynthesis"	-	-	-
scaffold5607	ref|XP_020589667.1| putative UDP-rhamnose:rhamnosyltransferase 1...	2.4.1.273	"SoyasaponinIIIrhamnosyltransferase."	D4Q9Z5	PWY-5203	soybean saponin I biosynthesis	RXN-12320	EC-2.4.1.273	GN7V-48456-MONOMER	soyasaponin III rhamnosyltransferase	GN7V-48456	Glyma.10G104700.1.p	"Phenylpropanoid biosynthesis"	-	-0.956197	-0.66283
C132138	gb|AGT16861.1| 3-ketodihydrosphingosine reductase [Saccharum hyb...	1.1.1.102	"3-dehydrosphinganinereductase."	F4JZN6	PWY-5129	sphingolipid biosynthesis (plants)	3-DEHYDROSPHINGANINE-REDUCTASE-RXN	EC-1.1.1.102	GN7V-58504-MONOMER	3-dehydrosphinganine reductase	GN7V-58504	Glyma.15G105400.1.p	"Sphingolipid metabolism"	-	-	-
scaffold7713	ref|XP_020697517.1| sphinganine C4-monooxygenase 1-like [Dendrob...	1.14.18.5	"SphingolipidC4-monooxygenase."	Q8VYI1	PWY-5129	sphingolipid biosynthesis (plants)	RXN-14250	EC-1.14.18.5	GN7V-68028-MONOMER	sphingolipid 4-monooxygenase	GN7V-68028	Glyma.20G172000.2.p	"Sphingolipid metabolism"	-2.04547	-	2.01824
CL4459Contig1	gb|KHN13846.1| Sphingosine-1-phosphate lyase [Glycine soja]	4.1.2.27	"Sphinganine-1-phosphatealdolase."	Q9C509	GLUTAMATE-DEG1-PWY	L-glutamate degradation I	GLUTAMATE-DEHYDROGENASE-RXN	EC-1.4.1.2	GN7V-42302-MONOMER	glutamate dehydrogenase	GN7V-42302	Glyma.02G072200.1.p	"Sphingolipid metabolism"	-2.00359	-	1.57603
scaffold7420	ref|XP_020682709.1| sphingosine kinase 2-like isoform X2 [Dendro...	2.7.1.91	"Sphingosinekinase."	F2Y4A3	PWY-5129	sphingolipid biosynthesis (plants)	SPHINGANINE-KINASE-RXN	EC-2.7.1.91	AT4G21540-MONOMER	sphinganine kinase	AT4G21540	AT4G21540.1	"Sphingolipid metabolism"	-1.77494	0.530415	2.25967
C233283	ref|XP_020693838.1| ceramide kinase isoform X4 [Dendrobium caten...	2.7.1.138	"Ceramidekinase."	C0LT23	PWY-5129	sphingolipid biosynthesis (plants)	RXN-7799	EC-2.7.1.138	GN7V-43127-MONOMER	ceramide kinase	GN7V-43127	Glyma.04G121300.1.p	"Sphingolipid metabolism"	-1.64681	-	1.14293
CL5860Contig1	ref|XP_020699498.1| long chain base biosynthesis protein 2d [Den...	2.3.1.50	"SerineC-palmitoyltransferase."	Q2R3K3	PWY-5129	sphingolipid biosynthesis (plants)	SERINE-C-PALMITOYLTRANSFERASE-RXN	EC-2.3.1.50	GN7V-52309-MONOMER	serine <i>C-</i>palmitoyltransferase	GN7V-52309	Glyma.16G146500.1.p	"Sphingolipid metabolism"	-1.3792	-	1.2732
CL1954Contig1	ref|XP_020699191.1| sphingoid long-chain bases kinase 1 [Dendrob...	2.7.1.91	"Sphingosinekinase."	O14159	PWY-5129	sphingolipid biosynthesis (plants)	SPHINGANINE-KINASE-RXN	EC-2.7.1.91	AT4G21540-MONOMER	sphinganine kinase	AT4G21540	AT4G21540.1	"Sphingolipid metabolism"	0.644591	-0.858217	-1.54839
scaffold1629	ref|XP_020591739.1| sphingosine kinase 1-like [Phalaenopsis eque...	2.7.1.91	"Sphingosinekinase."	F2Y4A3	PWY-5129	sphingolipid biosynthesis (plants)	SPHINGANINE-KINASE-RXN	EC-2.7.1.91	AT4G21540-MONOMER	sphinganine kinase	AT4G21540	AT4G21540.1	"Sphingolipid metabolism"	0.86933	-0.624497	-1.54122
C192555	ref|XP_020693965.1| sphinganine C4-monooxygenase 2-like, partial...	1.14.18.5	"SphingolipidC4-monooxygenase."	Q9AST3	PWY-5129	sphingolipid biosynthesis (plants)	RXN-14250	EC-1.14.18.5	GN7V-68028-MONOMER	sphingolipid 4-monooxygenase	GN7V-68028	Glyma.20G172000.2.p	"Sphingolipid metabolism"	1.46373	-	-2.47942
C224949	ref|XP_020673501.1| alkaline ceramidase 3-like [Dendrobium caten...	3.5.1.23	"Ceramidase."	Q8TDN7	PWY-6483	ceramide degradation	RXN-11375	EC-3.5.1.23	GN7V-41525-MONOMER	ceramidase	GN7V-41525	Glyma.18G069100.1.p	"Sphingolipid metabolism"	1.79992	-	-2.41496
CL1069Contig1	ref|XP_020679628.1| neutral ceramidase-like [Dendrobium catenatum]	3.5.1.23	"Ceramidase."	F4HQM3	PWY-6483	ceramide degradation	RXN-11375	EC-3.5.1.23	GN7V-41525-MONOMER	ceramidase	GN7V-41525	Glyma.18G069100.1.p	"Sphingolipid metabolism"	1.89421	-1.67284	-3.61101
C148946	ref|XP_020694619.1| 3-dehydrosphinganine reductase TSC10A-like i...	1.1.1.102	"3-dehydrosphinganinereductase."	Q0WRJ2	PWY-5129	sphingolipid biosynthesis (plants)	3-DEHYDROSPHINGANINE-REDUCTASE-RXN	EC-1.1.1.102	GN7V-58504-MONOMER	3-dehydrosphinganine reductase	GN7V-58504	Glyma.15G105400.1.p	"Sphingolipid metabolism"	3.34296	-	-7.5042
scaffold16039	ref|XP_020584682.1| neutral ceramidase-like [Phalaenopsis equest...	3.5.1.23	"Ceramidase."	Q0JL46	PWY-6483	ceramide degradation	RXN-11375	EC-3.5.1.23	GN7V-41525-MONOMER	ceramidase	GN7V-41525	Glyma.18G069100.1.p	"Sphingolipid metabolism"	6.70118	3.12195	-3.63943
scaffold6019	gb|EMT21711.1| Putative hydroxylase [Aegilops tauschii]	1.14.18.5	"SphingolipidC4-monooxygenase."	Q8VYI1	PWY-5129	sphingolipid biosynthesis (plants)	RXN-14250	EC-1.14.18.5	GN7V-68028-MONOMER	sphingolipid 4-monooxygenase	GN7V-68028	Glyma.20G172000.2.p	"Sphingolipid metabolism"	6.70957	-	-6.76491
scaffold24506	ref|XP_020676863.1| neutral ceramidase-like [Dendrobium catenatum]	3.5.1.23	"Ceramidase."	Q0JL46	PWY-6483	ceramide degradation	RXN-11375	EC-3.5.1.23	GN7V-41525-MONOMER	ceramidase	GN7V-41525	Glyma.18G069100.1.p	"Sphingolipid metabolism"	7.86074	-	-4.7867
C183490		1.14.19.17	"Sphingolipid4-desaturase."	Q6H5U3	PWY-5987	sorgoleone biosynthesis	RXN-10664	EC-1.14.19.1	MONOMER-19092	palmitoyl-CoA 9-desaturase	G-43824	DES1	"Sphingolipid metabolism"	-	-	-
C212023	ref|XP_004293585.1| PREDICTED: sphingolipid delta(4)-desaturase ...	1.14.19.17	"Sphingolipid4-desaturase."	Q6H5U3	PWY-5129	sphingolipid biosynthesis (plants)	RXN-11341	EC-1.14.19.17	GN7V-60480-MONOMER	sphingolipid &delta;4 desaturase	GN7V-60480	Glyma.15G072800.1.p	"Sphingolipid metabolism"	-	-	-1.00731
C40871	ref|XP_020587786.1| LOW QUALITY PROTEIN: long chain base biosynt...	2.3.1.50	"SerineC-palmitoyltransferase."	Q2R3K3	PWY-5129	sphingolipid biosynthesis (plants)	SERINE-C-PALMITOYLTRANSFERASE-RXN	EC-2.3.1.50	GN7V-52309-MONOMER	serine <i>C-</i>palmitoyltransferase	GN7V-52309	Glyma.16G146500.1.p	"Sphingolipid metabolism"	-	-	-
C69573	ref|XP_008242856.1| PREDICTED: sphinganine C(4)-monooxygenase 1-...	1.14.18.5	"SphingolipidC4-monooxygenase."	Q8VYI1	PWY-5129	sphingolipid biosynthesis (plants)	RXN-14250	EC-1.14.18.5	GN7V-68028-MONOMER	sphingolipid 4-monooxygenase	GN7V-68028	Glyma.20G172000.2.p	"Sphingolipid metabolism"	-	-	-
CL1660Contig2	gb|ONK78238.1| uncharacterized protein A4U43_C02F16090 [Asparagu...	2.3.1.50	"SerineC-palmitoyltransferase."	Q9LSZ9	PWY-5129	sphingolipid biosynthesis (plants)	SERINE-C-PALMITOYLTRANSFERASE-RXN	EC-2.3.1.50	GN7V-52309-MONOMER	serine <i>C-</i>palmitoyltransferase	GN7V-52309	Glyma.16G146500.1.p	"Sphingolipid metabolism"	-	-0.237558	-
CL2264Contig1	ref|XP_020684269.1| long chain base biosynthesis protein 1b [Den...	2.3.1.50	"SerineC-palmitoyltransferase."	Q6K8E7	PWY-5129	sphingolipid biosynthesis (plants)	SERINE-C-PALMITOYLTRANSFERASE-RXN	EC-2.3.1.50	GN7V-52309-MONOMER	serine <i>C-</i>palmitoyltransferase	GN7V-52309	Glyma.16G146500.1.p	"Sphingolipid metabolism"	-	-0.300433	-0.291228
CL2993Contig1	ref|XP_020584134.1| 3-dehydrosphinganine reductase TSC10A-like [...	1.1.1.102	"3-dehydrosphinganinereductase."	Q0WRJ2	PWY-5129	sphingolipid biosynthesis (plants)	3-DEHYDROSPHINGANINE-REDUCTASE-RXN	EC-1.1.1.102	GN7V-58504-MONOMER	3-dehydrosphinganine reductase	GN7V-58504	Glyma.15G105400.1.p	"Sphingolipid metabolism"	-	-0.583774	-0.673812
CL8339Contig1	ref|XP_020692075.1| sphingosine kinase 1-like [Dendrobium catena...	2.7.1.91	"Sphingosinekinase."	Q8L7L1	PWY-5129	sphingolipid biosynthesis (plants)	SPHINGANINE-KINASE-RXN	EC-2.7.1.91	AT4G21540-MONOMER	sphinganine kinase	AT4G21540	AT4G21540.1	"Sphingolipid metabolism"	-	-	-
CL8533Contig1	gb|ONK76658.1| uncharacterized protein A4U43_C03F30670 [Asparagu...	2.3.1.50	"SerineC-palmitoyltransferase."	Q8RYL0	PWY-5129	sphingolipid biosynthesis (plants)	SERINE-C-PALMITOYLTRANSFERASE-RXN	EC-2.3.1.50	GN7V-52309-MONOMER	serine <i>C-</i>palmitoyltransferase	GN7V-52309	Glyma.16G146500.1.p	"Sphingolipid metabolism"	-	-	-
scaffold15297	ref|XP_020576294.1| ceramide kinase isoform X4 [Phalaenopsis equ...	2.7.1.138	"Ceramidekinase."	C0LT23	PWY-5129	sphingolipid biosynthesis (plants)	RXN-7799	EC-2.7.1.138	GN7V-43127-MONOMER	ceramide kinase	GN7V-43127	Glyma.04G121300.1.p	"Sphingolipid metabolism"	-	-	-
scaffold15987	ref|XP_009389565.1| PREDICTED: sphinganine C(4)-monooxygenase 1-...	1.14.18.5	"SphingolipidC4-monooxygenase."	Q8VYI1	PWY-5129	sphingolipid biosynthesis (plants)	RXN-14250	EC-1.14.18.5	GN7V-68028-MONOMER	sphingolipid 4-monooxygenase	GN7V-68028	Glyma.20G172000.2.p	"Sphingolipid metabolism"	-	-	0.726648
scaffold15988	ref|XP_020580949.1| sphinganine C4-monooxygenase 1-like [Phalaen...	1.14.18.5	"SphingolipidC4-monooxygenase."	Q8VYI1	PWY-5129	sphingolipid biosynthesis (plants)	RXN-14250	EC-1.14.18.5	GN7V-68028-MONOMER	sphingolipid 4-monooxygenase	GN7V-68028	Glyma.20G172000.2.p	"Sphingolipid metabolism"	-	0.716759	0.810086
scaffold19615	ref|XP_018846902.1| PREDICTED: 3-dehydrosphinganine reductase TS...	1.1.1.102	"3-dehydrosphinganinereductase."	F4JZN6	PWY-5129	sphingolipid biosynthesis (plants)	3-DEHYDROSPHINGANINE-REDUCTASE-RXN	EC-1.1.1.102	GN7V-58504-MONOMER	3-dehydrosphinganine reductase	GN7V-58504	Glyma.15G105400.1.p	"Sphingolipid metabolism"	-	-	-
scaffold22156	ref|XP_020588760.1| 3-dehydrosphinganine reductase TSC10A-like [...	1.1.1.102	"3-dehydrosphinganinereductase."	Q0WRJ2	PWY-5129	sphingolipid biosynthesis (plants)	3-DEHYDROSPHINGANINE-REDUCTASE-RXN	EC-1.1.1.102	GN7V-58504-MONOMER	3-dehydrosphinganine reductase	GN7V-58504	Glyma.15G105400.1.p	"Sphingolipid metabolism"	-	2.05346	-
scaffold3633	ref|XP_020583252.1| sphinganine C4-monooxygenase 1-like [Phalaen...	1.14.18.5	"SphingolipidC4-monooxygenase."	Q8VYI1	PWY-5129	sphingolipid biosynthesis (plants)	RXN-14250	EC-1.14.18.5	GN7V-68028-MONOMER	sphingolipid 4-monooxygenase	GN7V-68028	Glyma.20G172000.2.p	"Sphingolipid metabolism"	-	-	-3.51211
scaffold4268	ref|XP_020583252.1| sphinganine C4-monooxygenase 1-like [Phalaen...	2.7.1.91	"Sphingosinekinase."	Q8CI15	PWY-5129	sphingolipid biosynthesis (plants)	SPHINGANINE-KINASE-RXN	EC-2.7.1.91	AT4G21540-MONOMER	sphinganine kinase	AT4G21540	AT4G21540.1	"Sphingolipid metabolism"	-	-0.301885	-0.550683
C100136	ref|XP_009400488.1| PREDICTED: beta-amylase 1, chloroplastic [Mu...	3.2.1.2	"Beta-amylase."	Q9LIR6	PWY-6724	starch degradation II	RXN-12384	EC-3.2.1.2	GN7V-53388-MONOMER	&beta;-amylase	GN7V-53388	Glyma.01G203400.1.p	"Starch and sucrose metabolism"	-	-	-
scaffold15855	ref|XP_020574490.1| glucose-1-phosphate adenylyltransferase larg...	2.7.7.27	"Glucose-1-phosphateadenylyltransferase."	P55229	PWY-622	starch biosynthesis	GLUC1PADENYLTRANS-RXN	EC-2.7.7.27	GN7V-57438-MONOMER	glucose-1-phosphate adenylyltransferase	GN7V-57438	Glyma.11G116600.1.p	"Starch and sucrose metabolism"	-5.60242	4.10242	9.74114
scaffold9536	ref|XP_020681640.1| probable alpha,alpha-trehalose-phosphate syn...	2.4.1.15	"Alpha,alpha-trehalose-phosphatesynthase(UDP-forming)."	Q9LRA7	PWY-7238	sucrose biosynthesis II	RXN-14353	EC-2.4.1.1	G5X-4380-MONOMER	SHG &alpha;-glucan phosphorylase	G5X-4380	Sp_008600_oszt.t1	"Starch and sucrose metabolism"	-3.72318	-3.25103	-
scaffold9536	ref|XP_020681640.1| probable alpha,alpha-trehalose-phosphate syn...	2.4.1.15	"Alpha,alpha-trehalose-phosphatesynthase(UDP-forming)."	Q9LRA7	TRESYN-PWY	trehalose biosynthesis I	TREHALOSE6PSYN-RXN	EC-2.4.1.15	GN7V-46872-MONOMER	&alpha;,&alpha;-trehalose-phosphate synthase (UDP-forming)	GN7V-46872	Glyma.01G031900.1.p	"Starch and sucrose metabolism"	-3.72318	-3.25103	-
scaffold9536	ref|XP_020681640.1| probable alpha,alpha-trehalose-phosphate syn...	2.4.1.15	"Alpha,alpha-trehalose-phosphatesynthase(UDP-forming)."	Q9LRA7	PWY-7238	sucrose biosynthesis II	RXN-14353	EC-2.4.1.1	G5X-4380-MONOMER	SHG &alpha;-glucan phosphorylase	G5X-4380	Sp_008600_oszt.t1	"Starch and sucrose metabolism"	-3.72318	-3.25103	-
scaffold26112	ref|XP_020691908.1| cellulose synthase-like protein G3 [Dendrobi...	2.4.1.12	"Cellulosesynthase(UDP-forming)."	Q6AT26	PWY-7238	sucrose biosynthesis II	RXN-14353	EC-2.4.1.1	G5X-4380-MONOMER	SHG &alpha;-glucan phosphorylase	G5X-4380	Sp_008600_oszt.t1	"Starch and sucrose metabolism"	-3.18335	-	2.99424
scaffold20835	ref|XP_020699398.1| sucrose synthase 7-like isoform X2 [Dendrobi...	2.4.1.13	"Sucrosesynthase."	H6TFZ4	PWY-7238	sucrose biosynthesis II	RXN-14353	EC-2.4.1.1	G5X-4380-MONOMER	SHG &alpha;-glucan phosphorylase	G5X-4380	Sp_008600_oszt.t1	"Starch and sucrose metabolism"	-2.91118	-	3.11115
CL3137Contig1	ref|XP_020574026.1| beta-amylase 3, chloroplastic [Phalaenopsis ...	3.2.1.2	"Beta-amylase."	O23553	PWY-6724	starch degradation II	RXN-12384	EC-3.2.1.2	GN7V-53388-MONOMER	&beta;-amylase	GN7V-53388	Glyma.01G203400.1.p	"Starch and sucrose metabolism"	-2.65059	-1.10935	1.49634
CL258Contig1	gb|ABV90637.1| sucrose-phosphate synthase [Allium cepa]	2.4.1.14	"Sucrose-phosphatesynthase."	Q0JGK4	PWY-7238	sucrose biosynthesis II	RXN-14353	EC-2.4.1.1	G5X-4380-MONOMER	SHG &alpha;-glucan phosphorylase	G5X-4380	Sp_008600_oszt.t1	"Starch and sucrose metabolism"	-1.42632	-0.361428	1.01827
scaffold18589	ref|XP_010927691.1| PREDICTED: probable sucrose-phosphate syntha...	2.4.1.14	"Sucrose-phosphatesynthase."	Q0JGK4	PWY-7238	sucrose biosynthesis II	RXN-14353	EC-2.4.1.1	G5X-4380-MONOMER	SHG &alpha;-glucan phosphorylase	G5X-4380	Sp_008600_oszt.t1	"Starch and sucrose metabolism"	-1.40833	-0.669011	-
C186744	gb|ADG38380.1| AT3G03050-like protein [Capsella grandiflora] >gi...	2.4.1.12	"Cellulosesynthase(UDP-forming)."	Q5JN63	PWY-7238	sucrose biosynthesis II	RXN-14353	EC-2.4.1.1	G5X-4380-MONOMER	SHG &alpha;-glucan phosphorylase	G5X-4380	Sp_008600_oszt.t1	"Starch and sucrose metabolism"	-1.11988	-4.30065	-3.2071
scaffold25309	ref|XP_020703651.1| 1,4-alpha-glucan-branching enzyme, chloropla...	2.4.1.18	"1,4-alpha-glucanbranchingenzyme."	Q01401	PWY-7238	sucrose biosynthesis II	RXN-14353	EC-2.4.1.1	G5X-4380-MONOMER	SHG &alpha;-glucan phosphorylase	G5X-4380	Sp_008600_oszt.t1	"Starch and sucrose metabolism"	-0.84139	-	-
scaffold18664	ref|XP_020681638.1| callose synthase 5 [Dendrobium catenatum]	2.4.1.34	"1,3-beta-glucansynthase."	Q3B724	PWY-6773	1,3-&beta;-D-glucan biosynthesis	13-BETA-GLUCAN-SYNTHASE-RXN	EC-2.4.1.34	GN7V-67716-MONOMER	callose synthase	GN7V-67716	Glyma.15G268800.6.p	"Starch and sucrose metabolism"	-0.823717	-0.984154	-
C235673	ref|XP_020699947.1| probable alpha-amylase 2 isoform X1 [Dendrob...	3.2.1.1	"Alpha-amylase."	Q8LFG1	PWY-3841	folate transformations II	5-FORMYL-THF-CYCLO-LIGASE-RXN	EC-6.3.3.2	GN7V-65264-MONOMER	5-formyltetrahydrofolate cyclo-ligase	GN7V-65264	Glyma.13G300500.1.p	"Starch and sucrose metabolism"	-0.793392	-0.667537	-
scaffold11009	gb|ALS55908.1| sucrose phosphate synthase [Dendrobium catenatum]	2.4.1.14	"Sucrose-phosphatesynthase."	Q0JGK4	PWY-7238	sucrose biosynthesis II	RXN-14353	EC-2.4.1.1	G5X-4380-MONOMER	SHG &alpha;-glucan phosphorylase	G5X-4380	Sp_008600_oszt.t1	"Starch and sucrose metabolism"	-0.664655	2.08058	2.70053
CL1534Contig1	ref|XP_020704242.1| polygalacturonate 4-alpha-galacturonosyltran...	2.4.1.43	"Polygalacturonate4-alpha-galacturonosyltransferase."	Q9LE59	PWY-1061	homogalacturonan biosynthesis	2.4.1.43-RXN	EC-2.4.1.43	GN7V-65977-MONOMER	polygalacturonate 4-&alpha;-galacturonosyltransferase	GN7V-65977	Glyma.04G034600.1.p	"Starch and sucrose metabolism"	-0.529928	-	0.547947
scaffold26062	ref|XP_020677643.1| probable galacturonosyltransferase 13 [Dendr...	2.4.1.43	"Polygalacturonate4-alpha-galacturonosyltransferase."	Q9LE59	PWY-1061	homogalacturonan biosynthesis	2.4.1.43-RXN	EC-2.4.1.43	GN7V-65977-MONOMER	polygalacturonate 4-&alpha;-galacturonosyltransferase	GN7V-65977	Glyma.04G034600.1.p	"Starch and sucrose metabolism"	-0.479252	-	-
scaffold6623	ref|XP_020580906.1| endoglucanase 9-like [Phalaenopsis equestris]	3.2.1.4	"Cellulase."	P0C1U4	PWY-3841	folate transformations II	5-FORMYL-THF-CYCLO-LIGASE-RXN	EC-6.3.3.2	GN7V-65264-MONOMER	5-formyltetrahydrofolate cyclo-ligase	GN7V-65264	Glyma.13G300500.1.p	"Starch and sucrose metabolism"	-0.474584	-0.906296	-0.47658
CL2134Contig1	ref|XP_020700352.1| callose synthase 12-like [Dendrobium catenat...	2.4.1.34	"1,3-beta-glucansynthase."	Q9S9U0	PWY-6773	1,3-&beta;-D-glucan biosynthesis	13-BETA-GLUCAN-SYNTHASE-RXN	EC-2.4.1.34	GN7V-67716-MONOMER	callose synthase	GN7V-67716	Glyma.15G268800.6.p	"Starch and sucrose metabolism"	-0.405563	-0.898488	-0.537847
CL1503Contig1	ref|XP_020704646.1| probable alpha,alpha-trehalose-phosphate syn...	2.4.1.15	"Alpha,alpha-trehalose-phosphatesynthase(UDP-forming)."	Q9LMI0	PWY-7238	sucrose biosynthesis II	RXN-14353	EC-2.4.1.1	G5X-4380-MONOMER	SHG &alpha;-glucan phosphorylase	G5X-4380	Sp_008600_oszt.t1	"Starch and sucrose metabolism"	-0.379855	-0.526254	-
scaffold20177	ref|XP_020681953.1| beta-amylase 8 isoform X1 [Dendrobium catena...	3.2.1.2	"Beta-amylase."	Q9FH80	PWY-6724	starch degradation II	RXN-12384	EC-3.2.1.2	GN7V-53388-MONOMER	&beta;-amylase	GN7V-53388	Glyma.01G203400.1.p	"Starch and sucrose metabolism"	-0.377494	0.304275	0.636153
CL1283Contig1	ref|XP_020682965.1| UDP-glucuronic acid decarboxylase 6 [Dendrob...	4.1.1.35	"UDP-glucuronatedecarboxylase."	Q9SN95	PWY-4821	UDP-D-xylose biosynthesis	UDP-GLUCURONATE-DECARBOXYLASE-RXN	EC-4.1.1.35	GN7V-45376-MONOMER	UDP-glucuronate decarboxylase	GN7V-45376	Glyma.13G320500.1.p	"Starch and sucrose metabolism"	0.411827	-0.460782	-0.917286
scaffold25054	ref|XP_020596831.1| LOW QUALITY PROTEIN: callose synthase 7-like...	2.4.1.34	"1,3-beta-glucansynthase."	Q9SHJ3	PWY-6773	1,3-&beta;-D-glucan biosynthesis	13-BETA-GLUCAN-SYNTHASE-RXN	EC-2.4.1.34	GN7V-67716-MONOMER	callose synthase	GN7V-67716	Glyma.15G268800.6.p	"Starch and sucrose metabolism"	0.419555	-	-0.682752
scaffold16703	ref|XP_020581584.1| alpha,alpha-trehalose-phosphate synthase [UD...	3.1.3.12	"Trehalose-phosphatase."	P78875	TRESYN-PWY	trehalose biosynthesis I	TREHALOSEPHOSPHA-RXN	EC-3.1.3.12	GN7V-62724-MONOMER	trehalose-phosphatase	GN7V-62724	Glyma.11G239300.1.p	"Starch and sucrose metabolism"	0.588345	-	-0.482891
CL3941Contig1	ref|XP_020703809.1| uncharacterized protein LOC110115043 [Dendro...	2.4.1.250	"D-inositol-3-phosphateglycosyltransferase."	D5UJ42	PWY-6724	starch degradation II	RXN-12391	EC-2.4.1.25	GN7V-65378-MONOMER	4-&alpha;-glucanotransferase	GN7V-65378	Glyma.10G141200.1.p	"Starch and sucrose metabolism"	0.589197	-1.31194	-1.94688
CL973Contig1	ref|XP_010271238.1| PREDICTED: alpha,alpha-trehalose-phosphate s...	3.1.3.12	"Trehalose-phosphatase."	P31688	TRESYN-PWY	trehalose biosynthesis I	TREHALOSEPHOSPHA-RXN	EC-3.1.3.12	GN7V-62724-MONOMER	trehalose-phosphatase	GN7V-62724	Glyma.11G239300.1.p	"Starch and sucrose metabolism"	0.686632	-1.14276	-1.87498
CL407Contig1	ref|XP_020596425.1| starch synthase 1, chloroplastic/amyloplasti...	2.4.1.21	"Starchsynthase."	Q9FNF2	PWY-622	starch biosynthesis	GLYCOGENSYN-RXN	EC-2.4.1.21	GN7V-54320-MONOMER	starch synthase	GN7V-54320	Glyma.07G260500.1.p	"Starch and sucrose metabolism"	0.693493	1.51884	0.781863
CL1666Contig1	ref|XP_020692386.1| callose synthase 9-like [Dendrobium catenatum]	2.4.1.34	"1,3-beta-glucansynthase."	Q9SFU6	PWY-6773	1,3-&beta;-D-glucan biosynthesis	13-BETA-GLUCAN-SYNTHASE-RXN	EC-2.4.1.34	GN7V-67716-MONOMER	callose synthase	GN7V-67716	Glyma.15G268800.6.p	"Starch and sucrose metabolism"	0.79604	-0.734837	-1.57621
scaffold23681	ref|XP_020688507.1| probable sucrose-phosphate synthase 1 [Dendr...	2.4.1.14	"Sucrose-phosphatesynthase."	O22060	PWY-7238	sucrose biosynthesis II	RXN-14353	EC-2.4.1.1	G5X-4380-MONOMER	SHG &alpha;-glucan phosphorylase	G5X-4380	Sp_008600_oszt.t1	"Starch and sucrose metabolism"	0.817249	-	-1.0826
scaffold11388	gb|ABA64521.1| sucrose-phosphate synthase isoform B [Nicotiana t...	2.4.1.14	"Sucrose-phosphatesynthase."	Q8RY24	PWY-7238	sucrose biosynthesis II	RXN-14353	EC-2.4.1.1	G5X-4380-MONOMER	SHG &alpha;-glucan phosphorylase	G5X-4380	Sp_008600_oszt.t1	"Starch and sucrose metabolism"	0.985304	-	-0.552931
scaffold7894	ref|XP_020574396.1| UDP-glucuronic acid decarboxylase 1-like [Ph...	4.1.1.35	"UDP-glucuronatedecarboxylase."	Q8VZC0	PWY-4821	UDP-D-xylose biosynthesis	UDP-GLUCURONATE-DECARBOXYLASE-RXN	EC-4.1.1.35	GN7V-45376-MONOMER	UDP-glucuronate decarboxylase	GN7V-45376	Glyma.13G320500.1.p	"Starch and sucrose metabolism"	1.00593	-	-1.1849
scaffold1590	ref|XP_020699615.1| alpha-glucan phosphorylase, H isozyme isofor...	2.4.1.1	"Glycogenphosphorylase."	Q9SD76	PWY-7238	sucrose biosynthesis II	RXN-14353	EC-2.4.1.1	G5X-4380-MONOMER	SHG &alpha;-glucan phosphorylase	G5X-4380	Sp_008600_oszt.t1	"Starch and sucrose metabolism"	1.22018	1.04412	-
CL1727Contig1	ref|XP_020687084.1| 4-alpha-glucanotransferase DPE2 [Dendrobium ...	2.4.1.25	"4-alpha-glucanotransferase."	Q69Q02	PWY-6724	starch degradation II	RXN-12391	EC-2.4.1.25	GN7V-65378-MONOMER	4-&alpha;-glucanotransferase	GN7V-65378	Glyma.10G141200.1.p	"Starch and sucrose metabolism"	1.39983	-	-1.57333
CL5821Contig1	gb|KJB67440.1| hypothetical protein B456_010G190800 [Gossypium r...	2.4.1.43	"Polygalacturonate4-alpha-galacturonosyltransferase."	Q9LE59	PWY-1061	homogalacturonan biosynthesis	2.4.1.43-RXN	EC-2.4.1.43	GN7V-65977-MONOMER	polygalacturonate 4-&alpha;-galacturonosyltransferase	GN7V-65977	Glyma.04G034600.1.p	"Starch and sucrose metabolism"	1.41038	0.45805	-0.998256
scaffold24952	ref|XP_020590114.1| probable galacturonosyltransferase 13 [Phala...	2.4.1.43	"Polygalacturonate4-alpha-galacturonosyltransferase."	Q9LE59	PWY-1061	homogalacturonan biosynthesis	2.4.1.43-RXN	EC-2.4.1.43	GN7V-65977-MONOMER	polygalacturonate 4-&alpha;-galacturonosyltransferase	GN7V-65977	Glyma.04G034600.1.p	"Starch and sucrose metabolism"	1.4468	-	-2.44964
CL850Contig1	ref|XP_010938368.1| PREDICTED: LOW QUALITY PROTEIN: sucrose synt...	2.4.1.13	"Sucrosesynthase."	Q10LP5	PWY-7238	sucrose biosynthesis II	RXN-14353	EC-2.4.1.1	G5X-4380-MONOMER	SHG &alpha;-glucan phosphorylase	G5X-4380	Sp_008600_oszt.t1	"Starch and sucrose metabolism"	1.49696	-0.839223	-2.38173
CL850Contig1	ref|XP_010938368.1| PREDICTED: LOW QUALITY PROTEIN: sucrose synt...	2.4.1.13	"Sucrosesynthase."	Q10LP5	PWY-3801	sucrose degradation II (sucrose synthase)	SUCROSE-SYNTHASE-RXN	EC-2.4.1.13	CPLX-5362	sucrose synthase	G-6862	SS	"Starch and sucrose metabolism"	1.49696	-0.839223	-2.38173
C223901	ref|XP_020675740.1| alpha,alpha-trehalose-phosphate synthase [UD...	2.4.1.15	"Alpha,alpha-trehalose-phosphatesynthase(UDP-forming)."	Q94AH8	PWY-7238	sucrose biosynthesis II	RXN-14353	EC-2.4.1.1	G5X-4380-MONOMER	SHG &alpha;-glucan phosphorylase	G5X-4380	Sp_008600_oszt.t1	"Starch and sucrose metabolism"	1.5059	-2.03844	-3.58567
CL922Contig1	ref|XP_020673165.1| alpha-1,4 glucan phosphorylase L isozyme, ch...	2.4.1.1	"Glycogenphosphorylase."	P27598	PWY-7238	sucrose biosynthesis II	RXN-14353	EC-2.4.1.1	G5X-4380-MONOMER	SHG &alpha;-glucan phosphorylase	G5X-4380	Sp_008600_oszt.t1	"Starch and sucrose metabolism"	1.52146	-	-1.50451
scaffold18897	gb|OMO82807.1| hypothetical protein COLO4_22823 [Corchorus olito...	2.4.1.15	"Alpha,alpha-trehalose-phosphatesynthase(UDP-forming)."	Q9SYM4	PWY-7238	sucrose biosynthesis II	RXN-14353	EC-2.4.1.1	G5X-4380-MONOMER	SHG &alpha;-glucan phosphorylase	G5X-4380	Sp_008600_oszt.t1	"Starch and sucrose metabolism"	1.54303	-1.58224	-3.17448
C196641	ref|XP_020599271.1| LOW QUALITY PROTEIN: probable alpha,alpha-tr...	2.4.1.15	"Alpha,alpha-trehalose-phosphatesynthase(UDP-forming)."	Q9LMI0	PYRUVDEHYD-PWY	pyruvate decarboxylation to acetyl CoA	RXN0-1134	EC-1.2.4.1	AT5G50850-MONOMER		AT5G50850	AT5G50850.1	"Starch and sucrose metabolism"	1.62928	-	-3.0352
C196641	ref|XP_020599271.1| LOW QUALITY PROTEIN: probable alpha,alpha-tr...	2.4.1.15	"Alpha,alpha-trehalose-phosphatesynthase(UDP-forming)."	Q9LMI0	PWY-7238	sucrose biosynthesis II	RXN-14353	EC-2.4.1.1	G5X-4380-MONOMER	SHG &alpha;-glucan phosphorylase	G5X-4380	Sp_008600_oszt.t1	"Starch and sucrose metabolism"	1.62928	-	-3.0352
CL2020Contig1	gb|KRY05390.1| Sucrose synthase 2, partial [Trichinella patagoni...	2.4.1.13	"Sucrosesynthase."	P49035	PWY-7238	sucrose biosynthesis II	RXN-14353	EC-2.4.1.1	G5X-4380-MONOMER	SHG &alpha;-glucan phosphorylase	G5X-4380	Sp_008600_oszt.t1	"Starch and sucrose metabolism"	1.63722	-1.31342	-2.99609
scaffold18668	ref|XP_010917860.1| PREDICTED: granule-bound starch synthase 2, ...	2.4.1.21	"Starchsynthase."	Q9MAC8	PWY-622	starch biosynthesis	GLYCOGENSYN-RXN	EC-2.4.1.21	GN7V-54320-MONOMER	starch synthase	GN7V-54320	Glyma.07G260500.1.p	"Starch and sucrose metabolism"	1.6569	-2.04526	-3.74058
scaffold21553	ref|XP_020575031.1| 1,4-alpha-glucan-branching enzyme 3, chlorop...	2.4.1.18	"1,4-alpha-glucanbranchingenzyme."	D2WL32	PWY-7238	sucrose biosynthesis II	RXN-14353	EC-2.4.1.1	G5X-4380-MONOMER	SHG &alpha;-glucan phosphorylase	G5X-4380	Sp_008600_oszt.t1	"Starch and sucrose metabolism"	1.86433	-2.14477	-4.07021
scaffold18896	gb|KDP21171.1| hypothetical protein JCGZ_21642 [Jatropha curcas]	2.4.1.15	"Alpha,alpha-trehalose-phosphatesynthase(UDP-forming)."	Q9SYM4	PWY-7238	sucrose biosynthesis II	RXN-14353	EC-2.4.1.1	G5X-4380-MONOMER	SHG &alpha;-glucan phosphorylase	G5X-4380	Sp_008600_oszt.t1	"Starch and sucrose metabolism"	1.89426	-1.13653	-3.07955
CL9723Contig1	ref|XP_020681645.1| beta-amylase 1, chloroplastic [Dendrobium ca...	3.2.1.2	"Beta-amylase."	Q10RZ1	PWY-6724	starch degradation II	RXN-12384	EC-3.2.1.2	GN7V-53388-MONOMER	&beta;-amylase	GN7V-53388	Glyma.01G203400.1.p	"Starch and sucrose metabolism"	1.90993	2.0919	-
scaffold17608	ref|XP_020584503.1| alpha,alpha-trehalose-phosphate synthase [UD...	2.4.1.15	"Alpha,alpha-trehalose-phosphatesynthase(UDP-forming)."	Q94AH8	PWY-7238	sucrose biosynthesis II	RXN-14353	EC-2.4.1.1	G5X-4380-MONOMER	SHG &alpha;-glucan phosphorylase	G5X-4380	Sp_008600_oszt.t1	"Starch and sucrose metabolism"	1.91724	-	-2.19852
scaffold13739	ref|XP_020682803.1| probable galacturonosyltransferase-like 7 [D...	2.4.1.43	"Polygalacturonate4-alpha-galacturonosyltransferase."	Q9LE59	PWY-1061	homogalacturonan biosynthesis	2.4.1.43-RXN	EC-2.4.1.43	GN7V-65977-MONOMER	polygalacturonate 4-&alpha;-galacturonosyltransferase	GN7V-65977	Glyma.04G034600.1.p	"Starch and sucrose metabolism"	1.97532	-	-3.62228
scaffold16902	ref|XP_020687827.1| galacturonosyltransferase 8-like [Dendrobium...	2.4.1.43	"Polygalacturonate4-alpha-galacturonosyltransferase."	Q9LE59	PWY-1061	homogalacturonan biosynthesis	2.4.1.43-RXN	EC-2.4.1.43	GN7V-65977-MONOMER	polygalacturonate 4-&alpha;-galacturonosyltransferase	GN7V-65977	Glyma.04G034600.1.p	"Starch and sucrose metabolism"	1.99283	-	-1.74179
C194055	ref|XP_020594316.1| UDP-glucuronate 4-epimerase 1-like, partial ...	5.1.3.6	"UDP-glucuronate4-epimerase."	Q9M0B6	PWY-4861	UDP-D-galacturonate biosynthesis I (from UDP-D-glucuronate)	UDP-GLUCURONATE-4-EPIMERASE-RXN	EC-5.1.3.6	GN7V-55151-MONOMER	UDP-glucuronate 4-epimerase	GN7V-55151	Glyma.09G232900.1.p	"Starch and sucrose metabolism"	2.08677	-	-3.95725
scaffold4898	ref|XP_017621905.1| PREDICTED: sucrose synthase-like isoform X1 ...	2.4.1.13	"Sucrosesynthase."	Q41607	PWY-7238	sucrose biosynthesis II	RXN-14353	EC-2.4.1.1	G5X-4380-MONOMER	SHG &alpha;-glucan phosphorylase	G5X-4380	Sp_008600_oszt.t1	"Starch and sucrose metabolism"	2.20888	-0.981207	-3.23438
C177346	ref|XP_020684555.1| probable galacturonosyltransferase 7 [Dendro...	2.4.1.43	"Polygalacturonate4-alpha-galacturonosyltransferase."	Q9LE59	PWY-1061	homogalacturonan biosynthesis	2.4.1.43-RXN	EC-2.4.1.43	GN7V-65977-MONOMER	polygalacturonate 4-&alpha;-galacturonosyltransferase	GN7V-65977	Glyma.04G034600.1.p	"Starch and sucrose metabolism"	2.21077	-	-1.75398
CL7507Contig1	ref|XP_020699075.1| probable galacturonosyltransferase 4 [Dendro...	2.4.1.43	"Polygalacturonate4-alpha-galacturonosyltransferase."	Q9LE59	PWY-1061	homogalacturonan biosynthesis	2.4.1.43-RXN	EC-2.4.1.43	GN7V-65977-MONOMER	polygalacturonate 4-&alpha;-galacturonosyltransferase	GN7V-65977	Glyma.04G034600.1.p	"Starch and sucrose metabolism"	2.28096	-	-2.92095
scaffold15877	ref|XP_020580873.1| 4-alpha-glucanotransferase DPE1, chloroplast...	2.4.1.25	"4-alpha-glucanotransferase."	Q06801	PWY-6724	starch degradation II	RXN-12391	EC-2.4.1.25	GN7V-65378-MONOMER	4-&alpha;-glucanotransferase	GN7V-65378	Glyma.10G141200.1.p	"Starch and sucrose metabolism"	2.40415	1.02959	-1.42067
CL3208Contig1	ref|XP_020689608.1| 4-alpha-glucanotransferase DPE1, chloroplast...	2.4.1.25	"4-alpha-glucanotransferase."	Q9LV91	PWY-6724	starch degradation II	RXN-12391	EC-2.4.1.25	GN7V-65378-MONOMER	4-&alpha;-glucanotransferase	GN7V-65378	Glyma.10G141200.1.p	"Starch and sucrose metabolism"	2.46527	-	-1.29941
scaffold11735	ref|XP_020681818.1| granule-bound starch synthase 1b, chloroplas...	2.4.1.21	"Starchsynthase."	O82627	PWY-622	starch biosynthesis	GLYCOGENSYN-RXN	EC-2.4.1.21	GN7V-54320-MONOMER	starch synthase	GN7V-54320	Glyma.07G260500.1.p	"Starch and sucrose metabolism"	2.482	-0.775931	-3.30475
C170810	ref|XP_020591035.1| WAT1-related protein At3g45870-like isoform ...	2.7.7.27	"Glucose-1-phosphateadenylyltransferase."	C6DH77	PWY-622	starch biosynthesis	GLUC1PADENYLTRANS-RXN	EC-2.7.7.27	GN7V-57438-MONOMER	glucose-1-phosphate adenylyltransferase	GN7V-57438	Glyma.11G116600.1.p	"Starch and sucrose metabolism"	2.49383	-	-2.05396
CL2417Contig1	gb|EMT24984.1| putative Granule-bound starch synthase 1b, chloro...	2.4.1.242	"NDP-glucose--starchglucosyltransferase."	Q43784	PWY-622	starch biosynthesis	RXN-14378	EC-2.4.1.242	GIO2-1004-MONOMER	granule-bound starch synthase I	GIO2-1004	Cre02.g116650.t1.2	"Starch and sucrose metabolism"	2.55401	-0.82971	-3.4303
CL6798Contig1	ref|XP_020695330.1| UDP-glucuronate 4-epimerase 6-like [Dendrobi...	5.1.3.6	"UDP-glucuronate4-epimerase."	Q9LIS3	PWY-4861	UDP-D-galacturonate biosynthesis I (from UDP-D-glucuronate)	UDP-GLUCURONATE-4-EPIMERASE-RXN	EC-5.1.3.6	GN7V-55151-MONOMER	UDP-glucuronate 4-epimerase	GN7V-55151	Glyma.09G232900.1.p	"Starch and sucrose metabolism"	2.95204	-	-2.12037
CL7697Contig1	ref|XP_020583711.1| probable xyloglucan glycosyltransferase 7 [P...	2.4.1.32	"Glucomannan4-beta-mannosyltransferase."	Q7PC76	PYRUVDEHYD-PWY	pyruvate decarboxylation to acetyl CoA	RXN0-1134	EC-1.2.4.1	AT5G50850-MONOMER		AT5G50850	AT5G50850.1	"Starch and sucrose metabolism"	2.9573	-1.9744	-4.97103
scaffold26169	ref|XP_020682573.1| UDP-glucuronate 4-epimerase 1-like [Dendrobi...	5.1.3.6	"UDP-glucuronate4-epimerase."	Q9M0B6	PWY-4861	UDP-D-galacturonate biosynthesis I (from UDP-D-glucuronate)	UDP-GLUCURONATE-4-EPIMERASE-RXN	EC-5.1.3.6	GN7V-55151-MONOMER	UDP-glucuronate 4-epimerase	GN7V-55151	Glyma.09G232900.1.p	"Starch and sucrose metabolism"	3.16725	-	-3.71704
scaffold23384	ref|XP_020694873.1| 4-alpha-glucanotransferase DPE1, chloroplast...	2.4.1.25	"4-alpha-glucanotransferase."	Q8LI30	PWY-6724	starch degradation II	RXN-12391	EC-2.4.1.25	GN7V-65378-MONOMER	4-&alpha;-glucanotransferase	GN7V-65378	Glyma.10G141200.1.p	"Starch and sucrose metabolism"	3.28042	-	-3.38391
C221359	ref|XP_020688168.1| trehalose-phosphate phosphatase A-like, part...	3.1.3.12	"Trehalose-phosphatase."	Q9SU39	TRESYN-PWY	trehalose biosynthesis I	TREHALOSEPHOSPHA-RXN	EC-3.1.3.12	GN7V-62724-MONOMER	trehalose-phosphatase	GN7V-62724	Glyma.11G239300.1.p	"Starch and sucrose metabolism"	3.78396	-	-4.29207
scaffold22748	ref|XP_020675365.1| callose synthase 10 isoform X1 [Dendrobium c...	2.4.1.34	"1,3-beta-glucansynthase."	Q9SJM0	PWY-6773	1,3-&beta;-D-glucan biosynthesis	13-BETA-GLUCAN-SYNTHASE-RXN	EC-2.4.1.34	GN7V-67716-MONOMER	callose synthase	GN7V-67716	Glyma.15G268800.6.p	"Starch and sucrose metabolism"	3.79114	-	-2.98791
CL7509Contig1	ref|XP_020586593.1| 1,4-alpha-glucan-branching enzyme 1, chlorop...	2.4.1.18	"1,4-alpha-glucanbranchingenzyme."	Q41058	PWY-7238	sucrose biosynthesis II	RXN-14353	EC-2.4.1.1	G5X-4380-MONOMER	SHG &alpha;-glucan phosphorylase	G5X-4380	Sp_008600_oszt.t1	"Starch and sucrose metabolism"	3.8929	-	-4.24854
CL1971Contig1	ref|XP_020671950.1| glucose-1-phosphate adenylyltransferase smal...	2.7.7.27	"Glucose-1-phosphateadenylyltransferase."	P23509	PWY-622	starch biosynthesis	GLUC1PADENYLTRANS-RXN	EC-2.7.7.27	GN7V-57438-MONOMER	glucose-1-phosphate adenylyltransferase	GN7V-57438	Glyma.11G116600.1.p	"Starch and sucrose metabolism"	3.96772	1.2147	-2.79699
scaffold18902	gb|KZM92226.1| hypothetical protein DCAR_020409 [Daucus carota s...	2.4.1.12	"Cellulosesynthase(UDP-forming)."	Q84JA6	PWY-7238	sucrose biosynthesis II	RXN-14353	EC-2.4.1.1	G5X-4380-MONOMER	SHG &alpha;-glucan phosphorylase	G5X-4380	Sp_008600_oszt.t1	"Starch and sucrose metabolism"	4.55453	-	-7.80028
scaffold24932	ref|XP_010914055.1| PREDICTED: UDP-glucuronate 4-epimerase 1 [El...	5.1.3.6	"UDP-glucuronate4-epimerase."	Q9M0B6	PWY-4861	UDP-D-galacturonate biosynthesis I (from UDP-D-glucuronate)	UDP-GLUCURONATE-4-EPIMERASE-RXN	EC-5.1.3.6	GN7V-55151-MONOMER	UDP-glucuronate 4-epimerase	GN7V-55151	Glyma.09G232900.1.p	"Starch and sucrose metabolism"	4.8809	-	-4.19768
scaffold21265	ref|XP_020703201.1| probable trehalose-phosphate phosphatase F [...	3.1.3.12	"Trehalose-phosphatase."	Q9FWQ2	TRESYN-PWY	trehalose biosynthesis I	TREHALOSEPHOSPHA-RXN	EC-3.1.3.12	GN7V-62724-MONOMER	trehalose-phosphatase	GN7V-62724	Glyma.11G239300.1.p	"Starch and sucrose metabolism"	5.26505	-	-4.46615
C159252	emb|CAN83176.1| hypothetical protein VITISV_042740 [Vitis vinifera]	2.4.1.12	"Cellulosesynthase(UDP-forming)."	Q69P51	PWY-1001	cellulose biosynthesis	CELLULOSE-SYNTHASE-UDP-FORMING-RXN	EC-2.4.1.12	GN7V-67713-MONOMER	cellulose synthase	GN7V-67713	Glyma.13G202500.2.p	"Starch and sucrose metabolism"	5.31369	-	-
C103640	ref|XP_007051812.1| Beta-amylase 2 isoform 3 [Theobroma cacao] >...	3.2.1.2	"Beta-amylase."	O65258	PWY-6724	starch degradation II	RXN-12384	EC-3.2.1.2	GN7V-53388-MONOMER	&beta;-amylase	GN7V-53388	Glyma.01G203400.1.p	"Starch and sucrose metabolism"	5.59903	-	-5.65426
C165724	emb|CCO28944.1| alpha,alpha-trehalose-phosphate synthase (UDP-fo...	2.4.1.15	"Alpha,alpha-trehalose-phosphatesynthase(UDP-forming)."	O74932	TRESYN-PWY	trehalose biosynthesis I	TREHALOSE6PSYN-RXN	EC-2.4.1.15	GN7V-46872-MONOMER	&alpha;,&alpha;-trehalose-phosphate synthase (UDP-forming)	GN7V-46872	Glyma.01G031900.1.p	"Starch and sucrose metabolism"	6.31534	-	-6.37168
CL2230Contig1	ref|XP_020579460.1| glucose-1-phosphate adenylyltransferase larg...	2.7.7.27	"Glucose-1-phosphateadenylyltransferase."	P55230	PWY-622	starch biosynthesis	GLUC1PADENYLTRANS-RXN	EC-2.7.7.27	GN7V-57438-MONOMER	glucose-1-phosphate adenylyltransferase	GN7V-57438	Glyma.11G116600.1.p	"Starch and sucrose metabolism"	6.87897	-	-6.07226
scaffold18447	emb|CUA76791.1| alpha,alpha-trehalose-phosphate synthase (UDP-fo...	3.1.3.12	"Trehalose-phosphatase."	P78875	TRESYN-PWY	trehalose biosynthesis I	TREHALOSEPHOSPHA-RXN	EC-3.1.3.12	GN7V-62724-MONOMER	trehalose-phosphatase	GN7V-62724	Glyma.11G239300.1.p	"Starch and sucrose metabolism"	7.52626	-	-7.58212
C185760	emb|CCO26952.1| alpha,alpha-trehalose-phosphate synthase (UDP-fo...	3.1.3.12	"Trehalose-phosphatase."	P31688	TRESYN-PWY	trehalose biosynthesis I	TREHALOSEPHOSPHA-RXN	EC-3.1.3.12	GN7V-62724-MONOMER	trehalose-phosphatase	GN7V-62724	Glyma.11G239300.1.p	"Starch and sucrose metabolism"	7.68494	-	-7.74137
C233643	emb|CUA73862.1| 1,4-alpha-glucan branching enzyme [Rhizoctonia s...	2.4.1.18	"1,4-alpha-glucanbranchingenzyme."	P0CN82	PWY-7238	sucrose biosynthesis II	RXN-14353	EC-2.4.1.1	G5X-4380-MONOMER	SHG &alpha;-glucan phosphorylase	G5X-4380	Sp_008600_oszt.t1	"Starch and sucrose metabolism"	10.2599	-	-10.3164
scaffold21159	emb|CCO30288.1| glycogen(starch) synthase [Rhizoctonia solani AG...	2.4.1.11	"Glycogen(starch)synthase."	O93869	PWY-7238	sucrose biosynthesis II	RXN-14353	EC-2.4.1.1	G5X-4380-MONOMER	SHG &alpha;-glucan phosphorylase	G5X-4380	Sp_008600_oszt.t1	"Starch and sucrose metabolism"	10.6697	-	-10.7262
C115268	ref|XP_009418292.1| PREDICTED: sucrose synthase 7-like isoform X...	2.4.1.13	"Sucrosesynthase."	Q9FX32	PWY-3801	sucrose degradation II (sucrose synthase)	SUCROSE-SYNTHASE-RXN	EC-2.4.1.13	CPLX-5362	sucrose synthase	G-6862	SS	"Starch and sucrose metabolism"	-	-	-
C118100	ref|XP_020584198.1| probable galacturonosyltransferase 6 isoform...	2.4.1.43	"Polygalacturonate4-alpha-galacturonosyltransferase."	Q9LE59	PWY-1061	homogalacturonan biosynthesis	2.4.1.43-RXN	EC-2.4.1.43	GN7V-65977-MONOMER	polygalacturonate 4-&alpha;-galacturonosyltransferase	GN7V-65977	Glyma.04G034600.1.p	"Starch and sucrose metabolism"	-	-	-
C119684	emb|CEL57796.1| hypothetical protein RSOLAG1IB_02540 [Rhizoctoni...	3.1.3.12	"Trehalose-phosphatase."	P78875	TRESYN-PWY	trehalose biosynthesis I	TREHALOSEPHOSPHA-RXN	EC-3.1.3.12	GN7V-62724-MONOMER	trehalose-phosphatase	GN7V-62724	Glyma.11G239300.1.p	"Starch and sucrose metabolism"	-	-	-
C120414	gb|OMP01340.1| Glycosyl transferase, family 8, partial [Corchoru...	2.4.1.43	"Polygalacturonate4-alpha-galacturonosyltransferase."	Q9LE59	PWY-1061	homogalacturonan biosynthesis	2.4.1.43-RXN	EC-2.4.1.43	GN7V-65977-MONOMER	polygalacturonate 4-&alpha;-galacturonosyltransferase	GN7V-65977	Glyma.04G034600.1.p	"Starch and sucrose metabolism"	-	-	-
C128320	ref|XP_020231716.1| sucrose synthase 2 [Cajanus cajan]	2.4.1.13	"Sucrosesynthase."	Q41607	PWY-7238	sucrose biosynthesis II	RXN-14353	EC-2.4.1.1	G5X-4380-MONOMER	SHG &alpha;-glucan phosphorylase	G5X-4380	Sp_008600_oszt.t1	"Starch and sucrose metabolism"	-	-	-
C132826	gb|KDN42649.1| LOW QUALITY PROTEIN: hypothetical protein RSAG8_0...	2.4.1.11	"Glycogen(starch)synthase."	O93869	PWY-7238	sucrose biosynthesis II	RXN-14353	EC-2.4.1.1	G5X-4380-MONOMER	SHG &alpha;-glucan phosphorylase	G5X-4380	Sp_008600_oszt.t1	"Starch and sucrose metabolism"	-	-	-
C136660	ref|XP_020695096.1| probable galacturonosyltransferase 7 isoform...	2.4.1.43	"Polygalacturonate4-alpha-galacturonosyltransferase."	Q9LE59	PWY-1061	homogalacturonan biosynthesis	2.4.1.43-RXN	EC-2.4.1.43	GN7V-65977-MONOMER	polygalacturonate 4-&alpha;-galacturonosyltransferase	GN7V-65977	Glyma.04G034600.1.p	"Starch and sucrose metabolism"	-	5.34187	-
C138700	gb|JAU09393.1| Cellulose synthase-like protein D3, partial [Nocc...	2.4.1.12	"Cellulosesynthase(UDP-forming)."	Q9SKJ5	PWY-1001	cellulose biosynthesis	CELLULOSE-SYNTHASE-UDP-FORMING-RXN	EC-2.4.1.12	GN7V-67713-MONOMER	cellulose synthase	GN7V-67713	Glyma.13G202500.2.p	"Starch and sucrose metabolism"	-	-	-
C142772	ref|XP_020675619.1| alpha,alpha-trehalose-phosphate synthase [UD...	3.1.3.12	"Trehalose-phosphatase."	P78875	TRESYN-PWY	trehalose biosynthesis I	TREHALOSEPHOSPHA-RXN	EC-3.1.3.12	GN7V-62724-MONOMER	trehalose-phosphatase	GN7V-62724	Glyma.11G239300.1.p	"Starch and sucrose metabolism"	-	-	-
C152352	ref|XP_020575034.1| 1,4-alpha-glucan-branching enzyme 3, chlorop...	2.4.1.18	"1,4-alpha-glucanbranchingenzyme."	D2WL32	PWY-622	starch biosynthesis	RXN-14371	EC-2.4.1.18	G3F-11133-MONOMER	Solyc09g009190.3.1	G3F-11133	Solyc09g009190.3.1	"Starch and sucrose metabolism"	-	-	-
C155688	gb|ABR25961.1| csld4-cellulose synthase-like family d [Oryza sat...	2.4.1.12	"Cellulosesynthase(UDP-forming)."	Q9AV71	PWY-1001	cellulose biosynthesis	CELLULOSE-SYNTHASE-UDP-FORMING-RXN	EC-2.4.1.12	GN7V-67713-MONOMER	cellulose synthase	GN7V-67713	Glyma.13G202500.2.p	"Starch and sucrose metabolism"	-	5.6089	-
C164770	ref|XP_020258066.1| probable galacturonosyltransferase 13 [Aspar...	2.4.1.43	"Polygalacturonate4-alpha-galacturonosyltransferase."	Q9LE59	PWY-1061	homogalacturonan biosynthesis	2.4.1.43-RXN	EC-2.4.1.43	GN7V-65977-MONOMER	polygalacturonate 4-&alpha;-galacturonosyltransferase	GN7V-65977	Glyma.04G034600.1.p	"Starch and sucrose metabolism"	-	-	-
C182522	ref|XP_020580616.1| sucrose-phosphate synthase [Phalaenopsis equ...	2.4.1.14	"Sucrose-phosphatesynthase."	P31927	PWY-7238	sucrose biosynthesis II	RXN-14353	EC-2.4.1.1	G5X-4380-MONOMER	SHG &alpha;-glucan phosphorylase	G5X-4380	Sp_008600_oszt.t1	"Starch and sucrose metabolism"	-	-	-
C196217	emb|CAJ91140.1| nucleotide sugar epimerase-like protein [Platanu...	5.1.3.6	"UDP-glucuronate4-epimerase."	Q9LPC1	PWY-4861	UDP-D-galacturonate biosynthesis I (from UDP-D-glucuronate)	UDP-GLUCURONATE-4-EPIMERASE-RXN	EC-5.1.3.6	GN7V-55151-MONOMER	UDP-glucuronate 4-epimerase	GN7V-55151	Glyma.09G232900.1.p	"Starch and sucrose metabolism"	-	-	-1.90138
C206757	ref|XP_009395659.1| PREDICTED: lysosomal beta glucosidase-like [...	3.2.1.21	"Beta-glucosidase."	Q23892	PWY-6724	starch degradation II	RXN-12384	EC-3.2.1.2	GN7V-53388-MONOMER	&beta;-amylase	GN7V-53388	Glyma.01G203400.1.p	"Starch and sucrose metabolism"	-	-	-
C211937	gb|AAT76445.1| starch branching enzyme I [Vigna radiata]	2.4.1.18	"1,4-alpha-glucanbranchingenzyme."	P30924	PWY-622	starch biosynthesis	RXN-14371	EC-2.4.1.18	G3F-11133-MONOMER	Solyc09g009190.3.1	G3F-11133	Solyc09g009190.3.1	"Starch and sucrose metabolism"	-	-	-1.76061
C227687	ref|XP_020687602.1| probable galacturonosyltransferase 11 [Dendr...	2.4.1.43	"Polygalacturonate4-alpha-galacturonosyltransferase."	Q9LE59	PWY-1061	homogalacturonan biosynthesis	2.4.1.43-RXN	EC-2.4.1.43	GN7V-65977-MONOMER	polygalacturonate 4-&alpha;-galacturonosyltransferase	GN7V-65977	Glyma.04G034600.1.p	"Starch and sucrose metabolism"	-	-1.50573	-1.13413
C33969	ref|XP_020580778.1| alpha,alpha-trehalose-phosphate synthase [UD...	2.4.1.15	"Alpha,alpha-trehalose-phosphatesynthase(UDP-forming)."	O23617	PWY-7238	sucrose biosynthesis II	RXN-14353	EC-2.4.1.1	G5X-4380-MONOMER	SHG &alpha;-glucan phosphorylase	G5X-4380	Sp_008600_oszt.t1	"Starch and sucrose metabolism"	-	-	-
C36107	ref|XP_020678047.1| sucrose synthase 2-like [Dendrobium catenatu...	2.4.1.13	"Sucrosesynthase."	Q41608	PWY-7238	sucrose biosynthesis II	RXN-14353	EC-2.4.1.1	G5X-4380-MONOMER	SHG &alpha;-glucan phosphorylase	G5X-4380	Sp_008600_oszt.t1	"Starch and sucrose metabolism"	-	-	-
C38323	gb|KDO67672.1| hypothetical protein CISIN_1g0190621mg, partial [...	4.1.1.35	"UDP-glucuronatedecarboxylase."	Q9FIE8	PWY-4821	UDP-D-xylose biosynthesis	UDP-GLUCURONATE-DECARBOXYLASE-RXN	EC-4.1.1.35	GN7V-45376-MONOMER	UDP-glucuronate decarboxylase	GN7V-45376	Glyma.13G320500.1.p	"Starch and sucrose metabolism"	-	-	-
C43427	gb|EPS62481.1| trehalose-6-phosphate synthase, partial [Genlisea...	2.4.1.15	"Alpha,alpha-trehalose-phosphatesynthase(UDP-forming)."	Q9SYM4	PWY-7238	sucrose biosynthesis II	RXN-14353	EC-2.4.1.1	G5X-4380-MONOMER	SHG &alpha;-glucan phosphorylase	G5X-4380	Sp_008600_oszt.t1	"Starch and sucrose metabolism"	-	-	-
C51193	ref|XP_020594507.1| alpha,alpha-trehalose-phosphate synthase [UD...	2.4.1.15	"Alpha,alpha-trehalose-phosphatesynthase(UDP-forming)."	Q94AH8	PWY-7238	sucrose biosynthesis II	RXN-14353	EC-2.4.1.1	G5X-4380-MONOMER	SHG &alpha;-glucan phosphorylase	G5X-4380	Sp_008600_oszt.t1	"Starch and sucrose metabolism"	-	-	1.50602
C54909	gb|ANW09660.1| sucrose synthase [Bletilla striata]	2.4.1.13	"Sucrosesynthase."	Q41607	PWY-7238	sucrose biosynthesis II	RXN-14353	EC-2.4.1.1	G5X-4380-MONOMER	SHG &alpha;-glucan phosphorylase	G5X-4380	Sp_008600_oszt.t1	"Starch and sucrose metabolism"	-	-	-5.65425
C55041	ref|XP_020573195.1| polygalacturonate 4-alpha-galacturonosyltran...	2.4.1.43	"Polygalacturonate4-alpha-galacturonosyltransferase."	Q9LE59	PWY-1061	homogalacturonan biosynthesis	2.4.1.43-RXN	EC-2.4.1.43	GN7V-65977-MONOMER	polygalacturonate 4-&alpha;-galacturonosyltransferase	GN7V-65977	Glyma.04G034600.1.p	"Starch and sucrose metabolism"	-	-	-
C63567	gb|ANW09660.1| sucrose synthase [Bletilla striata]	2.4.1.13	"Sucrosesynthase."	P04712	PWY-7238	sucrose biosynthesis II	RXN-14353	EC-2.4.1.1	G5X-4380-MONOMER	SHG &alpha;-glucan phosphorylase	G5X-4380	Sp_008600_oszt.t1	"Starch and sucrose metabolism"	-	-	-
C65297	gb|ADD54597.1| putative UDP-glucuronate 5-epimerase [Linum usita...	5.1.3.6	"UDP-glucuronate4-epimerase."	Q9M0B6	PWY-4861	UDP-D-galacturonate biosynthesis I (from UDP-D-glucuronate)	UDP-GLUCURONATE-4-EPIMERASE-RXN	EC-5.1.3.6	GN7V-55151-MONOMER	UDP-glucuronate 4-epimerase	GN7V-55151	Glyma.09G232900.1.p	"Starch and sucrose metabolism"	-	-	-
C66873	ref|XP_006445045.1| hypothetical protein CICLE_v10019525mg [Citr...	3.2.1.2	"Beta-amylase."	O80831	PWY-6724	starch degradation II	RXN-12384	EC-3.2.1.2	GN7V-53388-MONOMER	&beta;-amylase	GN7V-53388	Glyma.01G203400.1.p	"Starch and sucrose metabolism"	-	-	-
C73575	ref|XP_020687661.1| beta-amylase 2, chloroplastic-like [Dendrobi...	3.2.1.2	"Beta-amylase."	O65258	PWY-6724	starch degradation II	RXN-12384	EC-3.2.1.2	GN7V-53388-MONOMER	&beta;-amylase	GN7V-53388	Glyma.01G203400.1.p	"Starch and sucrose metabolism"	-	-	-
C73821	gb|OWM88207.1| hypothetical protein CDL15_Pgr003619 [Punica gran...	3.2.1.2	"Beta-amylase."	O80831	PWY-6724	starch degradation II	RXN-12384	EC-3.2.1.2	GN7V-53388-MONOMER	&beta;-amylase	GN7V-53388	Glyma.01G203400.1.p	"Starch and sucrose metabolism"	-	-	-
C74367	gb|ELU38410.1| glycoside hydrolase family 15 and carbohydrate-bi...	2.4.1.19	"Cyclomaltodextringlucanotransferase."	P31797	PWY-7238	sucrose biosynthesis II	RXN-14353	EC-2.4.1.1	G5X-4380-MONOMER	SHG &alpha;-glucan phosphorylase	G5X-4380	Sp_008600_oszt.t1	"Starch and sucrose metabolism"	-	-	-
C75603	gb|OAY83139.1| Endoglucanase 1 [Ananas comosus]	3.2.1.4	"Cellulase."	Q8LQ92	PWY-3841	folate transformations II	5-FORMYL-THF-CYCLO-LIGASE-RXN	EC-6.3.3.2	GN7V-65264-MONOMER	5-formyltetrahydrofolate cyclo-ligase	GN7V-65264	Glyma.13G300500.1.p	"Starch and sucrose metabolism"	-	-	-
C76687	emb|CCO27318.1| 1,4-alpha-glucan branching enzyme [Rhizoctonia s...	2.4.1.18	"1,4-alpha-glucanbranchingenzyme."	Q8NKE1	PWY-7238	sucrose biosynthesis II	RXN-14353	EC-2.4.1.1	G5X-4380-MONOMER	SHG &alpha;-glucan phosphorylase	G5X-4380	Sp_008600_oszt.t1	"Starch and sucrose metabolism"	-	-	-
C79509	ref|XP_020595828.1| LOW QUALITY PROTEIN: sucrose synthase 7-like...	2.4.1.13	"Sucrosesynthase."	F4K5W8	PWY-7238	sucrose biosynthesis II	RXN-14353	EC-2.4.1.1	G5X-4380-MONOMER	SHG &alpha;-glucan phosphorylase	G5X-4380	Sp_008600_oszt.t1	"Starch and sucrose metabolism"	-	-	-
C82329	gb|AAZ42167.1| callose synthase 2 [Cucumis sativus]	2.4.1.34	"1,3-beta-glucansynthase."	Q3B724	PWY-6773	1,3-&beta;-D-glucan biosynthesis	13-BETA-GLUCAN-SYNTHASE-RXN	EC-2.4.1.34	GN7V-67716-MONOMER	callose synthase	GN7V-67716	Glyma.15G268800.6.p	"Starch and sucrose metabolism"	-	-	-
C83799	ref|XP_020274507.1| beta-amylase 2, chloroplastic-like isoform X...	3.2.1.2	"Beta-amylase."	O65258	PWY-6724	starch degradation II	RXN-12384	EC-3.2.1.2	GN7V-53388-MONOMER	&beta;-amylase	GN7V-53388	Glyma.01G203400.1.p	"Starch and sucrose metabolism"	-	-	-
C88041	emb|CUA73070.1| Glycogen phosphorylase 2 [Rhizoctonia solani]	2.4.1.1	"Glycogenphosphorylase."	P34114	PWY-7238	sucrose biosynthesis II	RXN-14353	EC-2.4.1.1	G5X-4380-MONOMER	SHG &alpha;-glucan phosphorylase	G5X-4380	Sp_008600_oszt.t1	"Starch and sucrose metabolism"	-	-	-
C90110	ref|XP_020583963.1| probable trehalose-phosphate phosphatase F [...	3.1.3.12	"Trehalose-phosphatase."	Q0D6F4	TRESYN-PWY	trehalose biosynthesis I	TREHALOSEPHOSPHA-RXN	EC-3.1.3.12	GN7V-62724-MONOMER	trehalose-phosphatase	GN7V-62724	Glyma.11G239300.1.p	"Starch and sucrose metabolism"	-	-	-
C94184	ref|XP_019707549.1| PREDICTED: 1,4-alpha-glucan-branching enzyme...	2.4.1.18	"1,4-alpha-glucanbranchingenzyme."	D2WL32	PWY-7238	sucrose biosynthesis II	RXN-14353	EC-2.4.1.1	G5X-4380-MONOMER	SHG &alpha;-glucan phosphorylase	G5X-4380	Sp_008600_oszt.t1	"Starch and sucrose metabolism"	-	-	-
CL1061Contig1	gb|ONK70358.1| uncharacterized protein A4U43_C05F32900 [Asparagu...	2.4.1.14	"Sucrose-phosphatesynthase."	Q43845	PWY-7238	sucrose biosynthesis II	RXN-14353	EC-2.4.1.1	G5X-4380-MONOMER	SHG &alpha;-glucan phosphorylase	G5X-4380	Sp_008600_oszt.t1	"Starch and sucrose metabolism"	-	-0.336679	-0.55692
CL1206Contig1	ref|XP_020586618.1| soluble starch synthase 2-2, chloroplastic/a...	2.4.1.21	"Starchsynthase."	Q43093	PWY-622	starch biosynthesis	GLYCOGENSYN-RXN	EC-2.4.1.21	GN7V-54320-MONOMER	starch synthase	GN7V-54320	Glyma.07G260500.1.p	"Starch and sucrose metabolism"	-	-0.468482	-0.771658
CL1330Contig1	ref|XP_020675004.1| probable trehalase [Dendrobium catenatum]	3.2.1.28	"Alpha,alpha-trehalase."	Q9FWC1	PWY0-1182	trehalose degradation II (trehalase)	TREHALA-RXN	EC-3.2.1.28	GN7V-49783-MONOMER	&alpha;,&alpha;-trehalase	GN7V-49783	Glyma.05G219800.1.p	"Starch and sucrose metabolism"	-	-1.07735	-1.09791
CL170Contig1	ref|XP_020584055.1| callose synthase 3 [Phalaenopsis equestris]	2.4.1.34	"1,3-beta-glucansynthase."	Q9LXT9	PWY-6773	1,3-&beta;-D-glucan biosynthesis	13-BETA-GLUCAN-SYNTHASE-RXN	EC-2.4.1.34	GN7V-67716-MONOMER	callose synthase	GN7V-67716	Glyma.15G268800.6.p	"Starch and sucrose metabolism"	-	-0.885698	-0.871672
CL2032Contig1	ref|XP_020675367.1| callose synthase 10 isoform X2 [Dendrobium c...	2.4.1.34	"1,3-beta-glucansynthase."	Q9SJM0	PWY-6773	1,3-&beta;-D-glucan biosynthesis	13-BETA-GLUCAN-SYNTHASE-RXN	EC-2.4.1.34	GN7V-67716-MONOMER	callose synthase	GN7V-67716	Glyma.15G268800.6.p	"Starch and sucrose metabolism"	-	-0.604543	-0.648046
CL2608Contig1	gb|AHN05258.1| granule-bound starch synthase, partial [Musa acum...	2.4.1.242	"NDP-glucose--starchglucosyltransferase."	P04713	PYRUVDEHYD-PWY	pyruvate decarboxylation to acetyl CoA	RXN0-1134	EC-1.2.4.1	AT5G50850-MONOMER		AT5G50850	AT5G50850.1	"Starch and sucrose metabolism"	-	-	-6.51209
CL3506Contig1	ref|XP_020693943.1| probable galacturonosyltransferase 9 [Dendro...	2.4.1.43	"Polygalacturonate4-alpha-galacturonosyltransferase."	Q9LE59	PWY-1061	homogalacturonan biosynthesis	2.4.1.43-RXN	EC-2.4.1.43	GN7V-65977-MONOMER	polygalacturonate 4-&alpha;-galacturonosyltransferase	GN7V-65977	Glyma.04G034600.1.p	"Starch and sucrose metabolism"	-	-1.05021	-1.07905
CL3558Contig1	ref|XP_020697454.1| probable trehalose-phosphate phosphatase 6 [...	3.1.3.12	"Trehalose-phosphatase."	Q6ZGP8	TRESYN-PWY	trehalose biosynthesis I	TREHALOSEPHOSPHA-RXN	EC-3.1.3.12	GN7V-62724-MONOMER	trehalose-phosphatase	GN7V-62724	Glyma.11G239300.1.p	"Starch and sucrose metabolism"	-	-	-0.835346
CL4264Contig1	ref|XP_020595841.1| probable galacturonosyltransferase 3 isoform...	2.4.1.43	"Polygalacturonate4-alpha-galacturonosyltransferase."	Q9LE59	PWY-1061	homogalacturonan biosynthesis	2.4.1.43-RXN	EC-2.4.1.43	GN7V-65977-MONOMER	polygalacturonate 4-&alpha;-galacturonosyltransferase	GN7V-65977	Glyma.04G034600.1.p	"Starch and sucrose metabolism"	-	-0.710583	-0.544544
CL4287Contig1	gb|ABG91062.1| ADP-glucose pyrophosphorylase small subunit [Oryz...	2.7.7.27	"Glucose-1-phosphateadenylyltransferase."	P55232	PWY-622	starch biosynthesis	GLUC1PADENYLTRANS-RXN	EC-2.7.7.27	GN7V-57438-MONOMER	glucose-1-phosphate adenylyltransferase	GN7V-57438	Glyma.11G116600.1.p	"Starch and sucrose metabolism"	-	-	-
CL4614Contig1	gb|AEW08515.1| hypothetical protein CL180Contig1_03, partial [Pi...	2.4.1.43	"Polygalacturonate4-alpha-galacturonosyltransferase."	Q9LE59	PWY-1061	homogalacturonan biosynthesis	2.4.1.43-RXN	EC-2.4.1.43	GN7V-65977-MONOMER	polygalacturonate 4-&alpha;-galacturonosyltransferase	GN7V-65977	Glyma.04G034600.1.p	"Starch and sucrose metabolism"	-	-	-
CL4678Contig1	gb|AFQ33620.1| beta-amylase 8 [Citrus trifoliata]	3.2.1.2	"Beta-amylase."	Q10RZ1	PWY-6724	starch degradation II	RXN-12384	EC-3.2.1.2	GN7V-53388-MONOMER	&beta;-amylase	GN7V-53388	Glyma.01G203400.1.p	"Starch and sucrose metabolism"	-	-	-
CL5247Contig1	ref|XP_020592762.1| U-box domain-containing protein 44-like [Pha...	2.3.2.27	"RING-typeE3ubiquitintransferase."	Q681N2	PWYQT-4432	glutathione degradation	RXNQT-4143	EC-2.3.2.2	GN7V-44731-MONOMER	Glyma.01G005200.1.p	GN7V-44731	Glyma.01G005200.1.p	"Starch and sucrose metabolism"	-	-	-
CL6150Contig1	ref|XP_020266273.1| alpha,alpha-trehalose-phosphate synthase [UD...	2.4.1.15	"Alpha,alpha-trehalose-phosphatesynthase(UDP-forming)."	Q9SYM4	PWY-7238	sucrose biosynthesis II	RXN-14353	EC-2.4.1.1	G5X-4380-MONOMER	SHG &alpha;-glucan phosphorylase	G5X-4380	Sp_008600_oszt.t1	"Starch and sucrose metabolism"	-	-	-
CL6246Contig1	ref|XP_020575962.1| probable alpha,alpha-trehalose-phosphate syn...	2.4.1.15	"Alpha,alpha-trehalose-phosphatesynthase(UDP-forming)."	Q94AH8	PWY-7238	sucrose biosynthesis II	RXN-14353	EC-2.4.1.1	G5X-4380-MONOMER	SHG &alpha;-glucan phosphorylase	G5X-4380	Sp_008600_oszt.t1	"Starch and sucrose metabolism"	-	-	-
CL6449Contig1	emb|CAN71202.1| hypothetical protein VITISV_006369 [Vitis vinifera]	2.4.1.15	"Alpha,alpha-trehalose-phosphatesynthase(UDP-forming)."	Q9LMI0	PWY-7238	sucrose biosynthesis II	RXN-14353	EC-2.4.1.1	G5X-4380-MONOMER	SHG &alpha;-glucan phosphorylase	G5X-4380	Sp_008600_oszt.t1	"Starch and sucrose metabolism"	-	-	-
CL6484Contig1	gb|ALS55905.1| sucrose synthase [Dendrobium catenatum]	2.4.1.13	"Sucrosesynthase."	Q10LP5	PWY-7238	sucrose biosynthesis II	RXN-14353	EC-2.4.1.1	G5X-4380-MONOMER	SHG &alpha;-glucan phosphorylase	G5X-4380	Sp_008600_oszt.t1	"Starch and sucrose metabolism"	-	-	-
CL6508Contig1	gb|AAL86362.1| sucrose phosphate synthase [Actinidia chinensis]	2.4.1.14	"Sucrose-phosphatesynthase."	Q8RY24	PWY-7238	sucrose biosynthesis II	RXN-14353	EC-2.4.1.1	G5X-4380-MONOMER	SHG &alpha;-glucan phosphorylase	G5X-4380	Sp_008600_oszt.t1	"Starch and sucrose metabolism"	-	-	-
CL6544Contig1	gb|ALS55906.1| sucrose synthase [Dendrobium catenatum]	2.4.1.13	"Sucrosesynthase."	Q41607	PWY-7238	sucrose biosynthesis II	RXN-14353	EC-2.4.1.1	G5X-4380-MONOMER	SHG &alpha;-glucan phosphorylase	G5X-4380	Sp_008600_oszt.t1	"Starch and sucrose metabolism"	-	-	-
CL6703Contig1	gb|AAG46166.1|AC018727_18 putative cellulose synthase 5-partial ...	2.4.1.12	"Cellulosesynthase(UDP-forming)."	O48946	PWY-7238	sucrose biosynthesis II	RXN-14353	EC-2.4.1.1	G5X-4380-MONOMER	SHG &alpha;-glucan phosphorylase	G5X-4380	Sp_008600_oszt.t1	"Starch and sucrose metabolism"	-	-6.35386	-5.89282
CL6763Contig1	ref|XP_015613880.1| PREDICTED: callose synthase 7 isoform X2 [Or...	2.4.1.34	"1,3-beta-glucansynthase."	Q9SHJ3	PWY-6773	1,3-&beta;-D-glucan biosynthesis	13-BETA-GLUCAN-SYNTHASE-RXN	EC-2.4.1.34	GN7V-67716-MONOMER	callose synthase	GN7V-67716	Glyma.15G268800.6.p	"Starch and sucrose metabolism"	-	-1.87217	-2.74029
CL7150Contig1	gb|JAT42921.1| Sucrose synthase 2, partial [Anthurium amnicola]	2.4.1.13	"Sucrosesynthase."	Q41608	PWY-7238	sucrose biosynthesis II	RXN-14353	EC-2.4.1.1	G5X-4380-MONOMER	SHG &alpha;-glucan phosphorylase	G5X-4380	Sp_008600_oszt.t1	"Starch and sucrose metabolism"	-	-	-1.54107
CL7357Contig1	gb|AAN11294.1| sucrose phosphate synthase [Oncidium hybrid culti...	2.4.1.14	"Sucrose-phosphatesynthase."	Q43876	SUCSYN-PWY	sucrose biosynthesis I (from photosynthesis)	SUCROSE-PHOSPHATE-SYNTHASE-RXN	EC-2.4.1.14	GN7V-41025-MONOMER	sucrose-phosphate synthase	GN7V-41025	Glyma.04G110200.1.p	"Starch and sucrose metabolism"	-	-	-
CL7951Contig1	gb|AEZ00889.1| putative chloroplast starch synthase III, partial...	2.4.1.21	"Starchsynthase."	Q43846	PWY-622	starch biosynthesis	GLYCOGENSYN-RXN	EC-2.4.1.21	GN7V-54320-MONOMER	starch synthase	GN7V-54320	Glyma.07G260500.1.p	"Starch and sucrose metabolism"	-	-0.575739	-
CL8064Contig1	ref|XP_020672732.1| alpha,alpha-trehalose-phosphate synthase [UD...	3.1.3.12	"Trehalose-phosphatase."	P78875	TRESYN-PWY	trehalose biosynthesis I	TREHALOSEPHOSPHA-RXN	EC-3.1.3.12	GN7V-62724-MONOMER	trehalose-phosphatase	GN7V-62724	Glyma.11G239300.1.p	"Starch and sucrose metabolism"	-	-1.37576	-1.31983
CL8430Contig1	gb|AEA76429.1| sucrose synthase 1 [Oncidium hybrid cultivar]	2.4.1.13	"Sucrosesynthase."	Q41607	PWY-7238	sucrose biosynthesis II	RXN-14353	EC-2.4.1.1	G5X-4380-MONOMER	SHG &alpha;-glucan phosphorylase	G5X-4380	Sp_008600_oszt.t1	"Starch and sucrose metabolism"	-	-	-
CL8976Contig1	ref|XP_019706902.1| PREDICTED: alpha,alpha-trehalose-phosphate s...	3.1.3.12	"Trehalose-phosphatase."	P78875	TRESYN-PWY	trehalose biosynthesis I	TREHALOSEPHOSPHA-RXN	EC-3.1.3.12	GN7V-62724-MONOMER	trehalose-phosphatase	GN7V-62724	Glyma.11G239300.1.p	"Starch and sucrose metabolism"	-	-	-
CL9022Contig1	ref|XP_020244980.1| 1,4-alpha-glucan-branching enzyme 1, chlorop...	2.4.1.18	"1,4-alpha-glucanbranchingenzyme."	Q41058	PWY-7238	sucrose biosynthesis II	RXN-14353	EC-2.4.1.1	G5X-4380-MONOMER	SHG &alpha;-glucan phosphorylase	G5X-4380	Sp_008600_oszt.t1	"Starch and sucrose metabolism"	-	-	-
CL9542Contig1	ref|XP_020579462.1| probable glucose-1-phosphate adenylyltransfe...	2.7.7.27	"Glucose-1-phosphateadenylyltransferase."	P12300	PWY-622	starch biosynthesis	GLUC1PADENYLTRANS-RXN	EC-2.7.7.27	GN7V-57438-MONOMER	glucose-1-phosphate adenylyltransferase	GN7V-57438	Glyma.11G116600.1.p	"Starch and sucrose metabolism"	-	-	-
CL9560Contig1	gb|KMZ67159.1| 1,3-beta-glucan synthase [Zostera marina]	2.4.1.34	"1,3-beta-glucansynthase."	Q9SFU6	PWY-6773	1,3-&beta;-D-glucan biosynthesis	13-BETA-GLUCAN-SYNTHASE-RXN	EC-2.4.1.34	GN7V-67716-MONOMER	callose synthase	GN7V-67716	Glyma.15G268800.6.p	"Starch and sucrose metabolism"	-	-	-
CL9737Contig1	gb|OAY70607.1| Alpha-glucan phosphorylase, H isozyme, partial [A...	2.4.1.1	"Glycogenphosphorylase."	P32811	PYRUVDEHYD-PWY	pyruvate decarboxylation to acetyl CoA	RXN0-1134	EC-1.2.4.1	AT5G50850-MONOMER		AT5G50850	AT5G50850.1	"Starch and sucrose metabolism"	-	-	-
CL9804Contig1	ref|XP_003607790.1| Phosphorylase [Medicago truncatula]	2.4.1.1	"Glycogenphosphorylase."	P53535	PWY-7238	sucrose biosynthesis II	RXN-14353	EC-2.4.1.1	G5X-4380-MONOMER	SHG &alpha;-glucan phosphorylase	G5X-4380	Sp_008600_oszt.t1	"Starch and sucrose metabolism"	-	-	-
scaffold10104	gb|ONK62297.1| uncharacterized protein A4U43_C07F2450 [Asparagus...	4.1.1.35	"UDP-glucuronatedecarboxylase."	Q9SN95	PWY-4821	UDP-D-xylose biosynthesis	UDP-GLUCURONATE-DECARBOXYLASE-RXN	EC-4.1.1.35	GN7V-45376-MONOMER	UDP-glucuronate decarboxylase	GN7V-45376	Glyma.13G320500.1.p	"Starch and sucrose metabolism"	-	-	-
scaffold10105	ref|XP_018843979.1| PREDICTED: UDP-glucuronic acid decarboxylase...	4.1.1.35	"UDP-glucuronatedecarboxylase."	Q9SN95	PWY-4821	UDP-D-xylose biosynthesis	UDP-GLUCURONATE-DECARBOXYLASE-RXN	EC-4.1.1.35	GN7V-45376-MONOMER	UDP-glucuronate decarboxylase	GN7V-45376	Glyma.13G320500.1.p	"Starch and sucrose metabolism"	-	-1.8291	-2.00799
scaffold11011	ref|XP_020675233.1| sucrose-phosphate synthase [Dendrobium caten...	2.4.1.14	"Sucrose-phosphatesynthase."	P31927	PWY-7238	sucrose biosynthesis II	RXN-14353	EC-2.4.1.1	G5X-4380-MONOMER	SHG &alpha;-glucan phosphorylase	G5X-4380	Sp_008600_oszt.t1	"Starch and sucrose metabolism"	-	1.7359	2.40412
scaffold11415	ref|XP_020701263.1| UDP-glucuronic acid decarboxylase 2 [Dendrob...	4.1.1.35	"UDP-glucuronatedecarboxylase."	Q9LZI2	PWY-4821	UDP-D-xylose biosynthesis	UDP-GLUCURONATE-DECARBOXYLASE-RXN	EC-4.1.1.35	GN7V-45376-MONOMER	UDP-glucuronate decarboxylase	GN7V-45376	Glyma.13G320500.1.p	"Starch and sucrose metabolism"	-	0.705876	0.559971
scaffold13908	ref|XP_020704470.1| probable galacturonosyltransferase 6 [Dendro...	2.4.1.43	"Polygalacturonate4-alpha-galacturonosyltransferase."	Q9LE59	PWY-1061	homogalacturonan biosynthesis	2.4.1.43-RXN	EC-2.4.1.43	GN7V-65977-MONOMER	polygalacturonate 4-&alpha;-galacturonosyltransferase	GN7V-65977	Glyma.04G034600.1.p	"Starch and sucrose metabolism"	-	-	-
scaffold15370	ref|XP_020693688.1| polygalacturonate 4-alpha-galacturonosyltran...	2.4.1.43	"Polygalacturonate4-alpha-galacturonosyltransferase."	Q9LE59	PWY-1061	homogalacturonan biosynthesis	2.4.1.43-RXN	EC-2.4.1.43	GN7V-65977-MONOMER	polygalacturonate 4-&alpha;-galacturonosyltransferase	GN7V-65977	Glyma.04G034600.1.p	"Starch and sucrose metabolism"	-	-1.20722	-1.57232
scaffold15753	ref|XP_020675005.1| probable trehalase [Dendrobium catenatum]	3.2.1.28	"Alpha,alpha-trehalase."	Q9FWC1	PWY0-1182	trehalose degradation II (trehalase)	TREHALA-RXN	EC-3.2.1.28	GN7V-49783-MONOMER	&alpha;,&alpha;-trehalase	GN7V-49783	Glyma.05G219800.1.p	"Starch and sucrose metabolism"	-	-1.18686	-1.41668
scaffold15854	ref|XP_010907343.1| PREDICTED: glucose-1-phosphate adenylyltrans...	2.7.7.27	"Glucose-1-phosphateadenylyltransferase."	P55229	PWY-622	starch biosynthesis	GLUC1PADENYLTRANS-RXN	EC-2.7.7.27	GN7V-57438-MONOMER	glucose-1-phosphate adenylyltransferase	GN7V-57438	Glyma.11G116600.1.p	"Starch and sucrose metabolism"	-	8.1433	8.13891
scaffold16073	ref|XP_010936345.1| PREDICTED: probable galacturonosyltransferas...	2.4.1.43	"Polygalacturonate4-alpha-galacturonosyltransferase."	Q9LE59	PWY-1061	homogalacturonan biosynthesis	2.4.1.43-RXN	EC-2.4.1.43	GN7V-65977-MONOMER	polygalacturonate 4-&alpha;-galacturonosyltransferase	GN7V-65977	Glyma.04G034600.1.p	"Starch and sucrose metabolism"	-	-	-
scaffold18738	ref|XP_010917860.1| PREDICTED: granule-bound starch synthase 2, ...	2.4.1.21	"Starchsynthase."	Q7XE48	PWY-622	starch biosynthesis	GLYCOGENSYN-RXN	EC-2.4.1.21	GN7V-54320-MONOMER	starch synthase	GN7V-54320	Glyma.07G260500.1.p	"Starch and sucrose metabolism"	-	-	-0.51419
scaffold1942	ref|XP_020686240.1| trafficking protein particle complex subunit...	2.4.1.21	"Starchsynthase."	Q43846	PWY-622	starch biosynthesis	GLYCOGENSYN-RXN	EC-2.4.1.21	GN7V-54320-MONOMER	starch synthase	GN7V-54320	Glyma.07G260500.1.p	"Starch and sucrose metabolism"	-	-	-
scaffold20279	ref|XP_020675302.1| beta-amylase 3, chloroplastic-like [Dendrobi...	3.2.1.2	"Beta-amylase."	Q9LIR6	PWY-6724	starch degradation II	RXN-12384	EC-3.2.1.2	GN7V-53388-MONOMER	&beta;-amylase	GN7V-53388	Glyma.01G203400.1.p	"Starch and sucrose metabolism"	-	-	-
scaffold20510	gb|KXG19476.1| hypothetical protein SORBI_010G064200 [Sorghum bi...	2.4.1.34	"1,3-beta-glucansynthase."	Q3B724	PWY-6773	1,3-&beta;-D-glucan biosynthesis	13-BETA-GLUCAN-SYNTHASE-RXN	EC-2.4.1.34	GN7V-67716-MONOMER	callose synthase	GN7V-67716	Glyma.15G268800.6.p	"Starch and sucrose metabolism"	-	-1.71926	-1.38336
scaffold21610	ref|XP_020587324.1| sucrose synthase 7-like isoform X5 [Phalaeno...	2.4.1.13	"Sucrosesynthase."	Q7XNX6	PWY-7238	sucrose biosynthesis II	RXN-14353	EC-2.4.1.1	G5X-4380-MONOMER	SHG &alpha;-glucan phosphorylase	G5X-4380	Sp_008600_oszt.t1	"Starch and sucrose metabolism"	-	0.768066	0.902522
scaffold23144	ref|XP_020682698.1| probable galacturonosyltransferase 10 [Dendr...	2.4.1.43	"Polygalacturonate4-alpha-galacturonosyltransferase."	Q9LE59	PWY-1061	homogalacturonan biosynthesis	2.4.1.43-RXN	EC-2.4.1.43	GN7V-65977-MONOMER	polygalacturonate 4-&alpha;-galacturonosyltransferase	GN7V-65977	Glyma.04G034600.1.p	"Starch and sucrose metabolism"	-	-	-
scaffold23564	gb|ADM74146.1| sucrose synthase-like protein, partial [Picea sit...	2.4.1.13	"Sucrosesynthase."	Q9M111	PWY-7238	sucrose biosynthesis II	RXN-14353	EC-2.4.1.1	G5X-4380-MONOMER	SHG &alpha;-glucan phosphorylase	G5X-4380	Sp_008600_oszt.t1	"Starch and sucrose metabolism"	-	-	-
scaffold4424	gb|ABK80499.1| putative starch branching enzyme I [Sorghum bicol...	2.4.1.18	"1,4-alpha-glucanbranchingenzyme."	Q01401	PWY-622	starch biosynthesis	RXN-14371	EC-2.4.1.18	G3F-11133-MONOMER	Solyc09g009190.3.1	G3F-11133	Solyc09g009190.3.1	"Starch and sucrose metabolism"	-	-	-
scaffold4424	gb|ABK80499.1| putative starch branching enzyme I [Sorghum bicol...	2.4.1.18	"1,4-alpha-glucanbranchingenzyme."	Q01401	PWY-7238	sucrose biosynthesis II	RXN-14353	EC-2.4.1.1	G5X-4380-MONOMER	SHG &alpha;-glucan phosphorylase	G5X-4380	Sp_008600_oszt.t1	"Starch and sucrose metabolism"	-	-	-
scaffold4491	ref|XP_020695095.1| probable galacturonosyltransferase 7 isoform...	2.4.1.43	"Polygalacturonate4-alpha-galacturonosyltransferase."	Q9LE59	PWY-1061	homogalacturonan biosynthesis	2.4.1.43-RXN	EC-2.4.1.43	GN7V-65977-MONOMER	polygalacturonate 4-&alpha;-galacturonosyltransferase	GN7V-65977	Glyma.04G034600.1.p	"Starch and sucrose metabolism"	-	-	-
scaffold7520	gb|AQX44152.1| hypothetical protein [Apostasia odorata]	2.4.1.13	"Sucrosesynthase."	Q41608	PWY-7238	sucrose biosynthesis II	RXN-14353	EC-2.4.1.1	G5X-4380-MONOMER	SHG &alpha;-glucan phosphorylase	G5X-4380	Sp_008600_oszt.t1	"Starch and sucrose metabolism"	-	0.620696	-
scaffold9335	ref|XP_020572193.1| uncharacterized protein LOC110019017 [Phalae...	2.4.1.34	"1,3-beta-glucansynthase."	Q3B724	PWY-6773	1,3-&beta;-D-glucan biosynthesis	13-BETA-GLUCAN-SYNTHASE-RXN	EC-2.4.1.34	GN7V-67716-MONOMER	callose synthase	GN7V-67716	Glyma.15G268800.6.p	"Starch and sucrose metabolism"	-	-	-
C110862	gb|AAL03987.1| 3-hydroxy-3-methylglutaryl coenzyme A reductase [...	1.1.1.34	"Hydroxymethylglutaryl-CoAreductase(NADPH)."	Q03163	PWY-922	mevalonate pathway I	1.1.1.34-RXN	EC-1.1.1.34	GN7V-46487-MONOMER	hydroxymethylglutaryl-CoA reductase (NADPH)	GN7V-46487	Glyma.02G273100.1.p	"Terpenoid backbone biosynthesis"	-	-	-
C120278	ref|WP_003946934.1| conserved hypothetical protein, partial [Str...	2.7.7.60	"2-C-methyl-D-erythritol4-phosphatecytidylyltransferase."	Q3SK38	NONMEVIPP-PWY	methylerythritol phosphate pathway I	2.7.7.60-RXN	EC-2.7.7.60	GN7V-54067-MONOMER	2-<i>C-</i>methyl-<small>D</small>-erythritol 4-phosphate cytidylyltransferase	GN7V-54067	Glyma.17G002400.1.p	"Terpenoid backbone biosynthesis"	-5.36952	-5.38347	-
C171598	ref|XP_020673904.1| MAG2-interacting protein 2 isoform X2 [Dendr...	2.7.1.148	"4-(cytidine5{prime}-diphospho)-2-C-methyl-D-erythritolkinase."	Q3AFM4	NONMEVIPP-PWY	methylerythritol phosphate pathway I	2.7.1.148-RXN	EC-2.7.1.148	GN7V-52484-MONOMER	4-(cytidine 5'-diphospho)-2-<i>C-</i>methyl-<small>D</small>-erythritol kinase	GN7V-52484	Glyma.20G046800.1.p	"Terpenoid backbone biosynthesis"	-	-	-5.36953
C231779	gb|AIO06388.1| 2C-methyl-D-erythritol 2,4-cyclodiphosphate synth...	4.6.1.12	"2-C-methyl-D-erythritol2,4-cyclodiphosphatesynthase."	Q9M4W3	NONMEVIPP-PWY	methylerythritol phosphate pathway I	RXN0-302	EC-4.6.1.12	GN7V-56529-MONOMER	2-<i>C-</i>methyl-<small>D</small>-erythritol 2,4-cyclodiphosphate synthase	GN7V-56529	Glyma.12G139900.1.p	"Terpenoid backbone biosynthesis"	-1.28524	0.911797	2.15084
scaffold20562	ref|XP_020577084.1| 4-hydroxy-3-methylbut-2-en-1-yl diphosphate ...	1.17.7.1	"(E)-4-hydroxy-3-methylbut-2-enyl-diphosphatesynthase(ferredoxin)."	Q6K8J4	PWY-7560	methylerythritol phosphate pathway II	RXN0-882	EC-1.17.7.1	GN7V-56149-MONOMER	(<i>E</i>)-4-hydroxy-3-methylbut-2-enyl-diphosphate synthase	GN7V-56149	Glyma.12G173200.1.p	"Terpenoid backbone biosynthesis"	-1.24041	1.63975	2.84202
scaffold17079	ref|XP_020684137.1| 4-hydroxy-3-methylbut-2-enyl diphosphate red...	1.17.7.4	"4-hydroxy-3-methylbut-2-enyldiphosphatereductase."	Q6AVG6	NONMEVIPP-PWY	methylerythritol phosphate pathway I	ISPH2-RXN	EC-1.17.7.4	GN7V-58447-MONOMER	4-hydroxy-3-methylbut-2-enyl diphosphate reductase	GN7V-58447	Glyma.11G120900.1.p	"Terpenoid backbone biosynthesis"	-1.12134	0.960818	2.03652
CL1586Contig1	gb|AHC30884.1| farnesyl pyrophosphate synthetase 1 [Dendrobium h...	2.5.1.1	"Dimethylallyltranstransferase."	P49351	PWY-7102	bisabolene biosynthesis (engineered)	GPPSYN-RXN	EC-2.5.1.1	GN7V-50648-MONOMER	dimethylallyl<i>trans</i>transferase	GN7V-50648	Glyma.20G047100.1.p	"Terpenoid backbone biosynthesis"	-1.04356	0.466439	1.46452
CL7629Contig1	ref|XP_020688682.1| heterodimeric geranylgeranyl pyrophosphate s...	2.5.1.1	"Dimethylallyltranstransferase."	Q9LUD9	PWY-7102	bisabolene biosynthesis (engineered)	GPPSYN-RXN	EC-2.5.1.1	GN7V-50648-MONOMER	dimethylallyl<i>trans</i>transferase	GN7V-50648	Glyma.20G047100.1.p	"Terpenoid backbone biosynthesis"	-0.823233	-	-
scaffold26321	gb|AGT29340.1| 1-deoxy-D-xylulose-5-phosphate reductoisomerase [...	1.1.1.267	"1-deoxy-D-xylulose-5-phosphatereductoisomerase."	Q8W250	NONMEVIPP-PWY	methylerythritol phosphate pathway I	DXPREDISOM-RXN	EC-1.1.1.267	GN7V-52983-MONOMER	1-deoxy-<small>D</small>-xylulose-5-phosphate reductoisomerase	GN7V-52983	Glyma.13G093900.1.p	"Terpenoid backbone biosynthesis"	-0.221275	-	-
CL2945Contig1	ref|XP_020696457.1| glucuronokinase 1-like [Dendrobium catenatum]	2.7.1.43	"Glucuronokinase."	Q93ZC9	PWY-4841	UDP-&alpha;-D-glucuronate biosynthesis (from <i>myo</i>-inositol)	GLUCURONOKINASE-RXN	EC-2.7.1.43	GN7V-67538-MONOMER	glucuronokinase	GN7V-67538	Glyma.19G002700.2.p	"Terpenoid backbone biosynthesis"	0.44584	-0.538421	-1.03014
CL6846Contig1	ref|XP_020587952.1| nudix hydrolase 3 isoform X2 [Phalaenopsis e...	5.3.3.2	"Isopentenyl-diphosphateDelta-isomerase."	Q6D3F5	PWY-922	mevalonate pathway I	IPPISOM-RXN	EC-5.3.3.2	GN7V-65186-MONOMER	isopentenyl-diphosphate &Delta;-isomerase	GN7V-65186	Glyma.13G072500.1.p	"Terpenoid backbone biosynthesis"	1.17244	-1.09592	-2.3192
CL2088Contig1	ref|XP_020585572.1| diphosphomevalonate decarboxylase MVD2, pero...	4.1.1.33	"Diphosphomevalonatedecarboxylase."	O23722	PWY-922	mevalonate pathway I	DIPHOSPHOMEVALONTE-DECARBOXYLASE-RXN	EC-4.1.1.33	GN7V-63310-MONOMER	diphosphomevalonate decarboxylase	GN7V-63310	Glyma.20G109900.1.p	"Terpenoid backbone biosynthesis"	1.51993	-	-1.50825
CL4443Contig1	gb|OAY66494.1| putative 1-deoxy-D-xylulose-5-phosphate synthase ...	2.2.1.7	"1-deoxy-D-xylulose-5-phosphatesynthase."	Q6YU51	NONMEVIPP-PWY	methylerythritol phosphate pathway I	DXS-RXN	EC-2.2.1.7	GN7V-57751-MONOMER	1-deoxy-<small>D</small>-xylulose-5-phosphate synthase	GN7V-57751	Glyma.14G135000.1.p	"Terpenoid backbone biosynthesis"	1.7497	-	-
scaffold421	ref|XP_020697342.1| 3-hydroxy-3-methylglutaryl-coenzyme A reduct...	1.1.1.34	"Hydroxymethylglutaryl-CoAreductase(NADPH)."	Q41438	PWY-922	mevalonate pathway I	1.1.1.34-RXN	EC-1.1.1.34	GN7V-46487-MONOMER	hydroxymethylglutaryl-CoA reductase (NADPH)	GN7V-46487	Glyma.02G273100.1.p	"Terpenoid backbone biosynthesis"	1.78414	-	-2.01181
scaffold24064	ref|XP_020575961.1| 3-hydroxy-3-methylglutaryl-coenzyme A reduct...	1.1.1.34	"Hydroxymethylglutaryl-CoAreductase(NADPH)."	Q9XHL5	PWY-922	mevalonate pathway I	1.1.1.34-RXN	EC-1.1.1.34	GN7V-46487-MONOMER	hydroxymethylglutaryl-CoA reductase (NADPH)	GN7V-46487	Glyma.02G273100.1.p	"Terpenoid backbone biosynthesis"	1.94978	-2.41142	-4.42169
CL3510Contig1	gb|AAX31156.1| 1-deoxy-D-xylulose 5-phosphate synthase [Zea mays]	2.2.1.7	"1-deoxy-D-xylulose-5-phosphatesynthase."	Q6YU51	NONMEVIPP-PWY	methylerythritol phosphate pathway I	DXS-RXN	EC-2.2.1.7	GN7V-57751-MONOMER	1-deoxy-<small>D</small>-xylulose-5-phosphate synthase	GN7V-57751	Glyma.14G135000.1.p	"Terpenoid backbone biosynthesis"	3.77367	-	-5.15439
scaffold18487	gb|ABB16439.1| 3-hydroxy-3-methyl glutaryl CoA reductase [Solanu...	1.1.1.34	"Hydroxymethylglutaryl-CoAreductase(NADPH)."	Q03163	PWY-922	mevalonate pathway I	1.1.1.34-RXN	EC-1.1.1.34	GN7V-46487-MONOMER	hydroxymethylglutaryl-CoA reductase (NADPH)	GN7V-46487	Glyma.02G273100.1.p	"Terpenoid backbone biosynthesis"	5.56529	-	-
scaffold21795	ref|XP_020705018.1| 3-hydroxy-3-methylglutaryl-coenzyme A reduct...	1.1.1.34	"Hydroxymethylglutaryl-CoAreductase(NADPH)."	P48020	PWY-922	mevalonate pathway I	1.1.1.34-RXN	EC-1.1.1.34	GN7V-46487-MONOMER	hydroxymethylglutaryl-CoA reductase (NADPH)	GN7V-46487	Glyma.02G273100.1.p	"Terpenoid backbone biosynthesis"	6.69515	-	-1.75366
C177878	ref|XP_020679892.1| uncharacterized protein LOC110097701 [Dendro...	2.5.1.1	"Dimethylallyltranstransferase."	Q54BK1	PWY-7102	bisabolene biosynthesis (engineered)	GPPSYN-RXN	EC-2.5.1.1	GN7V-50648-MONOMER	dimethylallyl<i>trans</i>transferase	GN7V-50648	Glyma.20G047100.1.p	"Terpenoid backbone biosynthesis"	-	-	-
C187312	ref|XP_020570606.1| LOW QUALITY PROTEIN: geranylgeranyl pyrophos...	2.5.1.1	"Dimethylallyltranstransferase."	P34802	PWY-7102	bisabolene biosynthesis (engineered)	GPPSYN-RXN	EC-2.5.1.1	GN7V-50648-MONOMER	dimethylallyl<i>trans</i>transferase	GN7V-50648	Glyma.20G047100.1.p	"Terpenoid backbone biosynthesis"	-	-	3.3598
C224481	ref|XP_020582926.1| phosphomevalonate kinase, peroxisomal [Phala...	2.7.4.2	"Phosphomevalonatekinase."	Q9C6T1	PWY-922	mevalonate pathway I	PHOSPHOMEVALONATE-KINASE-RXN	EC-2.7.4.2	GN7V-63151-MONOMER	phosphomevalonate kinase	GN7V-63151	Glyma.06G127200.1.p	"Terpenoid backbone biosynthesis"	-	-	-
C50903	ref|XP_020688536.1| probable 1-deoxy-D-xylulose-5-phosphate synt...	2.2.1.7	"1-deoxy-D-xylulose-5-phosphatesynthase."	Q38854	NONMEVIPP-PWY	methylerythritol phosphate pathway I	DXS-RXN	EC-2.2.1.7	GN7V-57751-MONOMER	1-deoxy-<small>D</small>-xylulose-5-phosphate synthase	GN7V-57751	Glyma.14G135000.1.p	"Terpenoid backbone biosynthesis"	-	-	-
C60747	ref|XP_020591964.1| mevalonate kinase [Phalaenopsis equestris] >...	2.7.1.36	"Mevalonatekinase."	P46086	PWY-922	mevalonate pathway I	MEVALONATE-KINASE-RXN	EC-2.7.1.36	GN7V-55251-MONOMER	mevalonate kinase	GN7V-55251	Glyma.03G239000.1.p	"Terpenoid backbone biosynthesis"	-	-	-
C62929	ref|XP_011099963.1| PREDICTED: probable 1-deoxy-D-xylulose-5-pho...	2.2.1.7	"1-deoxy-D-xylulose-5-phosphatesynthase."	Q6YU51	NONMEVIPP-PWY	methylerythritol phosphate pathway I	DXS-RXN	EC-2.2.1.7	GN7V-57751-MONOMER	1-deoxy-<small>D</small>-xylulose-5-phosphate synthase	GN7V-57751	Glyma.14G135000.1.p	"Terpenoid backbone biosynthesis"	-	-	-
C70383	ref|XP_016207890.1| PREDICTED: probable 1-deoxy-D-xylulose-5-pho...	2.2.1.7	"1-deoxy-D-xylulose-5-phosphatesynthase."	O22567	NONMEVIPP-PWY	methylerythritol phosphate pathway I	DXS-RXN	EC-2.2.1.7	GN7V-57751-MONOMER	1-deoxy-<small>D</small>-xylulose-5-phosphate synthase	GN7V-57751	Glyma.14G135000.1.p	"Terpenoid backbone biosynthesis"	-	-	-
C74223	gb|KYP61247.1| hypothetical protein KK1_023678 [Cajanus cajan]	2.5.1.1	"Dimethylallyltranstransferase."	Q9LHR4	PWY-7102	bisabolene biosynthesis (engineered)	GPPSYN-RXN	EC-2.5.1.1	GN7V-50648-MONOMER	dimethylallyl<i>trans</i>transferase	GN7V-50648	Glyma.20G047100.1.p	"Terpenoid backbone biosynthesis"	-	-	-
CL1327Contig1	gb|OAE31773.1| hypothetical protein AXG93_4874s1380 [Marchantia ...	1.17.7.1	"(E)-4-hydroxy-3-methylbut-2-enyl-diphosphatesynthase(ferredoxin)."	Q6K8J4	PWY-7560	methylerythritol phosphate pathway II	RXN0-882	EC-1.17.7.1	GN7V-56149-MONOMER	(<i>E</i>)-4-hydroxy-3-methylbut-2-enyl-diphosphate synthase	GN7V-56149	Glyma.12G173200.1.p	"Terpenoid backbone biosynthesis"	-	0.577864	0.6438
CL2731Contig1	ref|XP_020697571.1| phosphomevalonate kinase, peroxisomal isofor...	2.7.4.2	"Phosphomevalonatekinase."	Q9C6T1	PWY-922	mevalonate pathway I	PHOSPHOMEVALONATE-KINASE-RXN	EC-2.7.4.2	GN7V-63151-MONOMER	phosphomevalonate kinase	GN7V-63151	Glyma.06G127200.1.p	"Terpenoid backbone biosynthesis"	-	0.466534	-
CL3610Contig1	gb|KDO73247.1| hypothetical protein CISIN_1g0046342mg, partial [...	1.17.7.1	"(E)-4-hydroxy-3-methylbut-2-enyl-diphosphatesynthase(ferredoxin)."	Q6K8J4	PWY-7560	methylerythritol phosphate pathway II	RXN0-882	EC-1.17.7.1	GN7V-56149-MONOMER	(<i>E</i>)-4-hydroxy-3-methylbut-2-enyl-diphosphate synthase	GN7V-56149	Glyma.12G173200.1.p	"Terpenoid backbone biosynthesis"	-	-	-
CL4851Contig1	ref|XP_020596092.1| probable 1-deoxy-D-xylulose-5-phosphate synt...	2.2.1.7	"1-deoxy-D-xylulose-5-phosphatesynthase."	O78328	NONMEVIPP-PWY	methylerythritol phosphate pathway I	DXS-RXN	EC-2.2.1.7	GN7V-57751-MONOMER	1-deoxy-<small>D</small>-xylulose-5-phosphate synthase	GN7V-57751	Glyma.14G135000.1.p	"Terpenoid backbone biosynthesis"	-	-	-
CL8047Contig1	ref|XP_020686154.1| 4-diphosphocytidyl-2-C-methyl-D-erythritol k...	2.7.1.148	"4-(cytidine5{prime}-diphospho)-2-C-methyl-D-erythritolkinase."	P93841	NONMEVIPP-PWY	methylerythritol phosphate pathway I	2.7.1.148-RXN	EC-2.7.1.148	GN7V-52484-MONOMER	4-(cytidine 5'-diphospho)-2-<i>C-</i>methyl-<small>D</small>-erythritol kinase	GN7V-52484	Glyma.20G046800.1.p	"Terpenoid backbone biosynthesis"	-	0.990736	0.82943
CL8945Contig1	ref|XP_020703341.1| solanesyl-diphosphate synthase 1, mitochondr...	2.5.1.84	"All-trans-nonaprenyl-diphosphatesynthase(geranyl-diphosphatespecific)."	Q653T6	PWY-5805	nonaprenyl diphosphate biosynthesis I	TRANS-OCTAPRENYLTRANSTRANSFERASE-RXN	EC-2.5.1.84	GN7V-61139-MONOMER	solanesyl diphosphate synthase	GN7V-61139	Glyma.15G243100.1.p	"Terpenoid backbone biosynthesis"	-	1.05325	0.982068
CL9362Contig1	ref|XP_020574107.1| dehydrodolichyl diphosphate synthase 6-like ...	2.5.1.20	"Rubbercis-polyprenylcistransferase."	Q8W3U4	PWY-5815	rubber biosynthesis	RXN-9137	EC-2.5.1.20	MONOMER-13765	rubber transferase	unknown	unknown	"Terpenoid backbone biosynthesis"	-	-	-
scaffold10267	ref|XP_020577925.1| isopentenyl-diphosphate Delta-isomerase I [P...	5.3.3.2	"Isopentenyl-diphosphateDelta-isomerase."	Q38929	PWY-922	mevalonate pathway I	IPPISOM-RXN	EC-5.3.3.2	GN7V-65186-MONOMER	isopentenyl-diphosphate &Delta;-isomerase	GN7V-65186	Glyma.13G072500.1.p	"Terpenoid backbone biosynthesis"	-	-0.499335	-0.485495
scaffold14549	ref|XP_019452383.1| PREDICTED: diphosphomevalonate decarboxylase...	4.1.1.33	"Diphosphomevalonatedecarboxylase."	O23722	PWY-922	mevalonate pathway I	DIPHOSPHOMEVALONTE-DECARBOXYLASE-RXN	EC-4.1.1.33	GN7V-63310-MONOMER	diphosphomevalonate decarboxylase	GN7V-63310	Glyma.20G109900.1.p	"Terpenoid backbone biosynthesis"	-	-0.361432	-0.593166
scaffold14552	ref|XP_020684481.1| diphosphomevalonate decarboxylase MVD2, pero...	4.1.1.33	"Diphosphomevalonatedecarboxylase."	F4JCU3	PWY-922	mevalonate pathway I	DIPHOSPHOMEVALONTE-DECARBOXYLASE-RXN	EC-4.1.1.33	GN7V-63310-MONOMER	diphosphomevalonate decarboxylase	GN7V-63310	Glyma.20G109900.1.p	"Terpenoid backbone biosynthesis"	-	-	-
scaffold22272	ref|XP_020680718.1| 2-C-methyl-D-erythritol 4-phosphate cytidyly...	2.7.7.60	"2-C-methyl-D-erythritol4-phosphatecytidylyltransferase."	Q5N8G1	NONMEVIPP-PWY	methylerythritol phosphate pathway I	2.7.7.60-RXN	EC-2.7.7.60	GN7V-54067-MONOMER	2-<i>C-</i>methyl-<small>D</small>-erythritol 4-phosphate cytidylyltransferase	GN7V-54067	Glyma.17G002400.1.p	"Terpenoid backbone biosynthesis"	-	-	-
scaffold2257	ref|XP_020589183.1| probable 1-deoxy-D-xylulose-5-phosphate synt...	2.2.1.7	"1-deoxy-D-xylulose-5-phosphatesynthase."	Q6YU51	NONMEVIPP-PWY	methylerythritol phosphate pathway I	DXS-RXN	EC-2.2.1.7	GN7V-57751-MONOMER	1-deoxy-<small>D</small>-xylulose-5-phosphate synthase	GN7V-57751	Glyma.14G135000.1.p	"Terpenoid backbone biosynthesis"	-	-	-
scaffold2563	ref|XP_018840579.1| PREDICTED: probable 1-deoxy-D-xylulose-5-pho...	2.2.1.7	"1-deoxy-D-xylulose-5-phosphatesynthase."	O78328	NONMEVIPP-PWY	methylerythritol phosphate pathway I	DXS-RXN	EC-2.2.1.7	GN7V-57751-MONOMER	1-deoxy-<small>D</small>-xylulose-5-phosphate synthase	GN7V-57751	Glyma.14G135000.1.p	"Terpenoid backbone biosynthesis"	-	1.00035	1.11343
scaffold5326	ref|XP_020591461.1| probable solanesyl-diphosphate synthase 3, c...	2.5.1.84	"All-trans-nonaprenyl-diphosphatesynthase(geranyl-diphosphatespecific)."	Q0INZ4	PWY-5805	nonaprenyl diphosphate biosynthesis I	TRANS-OCTAPRENYLTRANSTRANSFERASE-RXN	EC-2.5.1.84	GN7V-61139-MONOMER	solanesyl diphosphate synthase	GN7V-61139	Glyma.15G243100.1.p	"Terpenoid backbone biosynthesis"	-	3.23444	2.45155
scaffold564	ref|XP_020688446.1| uncharacterized ATP-dependent helicase C29A1...	5.3.3.2	"Isopentenyl-diphosphateDelta-isomerase."	O48964	PWY-922	mevalonate pathway I	IPPISOM-RXN	EC-5.3.3.2	GN7V-65186-MONOMER	isopentenyl-diphosphate &Delta;-isomerase	GN7V-65186	Glyma.13G072500.1.p	"Terpenoid backbone biosynthesis"	-	-	-
scaffold5823	gb|AKF12263.1| mevalonate kinase [Nervilia fordii]	2.7.1.36	"Mevalonatekinase."	P46086	PWY-922	mevalonate pathway I	MEVALONATE-KINASE-RXN	EC-2.7.1.36	GN7V-55251-MONOMER	mevalonate kinase	GN7V-55251	Glyma.03G239000.1.p	"Terpenoid backbone biosynthesis"	-	-1.03728	-1.00973
C106764	ref|XP_020594654.1| 4-coumarate--CoA ligase 2-like [Phalaenopsis...	6.2.1.12	"4-coumarate--CoAligase."	P14913	PWY-5754	4-hydroxybenzoate biosynthesis I (eukaryotes)	4-COUMARATE--COA-LIGASE-RXN	EC-6.2.1.12	GN7V-42917-MONOMER	4-coumarate-CoA ligase	GN7V-42917	Glyma.13G152900.1.p	"Ubiquinone and other terpenoid-quinone biosynthesis"	-	-	-
scaffold9806	ref|XP_020704915.1| acetate/butyrate--CoA ligase AAE7, peroxisom...	6.2.1.1	"Acetate--CoAligase."	Q8VZF1	PWY66-21	ethanol degradation II	ACETATE--COA-LIGASE-RXN	EC-6.2.1.1	GN7V-55356-MONOMER	acetate-CoA ligase	GN7V-55356	Glyma.17G031800.1.p	"Ubiquinone and other terpenoid-quinone biosynthesis"	-3.27904	-0.274515	2.95909
scaffold9806	ref|XP_020704915.1| acetate/butyrate--CoA ligase AAE7, peroxisom...	6.2.1.1	"Acetate--CoAligase."	Q8VZF1	PWY66-21	ethanol degradation II	ACETATE--COA-LIGASE-RXN	EC-6.2.1.1	GN7V-55356-MONOMER	acetate-CoA ligase	GN7V-55356	Glyma.17G031800.1.p	"Ubiquinone and other terpenoid-quinone biosynthesis"	-3.27904	-0.274515	2.95909
CL1510Contig1	ref|XP_020677829.1| 4-coumarate--CoA ligase-like 7 [Dendrobium c...	6.2.1.12	"4-coumarate--CoAligase."	O24146	PWY-5754	4-hydroxybenzoate biosynthesis I (eukaryotes)	4-COUMARATE--COA-LIGASE-RXN	EC-6.2.1.12	GN7V-42917-MONOMER	4-coumarate-CoA ligase	GN7V-42917	Glyma.13G152900.1.p	"Ubiquinone and other terpenoid-quinone biosynthesis"	-2.19239	-0.380902	1.76077
scaffold25571	ref|XP_020705249.1| uncharacterized protein LOC110116116 [Dendro...	2.1.1.163	"Demethylmenaquinonemethyltransferase."	B2SX35	HOMOSERSYN-PWY	L-homoserine biosynthesis	HOMOSERDEHYDROG-RXN	EC-1.1.1.3	GN7V-64126-MONOMER	homoserine dehydrogenase	GN7V-64126	Glyma.05G151100.1.p	"Ubiquinone and other terpenoid-quinone biosynthesis"	-1.4993	0.532494	1.98673
scaffold16165	gb|JAT47931.1| putative aarF domain-containing protein kinase At...	2.7.11.1	"Non-specificserine/threonineproteinkinase."	Q8RWG1	GLUCOSE1PMETAB-PWY	glucose and glucose-1-phosphate degradation	RXN0-6373	EC-1.1.5.2	GN7V-65845-MONOMER	quinoprotein glucose dehydrogenase	GN7V-65845	Glyma.04G176400.1.p	"Ubiquinone and other terpenoid-quinone biosynthesis"	-1.25393	1.72807	2.94345
scaffold12022	ref|XP_020694785.1| 4-hydroxybenzoate polyprenyltransferase, mit...	2.5.1.39	"4-hydroxybenzoatepolyprenyltransferase."	Q93YP7	PWY-5872	ubiquinol-10 biosynthesis (eukaryotic)	RXN-9230	EC-2.5.1.39	AT4G23660-MONOMER		AT4G23660	PPT1	"Ubiquinone and other terpenoid-quinone biosynthesis"	-1.03033	-	0.843232
scaffold6495	ref|XP_020688492.1| uncharacterized protein LOC110103934 [Dendro...	4.1.1.98	"4-hydroxy-3-polyprenylbenzoatedecarboxylase."	A9HZS2	PWY-5810	usnate biosynthesis	MALONYL-COA-DECARBOXYLASE-RXN	EC-4.1.1.9	GN7V-43669-MONOMER	malonyl-CoA decarboxylase	GN7V-43669	Glyma.09G007100.1.p	"Ubiquinone and other terpenoid-quinone biosynthesis"	0.384019	0.302213	-
CL9130Contig1	gb|AOR83388.1| vitamin E defective 3, partial [Olea europaea]	2.1.1.163	"Demethylmenaquinonemethyltransferase."	Q2KDB0	HOMOSERSYN-PWY	L-homoserine biosynthesis	HOMOSERDEHYDROG-RXN	EC-1.1.1.3	GN7V-64126-MONOMER	homoserine dehydrogenase	GN7V-64126	Glyma.05G151100.1.p	"Ubiquinone and other terpenoid-quinone biosynthesis"	0.472183	2.15676	1.63879
C231351	ref|XP_020690129.1| ubiquinone biosynthesis monooxygenase COQ6, ...	1.14.13.127	"3-(3-hydroxy-phenyl)propanoicacidhydroxylase."	A4JQH4	METHIONINE-DEG1-PWY	L-methionine degradation I (to L-homocysteine)	ADENOSYLHOMOCYSTEINASE-RXN	EC-3.3.1.1	GN7V-46403-MONOMER	adenosylhomocysteinase	GN7V-46403	Glyma.11G254700.1.p	"Ubiquinone and other terpenoid-quinone biosynthesis"	0.559742	-	-1.1666
scaffold18147	ref|XP_020696975.1| 2-methyl-6-phytyl-1,4-hydroquinone methyltra...	2.1.1.163	"Demethylmenaquinonemethyltransferase."	Q2KDB0	HOMOSERSYN-PWY	L-homoserine biosynthesis	HOMOSERDEHYDROG-RXN	EC-1.1.1.3	GN7V-64126-MONOMER	homoserine dehydrogenase	GN7V-64126	Glyma.05G151100.1.p	"Ubiquinone and other terpenoid-quinone biosynthesis"	0.698184	1.77016	1.02596
CL3410Contig1	gb|ALJ10563.1| 4-coumarate:CoA ligase [Dendrobium catenatum]	6.2.1.12	"4-coumarate--CoAligase."	O24540	PWY-5754	4-hydroxybenzoate biosynthesis I (eukaryotes)	4-COUMARATE--COA-LIGASE-RXN	EC-6.2.1.12	GN7V-42917-MONOMER	4-coumarate-CoA ligase	GN7V-42917	Glyma.13G152900.1.p	"Ubiquinone and other terpenoid-quinone biosynthesis"	1.00821	-1.19203	-2.24647
scaffold12775	ref|XP_020096325.1| probable tocopherol O-methyltransferase, chl...	2.1.1.95	"TocopherolO-methyltransferase."	Q6ZIK0	PWY-7436	vitamin E biosynthesis (tocotrienols)	RXN-14918	EC-2.1.1.95	GN7V-50623-MONOMER	tocopherol <i>O-</i>methyltransferase	GN7V-50623	Glyma.09G222800.1.p	"Ubiquinone and other terpenoid-quinone biosynthesis"	1.33663	3.32814	1.94615
scaffold2869	ref|XP_020685994.1| 2-carboxy-1,4-naphthoquinone phytyltransfera...	2.5.1.62	"Chlorophyllsynthase."	Q38833	PWY-5064	chlorophyll <i>a</i> biosynthesis II	RXN-7663	EC-2.5.1.62	G4B-9258-MONOMER	chlorophyllide-a:geranyl-geranyl diphosphate geranyl-geranyl transferase	G4B-9258	evm_27.model.AmTr_v1.0_scaffold00007.117	"Ubiquinone and other terpenoid-quinone biosynthesis"	1.54603	3.12335	1.53656
C222767	ref|XP_020588805.1| nicotianamine aminotransferase A-like [Phala...	2.6.1.80	"Nicotianamineaminotransferase."	Q9ST03	RIBOSYN2-PWY	flavin biosynthesis I (bacteria and plants)	FADSYN-RXN	EC-2.7.7.2	GN7V-59117-MONOMER	FAD synthetase	GN7V-59117	Glyma.20G102800.1.p	"Ubiquinone and other terpenoid-quinone biosynthesis"	1.80417	1.07174	-
scaffold18225	ref|XP_020592128.1| 4-coumarate--CoA ligase 1-like [Phalaenopsis...	6.2.1.12	"4-coumarate--CoAligase."	O24540	PWY-5754	4-hydroxybenzoate biosynthesis I (eukaryotes)	4-COUMARATE--COA-LIGASE-RXN	EC-6.2.1.12	GN7V-42917-MONOMER	4-coumarate-CoA ligase	GN7V-42917	Glyma.13G152900.1.p	"Ubiquinone and other terpenoid-quinone biosynthesis"	1.93168	-	-2.6421
CL5098Contig1	ref|XP_020685995.1| 2-carboxy-1,4-naphthoquinone phytyltransfera...	2.5.1.130	"2-carboxy-1,4-naphthoquinonephytyltransferase."	Q0WUA3	PWY-7102	bisabolene biosynthesis (engineered)	GPPSYN-RXN	EC-2.5.1.1	GN7V-50648-MONOMER	dimethylallyl<i>trans</i>transferase	GN7V-50648	Glyma.20G047100.1.p	"Ubiquinone and other terpenoid-quinone biosynthesis"	2.76062	-	-1.4978
C112168	gb|ONK68566.1| uncharacterized protein A4U43_C05F13410 [Asparagu...	4.1.3.36	"1,4-dihydroxy-2-naphthoyl-CoAsynthase."	Q8GYN9	PWY-5837	1,4-dihydroxy-2-naphthoate biosynthesis	NAPHTHOATE-SYN-RXN	EC-4.1.3.36	GN7V-63463-MONOMER	1,4-dihydroxy-2-naphthoyl-CoA synthase	GN7V-63463	Glyma.18G139700.1.p	"Ubiquinone and other terpenoid-quinone biosynthesis"	-	-	-
C122086	gb|AHL26475.1| homogentisate phytyltransferase [Elaeis oleifera]	2.5.1.115	"Homogentisatephytyltransferase."	B7FA90	PWY-7102	bisabolene biosynthesis (engineered)	GPPSYN-RXN	EC-2.5.1.1	GN7V-50648-MONOMER	dimethylallyl<i>trans</i>transferase	GN7V-50648	Glyma.20G047100.1.p	"Ubiquinone and other terpenoid-quinone biosynthesis"	-	-	-
C131358	ref|XP_020585148.1| probable homogentisate phytyltransferase 1, ...	2.5.1.115	"Homogentisatephytyltransferase."	B7FA90	PWY-7102	bisabolene biosynthesis (engineered)	GPPSYN-RXN	EC-2.5.1.1	GN7V-50648-MONOMER	dimethylallyl<i>trans</i>transferase	GN7V-50648	Glyma.20G047100.1.p	"Ubiquinone and other terpenoid-quinone biosynthesis"	-	-	-
C158036	dbj|GAU18922.1| hypothetical protein TSUD_229120 [Trifolium subt...	6.2.1.12	"4-coumarate--CoAligase."	P31687	PWY-5754	4-hydroxybenzoate biosynthesis I (eukaryotes)	4-COUMARATE--COA-LIGASE-RXN	EC-6.2.1.12	GN7V-42917-MONOMER	4-coumarate-CoA ligase	GN7V-42917	Glyma.13G152900.1.p	"Ubiquinone and other terpenoid-quinone biosynthesis"	-	6.16906	6.16487
C178352	ref|XP_020695504.1| ubiquinone biosynthesis O-methyltransferase,...	2.1.1.114	"Polyprenyldihydroxybenzoatemethyltransferase."	O49354	PWY-5872	ubiquinol-10 biosynthesis (eukaryotic)	RXN-9282	EC-2.1.1.114	AT2G30920-MONOMER		AT2G30920	COQ3	"Ubiquinone and other terpenoid-quinone biosynthesis"	-	-	-
C185544	ref|XP_020693383.1| 4-coumarate--CoA ligase 2-like [Dendrobium c...	6.2.1.12	"4-coumarate--CoAligase."	Q9S725	PWY-5754	4-hydroxybenzoate biosynthesis I (eukaryotes)	4-COUMARATE--COA-LIGASE-RXN	EC-6.2.1.12	GN7V-42917-MONOMER	4-coumarate-CoA ligase	GN7V-42917	Glyma.13G152900.1.p	"Ubiquinone and other terpenoid-quinone biosynthesis"	-	-	-1.84529
C203011	ref|XP_020593307.1| 2-succinylbenzoate--CoA ligase, chloroplasti...	6.2.1.26	"o-succinylbenzoate--CoAligase."	Q8VYJ1	PWY-5837	1,4-dihydroxy-2-naphthoate biosynthesis	O-SUCCINYLBENZOATE-COA-LIG-RXN	EC-6.2.1.26	GN7V-40930-MONOMER	<i>o</i>-succinylbenzoate-CoA ligase	GN7V-40930	Glyma.09G024500.1.p	"Ubiquinone and other terpenoid-quinone biosynthesis"	-	3.48052	2.52786
C220685	ref|XP_020698462.1| uncharacterized methyltransferase At2g41040,...	2.1.1.163	"Demethylmenaquinonemethyltransferase."	Q4L6H3	HOMOSERSYN-PWY	L-homoserine biosynthesis	HOMOSERDEHYDROG-RXN	EC-1.1.1.3	GN7V-64126-MONOMER	homoserine dehydrogenase	GN7V-64126	Glyma.05G151100.1.p	"Ubiquinone and other terpenoid-quinone biosynthesis"	-	2.08158	2.73948
C220851	ref|XP_020690543.1| probable aminotransferase TAT2 [Dendrobium c...	2.6.1.80	"Nicotianamineaminotransferase."	Q9ST02	PWY-5912	2'-deoxymugineic acid phytosiderophore biosynthesis	2.6.1.80-RXN	EC-2.6.1.80	GN7V-52959-MONOMER	nicotianamine aminotransferase	GN7V-52959	Glyma.12G205900.1.p	"Ubiquinone and other terpenoid-quinone biosynthesis"	-	-2.16554	-2.06953
C225469	ref|XP_009396234.1| PREDICTED: probable homogentisate phytyltran...	2.5.1.115	"Homogentisatephytyltransferase."	B7FA90	PWY-7102	bisabolene biosynthesis (engineered)	GPPSYN-RXN	EC-2.5.1.1	GN7V-50648-MONOMER	dimethylallyl<i>trans</i>transferase	GN7V-50648	Glyma.20G047100.1.p	"Ubiquinone and other terpenoid-quinone biosynthesis"	-	-	-
C66833	ref|XP_020704811.1| probable tocopherol O-methyltransferase, chl...	2.1.1.95	"TocopherolO-methyltransferase."	Q9ZSK1	PWY-7436	vitamin E biosynthesis (tocotrienols)	RXN-14918	EC-2.1.1.95	GN7V-50623-MONOMER	tocopherol <i>O-</i>methyltransferase	GN7V-50623	Glyma.09G222800.1.p	"Ubiquinone and other terpenoid-quinone biosynthesis"	-	-	-
C67621	ref|XP_020594184.1| 4-coumarate--CoA ligase 2-like, partial [Pha...	6.2.1.12	"4-coumarate--CoAligase."	O24146	PWY-5754	4-hydroxybenzoate biosynthesis I (eukaryotes)	4-COUMARATE--COA-LIGASE-RXN	EC-6.2.1.12	GN7V-42917-MONOMER	4-coumarate-CoA ligase	GN7V-42917	Glyma.13G152900.1.p	"Ubiquinone and other terpenoid-quinone biosynthesis"	-	-	-
CL4657Contig1	gb|EMT33660.1| 2-succinylbenzoate--CoA ligase [Aegilops tauschii]	6.2.1.1	"Acetate--CoAligase."	Q8VZF1	PWY66-21	ethanol degradation II	ACETATE--COA-LIGASE-RXN	EC-6.2.1.1	GN7V-55356-MONOMER	acetate-CoA ligase	GN7V-55356	Glyma.17G031800.1.p	"Ubiquinone and other terpenoid-quinone biosynthesis"	-	-	-
CL6912Contig1	ref|XP_020590833.1| 2-methoxy-6-polyprenyl-1,4-benzoquinol methy...	2.1.1.201	"2-methoxy-6-polyprenyl-1,4-benzoquinolmethylase."	Q5JNC0	PWY-5872	ubiquinol-10 biosynthesis (eukaryotic)	RXN-9235	EC-2.1.1.201	AT5G57300-MONOMER		AT5G57300	AT5G57300.1	"Ubiquinone and other terpenoid-quinone biosynthesis"	-	0.502183	0.506855
scaffold1850	ref|XP_020681152.1| 4-coumarate--CoA ligase-like 6 isoform X2 [D...	6.2.1.12	"4-coumarate--CoAligase."	Q42982	PWY-5754	4-hydroxybenzoate biosynthesis I (eukaryotes)	4-COUMARATE--COA-LIGASE-RXN	EC-6.2.1.12	GN7V-42917-MONOMER	4-coumarate-CoA ligase	GN7V-42917	Glyma.13G152900.1.p	"Ubiquinone and other terpenoid-quinone biosynthesis"	-	1.91052	3.38242
scaffold21469	gb|OAY67452.1| Nicotianamine aminotransferase A, partial [Ananas...	2.6.1.80	"Nicotianamineaminotransferase."	Q9ST02	PWY-5912	2'-deoxymugineic acid phytosiderophore biosynthesis	2.6.1.80-RXN	EC-2.6.1.80	GN7V-52959-MONOMER	nicotianamine aminotransferase	GN7V-52959	Glyma.12G205900.1.p	"Ubiquinone and other terpenoid-quinone biosynthesis"	-	-1.88376	-
scaffold21500	ref|XP_020676657.1| probable homogentisate phytyltransferase 2, ...	2.5.1.117	"Homogentisatesolanesyltransferase."	Q1ACB3	PWY-1581	plastoquinol-9 biosynthesis I	RXN-2761	EC-2.5.1.117	GN7V-64539-MONOMER	Glyma.03G206500.1.p	GN7V-64539	Glyma.03G206500.1.p	"Ubiquinone and other terpenoid-quinone biosynthesis"	-	2.27683	2.6163
scaffold22764	ref|XP_020683694.1| protein-lysine N-methyltransferase mettl10 [...	2.1.1.222	"2-polyprenyl-6-hydroxyphenolmethylase."	Q6G5K3	PWY-922	mevalonate pathway I	PHOSPHOMEVALONATE-KINASE-RXN	EC-2.7.4.2	GN7V-63151-MONOMER	phosphomevalonate kinase	GN7V-63151	Glyma.06G127200.1.p	"Ubiquinone and other terpenoid-quinone biosynthesis"	-	-1.37507	-1.34193
scaffold22843	ref|XP_020690648.1| 4-hydroxyphenylpyruvate dioxygenase [Dendrob...	1.13.11.27	"4-hydroxyphenylpyruvatedioxygenase."	O23920	TYRFUMCAT-PWY	L-tyrosine degradation I	4-HYDROXYPHENYLPYRUVATE-DIOXYGENASE-RXN	EC-1.13.11.27	GN7V-61509-MONOMER	4-hydroxyphenylpyruvate dioxygenase	GN7V-61509	Glyma.14G180200.1.p	"Ubiquinone and other terpenoid-quinone biosynthesis"	-	0.647196	0.636423
scaffold24365	ref|XP_020582023.1| uncharacterized protein LOC110025706 [Phalae...	3.7.1.17	"hydrolase."	Q9KWQ6	PWY-6699	oxalate biosynthesis	OXALOACETASE-RXN	EC-3.7.1.1	G5X-4732-MONOMER	oxaloacetate acetylhydrolase	G5X-4732	Sp_172700_hxfa.t1	"Ubiquinone and other terpenoid-quinone biosynthesis"	-	-	-

## Sheet: Table S8
Original Research Article
De novo transcriptome provides insights into its growth behaviour and resveratrol and trans-stilbenes biosynthesis in Dactylorhiza hatagirea - An endangered alpine terrestrial orchid of western Himalaya
Nisha Dhiman 1,2#, Nitesh Kumar Sharma 1,2#, Pooja Thapa 1#, Isha Sharma 1, Mohit Kumar Swarnkar 1, Amit Chawla 1,2, Ravi Shankar 1,2* and Amita Bhattacharya 1,2*
1 Division of Biotechnology, CSIR-Institute of Himalayan Bioresource Technology, Palampur-176061, H.P., India
2 Academy of Scientific and Innovative Research, Human Resource Development Centre, Ghaziabad-201 002, Uttar Pradesh, INDIA
For correspondence: amitabhatta@ihbt.res.in; ravish@ihbt.res.in
Supplementary Table S8: Transcription factor families identified in D. hatagirea transcriptome
TF family	Number of unigenes
bHLH	1187
MYB_related	917
NAC	824
ERF	701
C2H2	657
C3H	597
WRKY	493
FAR1	488
B3	466
MYB	447
bZIP	446
G2-like	418
Trihelix	350
M-type_MADS	341
GRAS	315
GATA	223
HB-other	218
LBD	215
HSF	204
ARF	201
HD-ZIP	192
TCP	181
MIKC_MADS	178
Dof	134
GeBP	133
NF-YA	132
NF-YB	129
BES1	124
E2F/DP	120
CAMTA	118
NF-YC	118
SBP	111
Nin-like	110
TALE	108
CO-like	88
STAT	76
YABBY	70
BBR-BPC	69
CPP	67
AP2	66
DBB	65
ZF-HD	65
WOX	49
S1Fa-like	46
ARR-B	43
Whirly	42
NF-X1	41
GRF	40
LSD	35
EIL	34
SRS	33
HRT-like	26
VOZ	26
HB-PHD	20
RAV	15
LFY	7
SAP	3
NZZ/SPL	1
Total no. of transcription factors	12623

## Sheet: Table S9
Original Research Article
De novo transcriptome provides insights into its growth behaviour and resveratrol and trans-stilbenes biosynthesis in Dactylorhiza hatagirea - An endangered alpine terrestrial orchid of western Himalaya
Nisha Dhiman 1,2#, Nitesh Kumar Sharma 1,2#, Pooja Thapa 1#, Isha Sharma 1, Mohit Kumar Swarnkar 1, Amit Chawla 1,2, Ravi Shankar 1,2* and Amita Bhattacharya 1,2*
1 Division of Biotechnology, CSIR-Institute of Himalayan Bioresource Technology, Palampur-176061, H.P., India
2 Academy of Scientific and Innovative Research, Human Resource Development Centre, Ghaziabad-201 002, Uttar Pradesh, INDIA
For correspondence: amitabhatta@ihbt.res.in; ravish@ihbt.res.in
Supplementary Table S9: List of contigs of differentially expressed unigenes involved in carbohydrate partitioning and secondary metabolite biosynthesis
Contig ID	Gene Name
Sucrose phosphate synthase
scaffold23681	Probable sucrose-phosphate synthase 1
scaffold11011	Sucrose-phosphate synthase
scaffold11009	Sucrose phosphate synthase
CL258Contig1	Sucrose-phosphate synthase
scaffold18589	Probable sucrose-phosphate synthase 2
Sucrose-6-phosphatase/Sucrose-phosphatase
CL1324Contig1	Sucrose-phosphatase 2-like isoform X2
CL1408Contig1	Sucrose-phosphatase 2-like isoform X1
Sucrose synthase
scaffold20835	Sucrose synthase 7-like isoform X2
CL850Contig1	LOW QUALITY PROTEIN: sucrose synthase 4-like
CL2020Contig1	Sucrose synthase 2, partial
scaffold4898	PREDICTED: sucrose synthase-like isoform X1
Invertase
CL7955Contig1	Neutral/alkaline invertase 1, mitochondrial-like
scaffold7330	Probable alkaline/neutral invertase D
CL490Contig1	Neutral/alkaline invertase
CL1406Contig1	Neutral/alkaline invertase 3, chloroplastic-like
C179544	Neutral/alkaline invertase 1, mitochondrial-like
Phosphofructo kinase
C172902	6-phosphofructo-2-kinase/fructose-2,6-bisphosphatase
scaffold18108	ATP-dependent 6-phosphofructokinase 5, chloroplastic-like isoform X1
scaffold23537	PREDICTED: 6-phosphofructo-2-kinase/fructose-2,6-bisphosphatase isoform X1
scaffold23538	6-phosphofructo-2-kinase/fructose-2,6-bisphosphatase
C158936	Phosphofructokinase
Hexokinase
CL4543Contig1	PREDICTED: hexokinase-2-like
scaffold24603	PREDICTED: hexokinase-1-like isoform X2
scaffold16816	Hexokinase-3-like
C227545	Hexokinase-2-like
scaffold5602	Hexokinase-1-like
UDP-D-Glucose pyrophosphorylase/UDP-sugar pyrophosphorylase
scaffold17984	UDP-sugar pyrophosphorylase
Beta amylase
CL3137Contig1	Beta-amylase 3, chloroplastic
C103640	Beta-amylase 2 isoform 3
CL9723Contig1	Beta-amylase 1, chloroplastic
ADP-glucose pyrophosphorylase
scaffold901	ADP-glucose pyrophosphorylase large subunit
Phosphoglucomutase
scaffold21682	Phosphoglucomutase, cytoplasmic
CL2228Contig1	PREDICTED: phosphoglucomutase, cytoplasmic-like
CL357Contig1	Phosphoglucomutase, chloroplastic isoform X1
scaffold23832	Phosphoglucomutase
Phosphoglucoisomerase/glucose-6-phosphate isomerase
scaffold10005	Glucose-6-phosphate isomerase 1, chloroplastic isoform X1
Mannose-6-phosphate isomerase
CL1285Contig2	Mannose-6-phosphate isomerase 2-like
Phenylalanineammonia-lyase."
C185866	Phenylalanine ammonia lyase, partial
scaffold20503	Phenylalanine ammonia-lyase-like
scaffold20502	Phenylalanine ammonia-lyase
scaffold2277	PALY_BROFI RecName: Full=Phenylalanine ammonia-lyase
C54041	Phenylalanine ammonia-lyase
scaffold2278	Phenylalanine ammonia-lyase
ROMT
CL343Contig1	Trans-resveratrol di-O-methyltransferase-like
Phosphomannose mutase
scaffold23202	Phosphomannomutase
GDP-mannose pyrophosphorylase
scaffold10398	GDP-mannose pyrophosphorylase
GDP-mannose 3,5-epimerase
scaffold3315	PREDICTED: GDP-mannose 3,5-epimerase-like, partial
CL2928Contig1	GDP-mannose 3,5-epimerase 1
GDP-L-galactose phosphorylase
CL1438Contig1	PREDICTED: GDP-L-galactose phosphorylase 1-like isoform X2
L-galactose dehydrogenase
scaffold13442	L-galactose dehydrogenase
L-galactono-1,4-lactone dehydrogenase
C213599	L-galactono-1,4-lactone dehydrogenase 2, mitochondrial isoform X2
4-coumarate:coenzyme A (CoA) ligase (4CL)
C185544	4-coumarate--CoA ligase 2-like
scaffold1850	4-coumarate--CoA ligase-like 6 isoform X2
CL3410Contig1	4-coumarate:CoA ligase
scaffold18225	4-coumarate--CoA ligase 1-like
scaffold21379	4-coumarate--CoA ligase-like 6
scaffold21559	4-coumarate--CoA ligase-like 6
scaffold21560	4-coumarate--CoA ligase-like 6
CL1510Contig1	4-coumarate--CoA ligase-like 7
scaffold81	4-coumarate--CoA ligase-like 4
CL6681Contig1	4-coumarate--CoA ligase-like 6 isoform X1
C145160	4-coumarate--CoA ligase-like 6 isoform X2

## Sheet: Table S10
Original Research Article
De novo transcriptome provides insights into its growth behaviour and resveratrol and trans-stilbenes biosynthesis in Dactylorhiza hatagirea - An endangered alpine terrestrial orchid of western Himalaya
Nisha Dhiman 1,2#, Nitesh Kumar Sharma 1,2#, Pooja Thapa 1#, Isha Sharma 1, Mohit Kumar Swarnkar 1, Amit Chawla 1,2, Ravi Shankar 1,2* and Amita Bhattacharya 1,2*
1 Division of Biotechnology, CSIR-Institute of Himalayan Bioresource Technology, Palampur-176061, H.P., India
2 Academy of Scientific and Innovative Research, Human Resource Development Centre, Ghaziabad-201 002, Uttar Pradesh, INDIA
For correspondence: amitabhatta@ihbt.res.in; ravish@ihbt.res.in
Supplementary Table S10: Details of the differentially expressed transcripts involved in stress response and secondary metabolite biosynthesis in different tissue of D. hatagirea
Differentially expressed transcripts involved in stress response and secondary metabolite biosynthesis
Contig_name	logFoldChange	logCPM	PValue	FDR	GO_P	GO_C	GO_F	EC	KEGG	ANNOTATION	Tissues in comparison
Response to cold
CL2129Contig1	9.19139	3.7213	1.47e-31	2.61e-30	"response to cold"	"extracellular region"	"lysozyme activity"	"Chitinase."	"Amino sugar and nucleotide sugar metabolism"	>ref|XP_020696860.1| acidic endochitinase-like [Dendrobium catenatum]	Shoot vs Tuber up
scaffold21747	8.38262	2.96347	4.12e-18	4.29e-17	"response to cold"	"cell wall"	"oxalate oxidase activity"	"Superoxidedismutase."	-	>ref|XP_020696757.1| putative germin-like protein 9-2 [Dendrobium catenatum]	Shoot vs Tuber up
scaffold23279	8.22442	2.82887	7.43e-15	6.51e-14	"cellular response to cold"	"plant-type vacuole membrane"	"carnitine transporter activity"	-	"Bile secretion"	>ref|XP_020593022.1| organic cation/carnitine transporter 3-like [Phalaenopsis equestris]	Shoot vs Tuber up
scaffold19078	7.23474	1.96313	3.37e-08	1.8e-07	"response to cold"	"nucleus"	"sequence-specific DNA binding transcription factor activity"	-	-	>ref|XP_020698411.1| transcriptional regulator SUPERMAN-like [Dendrobium catenatum]	Shoot vs Tuber up
C220453	6.87013	5.45795	2.11e-97	1.43e-95	"response to cold"	"nucleus"	"sequence-specific DNA binding transcription factor activity"	-	-	>ref|XP_020690609.1| probable transcriptional regulator RABBIT EARS [Dendrobium catenatum]	Shoot vs Tuber up
scaffold5713	6.61147	1.44295	0.000184438	0.000619065	"response to cold"	"extracellular region"	"pectinesterase activity"	"Pectinesterase."	"Pentose and glucuronate interconversions"	>ref|XP_020679044.1| probable pectinesterase/pectinesterase inhibitor 34 [Dendrobium catenatum]	Shoot vs Tuber up
C124370	6.33339	1.2491	0.000190031	0.000635965	"response to cold"	"nucleolus"	"double-stranded DNA binding"	"RNAhelicase."	"DNA replication"	>gb|AFU61902.1| putative GIS2 DNA-binding protein, partial [Polyporales sp. KUC9061]	Shoot vs Tuber up
C172838	5.79722	0.899676	0.00345435	0.00893285	"response to cold"	"cell wall"	"protein binding"	"Licheninase."	-	>ref|XP_020588216.1| putative glucan endo-1,3-beta-glucosidase GVI [Phalaenopsis equestris]	Shoot vs Tuber up
C182724	5.35022	0.611666	0.0130698	0.0292056	"response to cold"	"plastid"	"zinc ion binding"	"H(+)-transportingtwo-sectorATPase."	"Oxidative phosphorylation"	>gb|ABW34711.1| ATP synthase alpha subunit [Phoenix dactylifera]	Shoot vs Tuber up
scaffold14943	5.33369	0.610978	0.0130464	0.0291716	"response to cold"	"nucleus"	"sequence-specific DNA binding transcription factor activity"	-	-	>ref|XP_010257240.1| PREDICTED: zinc finger CCCH domain-containing protein 30-like isoform X1 [Nelumbo nucifera]	Shoot vs Tuber up
C60105	5.33367	0.610978	0.0131763	0.0293313	"response to cold"	"nucleolus"	"mRNA binding"	"Elongationfactor4."	-	>emb|CDY32071.1| BnaC04g44950D [Brassica napus]	Shoot vs Tuber up
C159252	5.31369	0.61029	0.0209911	0.0442555	"response to cold"	"endosome"	"mannan synthase activity"	"Cellulosesynthase(UDP-forming)."	"Starch and sucrose metabolism"	>emb|CAN83176.1| hypothetical protein VITISV_042740 [Vitis vinifera]	Shoot vs Tuber up
CL7630Contig1	4.99202	7.26509	2.05e-238	4.55e-236	"response to cold"	"chloroplast"	"aldo-keto reductase (NADP) activity"	"Aldehydereductase."	"Glycolysis / Gluconeogenesis"	>ref|XP_020588705.1| aldo-keto reductase family 4 member C9-like [Phalaenopsis equestris]	Shoot vs Tuber up
scaffold5320	4.64269	5.78283	1.63e-99	1.14e-97	"response to cold"	"vacuole"	-	-	-	>ref|XP_020697431.1| PLAT domain-containing protein 3-like [Dendrobium catenatum]	Shoot vs Tuber up
scaffold18902	4.55453	2.44017	9.34e-10	5.78e-09	"response to cold"	"endosome"	"mannan synthase activity"	"Cellulosesynthase(UDP-forming)."	"Starch and sucrose metabolism"	>gb|KZM92226.1| hypothetical protein DCAR_020409 [Daucus carota subsp. sativus]	Shoot vs Tuber up
scaffold5319	3.41707	5.6176	4.65e-56	1.6e-54	"response to cold"	"vacuole"	-	-	-	>ref|XP_020575839.1| PLAT domain-containing protein 3-like [Phalaenopsis equestris]	Shoot vs Tuber up
C188856	3.3722	1.5275	0.00162661	0.00451308	"response to cold"	"plasma membrane"	"protein binding"	"Glucanendo-1	-	>ref|XP_020680614.1| glucan endo-1,3-beta-glucosidase 9 [Dendrobium catenatum]	Shoot vs Tuber up
scaffold17375	3.08112	3.62496	1.38e-13	1.14e-12	"response to cold"	"mitochondrion"	"copper ion binding"	-	-	>ref|XP_020090760.1| 20 kDa chaperonin, chloroplastic-like [Ananas comosus]	Shoot vs Tuber up
scaffold13883	3.05249	2.86543	2.18e-09	1.3e-08	"response to cold"	"nucleus"	"mRNA binding"	-	-	>ref|XP_002289680.1| cold-shock DNA-binding domain-containing protein [Thalassiosira pseudonana CCMP1335]	Shoot vs Tuber up
CL2578Contig1	2.85783	4.56033	1.77e-19	1.96e-18	"response to cold"	"extracellular region"	"pectinesterase activity"	"Pectinesterase."	"Pentose and glucuronate interconversions"	>ref|XP_010035249.1| PREDICTED: probable pectinesterase/pectinesterase inhibitor 61 [Eucalyptus grandis]	Shoot vs Tuber up
CL1663Contig1	2.74497	4.6264	4.62e-24	6.31e-23	"response to cold"	-	"arginine decarboxylase activity"	"Argininedecarboxylase."	"Arginine and proline metabolism"	>ref|XP_020596278.1| LOW QUALITY PROTEIN: arginine decarboxylase-like [Phalaenopsis equestris]	Shoot vs Tuber up
scaffold4252	2.60971	3.70637	7.27e-13	5.68e-12	"response to cold"	"plasma membrane"	"pectinesterase activity"	"Pectinesterase."	"Pentose and glucuronate interconversions"	>ref|XP_020686360.1| probable pectinesterase/pectinesterase inhibitor 51 [Dendrobium catenatum]	Shoot vs Tuber up
scaffold1025	2.37135	8.66943	2.69e-88	1.59e-86	"response to cold"	"nucleus"	"DNA binding"	"Phosphopyruvatehydratase."	"Glycolysis / Gluconeogenesis"	>ref|XP_020085239.1| enolase [Ananas comosus]	Shoot vs Tuber up
scaffold1022	2.35103	8.82384	8.08e-94	5.12e-92	"response to cold"	"nucleus"	"DNA binding"	"Phosphopyruvatehydratase."	"Glycolysis / Gluconeogenesis"	>ref|XP_012485850.1| PREDICTED: enolase-like isoform X2 [Gossypium raimondii]	Shoot vs Tuber up
C213657	2.27051	3.58592	1.62e-06	7.23e-06	"response to cold"	"nucleus"	"sequence-specific DNA binding transcription factor activity"	-	-	>ref|XP_020699934.1| transcription factor PCL1-like [Dendrobium catenatum]	Shoot vs Tuber up
scaffold10986	2.24277	4.6173	8.71e-20	9.83e-19	"response to cold"	"mitochondrial envelope"	"manganese ion binding"	"Phosphoglyceratemutase(2	"Glycolysis / Gluconeogenesis"	>ref|XP_020689384.1| 2,3-bisphosphoglycerate-independent phosphoglycerate mutase [Dendrobium catenatum]	Shoot vs Tuber up
scaffold14252	2.15556	6.76615	1.45e-48	4.28e-47	"response to cold"	"endoplasmic reticulum"	"fatty acid elongase activity"	"Very-long-chain3-oxoacyl-CoAsynthase."	"Fatty acid biosynthesis"	>ref|XP_010249963.1| PREDICTED: 3-ketoacyl-CoA synthase 11-like [Nelumbo nucifera]	Shoot vs Tuber up
CL1281Contig1	2.13781	5.79883	1.22e-37	2.62e-36	"response to cold"	"nucleus"	"protein binding"	-	"Ubiquitin mediated proteolysis"	>ref|XP_020586311.1| F-box/kelch-repeat protein At5g60570-like isoform X1 [Phalaenopsis equestris]	Shoot vs Tuber up
scaffold1377	-9.51236	4.00201	1.02921e-39	2.36551e-38	"response to cold"	-	"protein binding"	-	"Photosynthesis - antenna proteins"	>gb|KJB55714.1| hypothetical protein B456_009G090600 [Gossypium raimondii]	Shoot vs Tuber down
CL1709Contig1	-7.4842	2.14367	6.38782e-10	4.00468e-09	"response to cold"	"cytosol"	"glyceraldehyde-3-phosphate dehydrogenase (NAD+) (phosphorylating) activity"	"Glyceraldehyde-3-phosphatedehydrogenase(NADP(+))(phosphorylating)."	"Carbon fixation in photosynthetic organisms"	>ref|XP_020684899.1| glyceraldehyde-3-phosphate dehydrogenase B, chloroplastic [Dendrobium catenatum]	Shoot vs Tuber down
scaffold21847	-6.83455	1.61242	2.28222e-06	1.00283e-05	"response to cold"	"chloroplast"	-	-	"Oxidative phosphorylation"	>ref|XP_020702148.1| ATP synthase delta chain, chloroplastic-like [Dendrobium catenatum]	Shoot vs Tuber down
scaffold2201	-6.58375	4.23037	1.39424e-41	3.36745e-40	"response to cold"	"chloroplast"	"protein binding"	-	"Photosynthesis - antenna proteins"	>ref|XP_015948147.1| PREDICTED: chlorophyll a-b binding protein 7, chloroplastic [Arachis duranensis]	Shoot vs Tuber down
scaffold11635	-6.32784	7.11258	9.14031e-286	2.89443e-283	"response to cold"	"chloroplast"	"protein domain specific binding"	"Dihydroorotase."	"Photosynthesis - antenna proteins"	>ref|XP_021682244.1| chlorophyll a-b binding protein P4, chloroplastic [Hevea brasiliensis]	Shoot vs Tuber down
scaffold4132	-6.05342	1.02815	0.0010757	0.00310643	"response to cold"	"chloroplast"	-	-	-	>ref|XP_020672009.1| rhodanese-like domain-containing protein 10 [Dendrobium catenatum]	Shoot vs Tuber down
CL7827Contig1	-5.93583	3.61641	1.02424e-26	1.54776e-25	"response to cold"	"chloroplast"	-	-	"Oxidative phosphorylation"	>ref|XP_010923020.1| PREDICTED: ATP synthase delta chain, chloroplastic-like [Elaeis guineensis]	Shoot vs Tuber down
scaffold21710	-5.62069	0.76363	0.00602609	0.0147991	"response to cold"	"cytosol"	"protein binding"	"Glyceraldehyde-3-phosphatedehydrogenase(NADP(+))(phosphorylating)."	"Carbon fixation in photosynthetic organisms"	>gb|KJB57938.1| hypothetical protein B456_009G186400 [Gossypium raimondii]	Shoot vs Tuber down
CL7710Contig1	-5.59058	4.17393	8.76067e-37	1.82915e-35	"response to cold"	"chloroplast"	"protein binding"	-	"Photosynthesis - antenna proteins"	>ref|XP_020697111.1| chlorophyll a-b binding protein 8, chloroplastic [Dendrobium catenatum]	Shoot vs Tuber down
C220719	-5.5188	3.22971	6.22708e-17	6.11972e-16	"response to cold"	"cytosol"	"glyceraldehyde-3-phosphate dehydrogenase (NAD+) (phosphorylating) activity"	"Glyceraldehyde-3-phosphatedehydrogenase(NADP(+))(phosphorylating)."	"Glycolysis / Gluconeogenesis"	>gb|ACF84938.1| unknown [Zea mays]	Shoot vs Tuber down
CL2257Contig1	-4.3522	3.57238	6.10511e-16	5.64554e-15	"response to cold"	"cell wall"	"ATP binding"	-	-	>ref|XP_020694727.1| ribulose bisphosphate carboxylase/oxygenase activase, chloroplastic isoform X2 [Dendrobium catenatum]	Shoot vs Tuber down
scaffold21050	-4.21924	2.93442	6.2183e-11	4.2266e-10	"response to cold"	"cell wall"	"identical protein binding"	-	-	>gb|ACA58354.1| rubisco activase 2 [Arachis diogoi]	Shoot vs Tuber down
scaffold4286	-3.56302	1.61227	0.000309335	0.000995826	"response to cold"	"cytosol"	"glyceraldehyde-3-phosphate dehydrogenase (NAD+) (phosphorylating) activity"	"Glyceraldehyde-3-phosphatedehydrogenase(NADP(+))(phosphorylating)."	"Carbon fixation in photosynthetic organisms"	>ref|XP_020592944.1| glyceraldehyde-3-phosphate dehydrogenase A, chloroplastic [Phalaenopsis equestris]	Shoot vs Tuber down
scaffold12863	-3.55374	2.35072	5.19126e-07	2.46544e-06	"response to cold"	"endoplasmic reticulum"	"fatty acid elongase activity"	"Very-long-chain3-oxoacyl-CoAsynthase."	"Fatty acid biosynthesis"	>ref|XP_020692264.1| 3-ketoacyl-CoA synthase 12-like [Dendrobium catenatum]	Shoot vs Tuber down
scaffold16718	-3.55322	1.61165	0.000619634	0.0018865	"response to cold"	"chloroplast"	-	-	-	>ref|XP_020582183.1| rhodanese-like domain-containing protein 14, chloroplastic [Phalaenopsis equestris]	Shoot vs Tuber down
scaffold24228	-3.38869	2.72843	7.79704e-09	4.41693e-08	"response to cold"	"chloroplast"	"mRNA binding"	"Peptidylprolylisomerase."	"RNA transport"	>ref|XP_020689677.1| 28 kDa ribonucleoprotein, chloroplastic-like [Dendrobium catenatum]	Shoot vs Tuber down
scaffold19790	-3.23968	2.61183	4.60102e-07	2.19757e-06	"response to cold"	"endoplasmic reticulum"	"fatty acid elongase activity"	"Very-long-chain3-oxoacyl-CoAsynthase."	-	>ref|XP_020580601.1| 3-ketoacyl-CoA synthase 17-like [Phalaenopsis equestris]	Shoot vs Tuber down
CL2108Contig1	-2.972	6.38608	4.61495e-97	3.10936e-95	"response to cold"	"mitochondrion"	"alternative oxidase activity"	"Ubiquinoloxidase(non-electrogenic)."	-	>ref|XP_020672511.1| ubiquinol oxidase 1b, mitochondrial-like [Dendrobium catenatum]	Shoot vs Tuber down
scaffold19458	-2.92052	3.92192	3.9549e-16	3.71138e-15	"response to cold"	"cell wall"	"identical protein binding"	-	"Proteasome"	>ref|XP_017603330.1| PREDICTED: ribulose bisphosphate carboxylase/oxygenase activase, chloroplastic [Gossypium arboreum]	Shoot vs Tuber down
CL1879Contig1	-2.9044	5.61547	4.8045e-58	1.70947e-56	"response to cold"	"chloroplast"	"enone reductase activity"	"2-methylene-furan-3-onereductase."	"Glycolysis / Gluconeogenesis"	>ref|XP_020673840.1| 2-methylene-furan-3-one reductase-like [Dendrobium catenatum]	Shoot vs Tuber down
scaffold13444	-2.76057	3.0881	9.87623e-09	5.53426e-08	"response to cold"	"cell wall"	"ATP binding"	-	"Homologous recombination"	>ref|XP_009384868.1| PREDICTED: ribulose bisphosphate carboxylase/oxygenase activase 2, chloroplastic [Musa acuminata subsp. malaccensis]	Shoot vs Tuber down
scaffold13443	-2.27242	2.90475	2.04679e-05	7.93005e-05	"response to cold"	"cell wall"	"ATP binding"	-	"Homologous recombination"	>ref|XP_020583765.1| ribulose bisphosphate carboxylase/oxygenase activase, chloroplastic-like isoform X2 [Phalaenopsis equestris]	Shoot vs Tuber down
C228421	9.04794	10.0293	0	0	"response to cold"	"chloroplast"	"protein binding"	"Ribulose-bisphosphatecarboxylase."	"Glyoxylate and dicarboxylate metabolism"	>ref|XP_020588450.1| LOW QUALITY PROTEIN: ribulose bisphosphate carboxylase small chain clone 512-like [Phalaenopsis equestris]	Shoot v Leaf up
scaffold14447	8.74274	8.60899	0	0	"response to cold"	"chloroplast"	"protein binding"	"Ribulose-bisphosphatecarboxylase."	"Glyoxylate and dicarboxylate metabolism"	>ref|XP_010916368.1| PREDICTED: ribulose bisphosphate carboxylase small chain, chloroplastic-like [Elaeis guineensis]	Shoot v Leaf up
scaffold3866	8.24693	2.88643	1.62e-15	2.27e-14	"response to cold"	"chloroplast"	"protein binding"	-	"Photosynthesis"	>gb|AQX44185.1| psbQ-like protein 3 [Apostasia odorata]	Shoot v Leaf up
scaffold10145	7.8563	6.46817	2.72e-176	6.74e-174	"response to cold"	"cytosol"	"protein binding"	"Phosphoribulokinase."	"Carbon fixation in photosynthetic organisms"	>gb|ONK71549.1| uncharacterized protein A4U43_C04F9780 [Asparagus officinalis]	Shoot v Leaf up
scaffold10147	7.43395	2.165	1.24e-09	1.11e-08	"response to cold"	"cytosol"	"protein binding"	"Phosphoribulokinase."	"Carbon fixation in photosynthetic organisms"	>ref|XP_009626327.1| PREDICTED: phosphoribulokinase, chloroplastic [Nicotiana tomentosiformis]	Shoot v Leaf up
scaffold23279	6.68155	1.55338	7.39e-06	4.09e-05	"cellular response to cold"	"plant-type vacuole membrane"	"carnitine transporter activity"	-	"Bile secretion"	>ref|XP_020593022.1| organic cation/carnitine transporter 3-like [Phalaenopsis equestris]	Shoot v Leaf up
scaffold13443	6.60588	9.17704	0	0	"response to cold"	"cell wall"	"ATP binding"	-	"Homologous recombination"	>ref|XP_020583765.1| ribulose bisphosphate carboxylase/oxygenase activase, chloroplastic-like isoform X2 [Phalaenopsis equestris]	Shoot v Leaf up
C182724	6.46695	1.37489	0.000118546	0.000541937	"response to cold"	"plastid"	"zinc ion binding"	"H(+)-transportingtwo-sectorATPase."	"Oxidative phosphorylation"	>gb|ABW34711.1| ATP synthase alpha subunit [Phoenix dactylifera]	Shoot v Leaf up
scaffold13444	6.27382	9.12461	0	0	"response to cold"	"cell wall"	"ATP binding"	-	"Homologous recombination"	>ref|XP_009384868.1| PREDICTED: ribulose bisphosphate carboxylase/oxygenase activase 2, chloroplastic [Musa acuminata subsp. malaccensis]	Shoot v Leaf up
CL9887Contig1	6.06935	3.84853	1.5e-28	3.98e-27	"response to cold"	"chloroplast"	"mRNA binding"	"Peptidylprolylisomerase."	"RNA transport"	>ref|XP_020679350.1| 28 kDa ribonucleoprotein, chloroplastic-like [Dendrobium catenatum]	Shoot v Leaf up
scaffold6392	5.78381	5.69956	1.54e-106	1.99e-104	"response to cold"	"endoplasmic reticulum"	"fatty acid elongase activity"	"Very-long-chain3-oxoacyl-CoAsynthase."	"Fatty acid biosynthesis"	>ref|XP_020705948.1| 3-ketoacyl-CoA synthase 10 [Dendrobium catenatum]	Shoot v Leaf up
CL5175Contig1	5.77694	0.925037	0.00451734	0.0143694	"response to cold"	"chloroplast"	"protein binding"	-	"Photosynthesis - antenna proteins"	>gb|ABK23846.1| unknown [Picea sitchensis]	Shoot v Leaf up
CL2257Contig1	5.63318	9.14416	0	0	"response to cold"	"cell wall"	"ATP binding"	-	-	>ref|XP_020694727.1| ribulose bisphosphate carboxylase/oxygenase activase, chloroplastic isoform X2 [Dendrobium catenatum]	Shoot v Leaf up
C155688	5.6089	0.79004	0.00718151	0.0213295	"response to cold"	"endosome"	"mannan synthase activity"	"Cellulosesynthase(UDP-forming)."	"Starch and sucrose metabolism"	>gb|ABR25961.1| csld4-cellulose synthase-like family d [Oryza sativa Indica Group]	Shoot v Leaf up
scaffold21050	5.30527	8.1374	0	0	"response to cold"	"cell wall"	"identical protein binding"	-	-	>gb|ACA58354.1| rubisco activase 2 [Arachis diogoi]	Shoot v Leaf up
C215895	5.02369	4.67714	1.91e-35	6.42e-34	"response to cold"	"cytosol"	"glyceraldehyde-3-phosphate dehydrogenase (NAD+) (phosphorylating) activity"	"Glyceraldehyde-3-phosphatedehydrogenase(NADP(+))(phosphorylating)."	"Carbon fixation in photosynthetic organisms"	>ref|XP_020598109.1| glyceraldehyde-3-phosphate dehydrogenase GAPB, chloroplastic-like [Phalaenopsis equestris]	Shoot v Leaf up
CL4226Contig1	4.95181	7.46821	1.52e-267	8.28e-265	"response to cold"	"cell wall"	"phosphoglycerate kinase activity"	"Phosphoglyceratekinase."	"Glycolysis / Gluconeogenesis"	>ref|XP_020700038.1| phosphoglycerate kinase, chloroplastic-like isoform X2 [Dendrobium catenatum]	Shoot v Leaf up
C160678	4.89791	2.78542	1.45e-12	1.65e-11	"response to cold"	"cell wall"	"oxalate oxidase activity"	"DNAhelicase."	-	>ref|XP_020675037.1| auxin-binding protein ABP19a-like [Dendrobium catenatum]	Shoot v Leaf up
scaffold4286	4.89396	6.1787	3.75e-127	5.94e-125	"response to cold"	"cytosol"	"glyceraldehyde-3-phosphate dehydrogenase (NAD+) (phosphorylating) activity"	"Glyceraldehyde-3-phosphatedehydrogenase(NADP(+))(phosphorylating)."	"Carbon fixation in photosynthetic organisms"	>ref|XP_020592944.1| glyceraldehyde-3-phosphate dehydrogenase A, chloroplastic [Phalaenopsis equestris]	Shoot v Leaf up
scaffold10157	4.7508	4.41004	1.2e-38	4.46e-37	"response to cold"	"extracellular matrix"	"oxalate oxidase activity"	"Superoxidedismutase."	-	>ref|XP_020686192.1| auxin-binding protein ABP19a-like [Dendrobium catenatum]	Shoot v Leaf up
scaffold21710	4.48981	4.71682	4.15e-40	1.6e-38	"response to cold"	"cytosol"	"protein binding"	"Glyceraldehyde-3-phosphatedehydrogenase(NADP(+))(phosphorylating)."	"Carbon fixation in photosynthetic organisms"	>gb|KJB57938.1| hypothetical protein B456_009G186400 [Gossypium raimondii]	Shoot v Leaf up
scaffold24228	4.02313	6.63124	4.04e-122	6.2e-120	"response to cold"	"chloroplast"	"mRNA binding"	"Peptidylprolylisomerase."	"RNA transport"	>ref|XP_020689677.1| 28 kDa ribonucleoprotein, chloroplastic-like [Dendrobium catenatum]	Shoot v Leaf up
CL7710Contig1	3.98834	8.22834	5.99299177839829e-316	4.08766986726089e-313	"response to cold"	"chloroplast"	"protein binding"	-	"Photosynthesis - antenna proteins"	>ref|XP_020697111.1| chlorophyll a-b binding protein 8, chloroplastic [Dendrobium catenatum]	Shoot v Leaf up
C215377	3.91458	3.27022	8.49e-15	1.13e-13	"response to cold"	-	"lysozyme activity"	"Chitinase."	"Amino sugar and nucleotide sugar metabolism"	>ref|XP_020703537.1| acidic endochitinase-like [Dendrobium catenatum]	Shoot v Leaf up
CL3636Contig1	3.70229	1.78837	5.34e-05	0.000259054	"response to cold"	-	"arginine decarboxylase activity"	"Argininedecarboxylase."	"Arginine and proline metabolism"	>ref|XP_020683807.1| arginine decarboxylase-like [Dendrobium catenatum]	Shoot v Leaf up
scaffold17375	3.68587	4.19825	1.21e-25	2.86e-24	"response to cold"	"mitochondrion"	"copper ion binding"	-	-	>ref|XP_020090760.1| 20 kDa chaperonin, chloroplastic-like [Ananas comosus]	Shoot v Leaf up
CL3200Contig1	3.68554	4.94126	3.69e-37	1.31e-35	"response to cold"	"nucleus"	"sequence-specific DNA binding"	-	"Ribosome"	>ref|XP_020574961.1| 50S ribosomal protein L21, chloroplastic [Phalaenopsis equestris]	Shoot v Leaf up
scaffold1377	3.6838	7.79574	7.82e-236	3.14e-233	"response to cold"	-	"protein binding"	-	"Photosynthesis - antenna proteins"	>gb|KJB55714.1| hypothetical protein B456_009G090600 [Gossypium raimondii]	Shoot v Leaf up
scaffold13910	3.53136	5.99087	1.58e-70	1.21e-68	"response to cold"	"chloroplast"	"amino acid binding"	"[Protein-PII]uridylyltransferase."	"Two-component system"	>ref|XP_020680496.1| ACT domain-containing protein ACR11 [Dendrobium catenatum]	Shoot v Leaf up
CL3031Contig1	3.36407	6.51374	1.5e-99	1.76e-97	"response to cold"	"nucleus"	"protein binding"	"Membranealanylaminopeptidase."	-	>ref|XP_020687327.1| chromoplast-specific carotenoid-associated protein C1, chromoplastic-like [Dendrobium catenatum]	Shoot v Leaf up
scaffold16718	3.33572	4.73345	1.95e-32	5.97e-31	"response to cold"	"chloroplast"	-	-	-	>ref|XP_020582183.1| rhodanese-like domain-containing protein 14, chloroplastic [Phalaenopsis equestris]	Shoot v Leaf up
CL1709Contig1	3.21494	5.36514	2.62e-45	1.19e-43	"response to cold"	"cytosol"	"glyceraldehyde-3-phosphate dehydrogenase (NAD+) (phosphorylating) activity"	"Glyceraldehyde-3-phosphatedehydrogenase(NADP(+))(phosphorylating)."	"Carbon fixation in photosynthetic organisms"	>ref|XP_020684899.1| glyceraldehyde-3-phosphate dehydrogenase B, chloroplastic [Dendrobium catenatum]	Shoot v Leaf up
C199057	3.11019	1.37247	0.00435891	0.0139321	"response to cold"	"mitochondrion"	"zinc ion binding"	"H(+)-transportingtwo-sectorATPase."	"Oxidative phosphorylation"	>gb|ABR13321.1| putative ATP synthase CFi alpha subunit [Prunus dulcis]	Shoot v Leaf up
CL2253Contig1	3.03591	6.63153	1.89e-93	2.06e-91	"response to cold"	"chloroplast"	"zinc ion binding"	-	"Oxidative phosphorylation"	>ref|XP_020695182.1| ATP synthase subunit delta, chloroplastic [Dendrobium catenatum]	Shoot v Leaf up
scaffold2201	2.92924	7.3367	1.58e-141	2.96e-139	"response to cold"	"chloroplast"	"protein binding"	-	"Photosynthesis - antenna proteins"	>ref|XP_015948147.1| PREDICTED: chlorophyll a-b binding protein 7, chloroplastic [Arachis duranensis]	Shoot v Leaf up
CL6811Contig1	2.92723	2.46143	1.49e-05	7.85e-05	"response to cold"	"chloroplast"	"polyprenyltransferase activity"	"diphosphatespecific)."	"Terpenoid backbone biosynthesis"	>ref|XP_020689200.1| dehydrodolichyl diphosphate synthase 2-like [Dendrobium catenatum]	Shoot v Leaf up
scaffold21847	2.91349	4.47094	2.92e-24	6.47e-23	"response to cold"	"chloroplast"	-	-	"Oxidative phosphorylation"	>ref|XP_020702148.1| ATP synthase delta chain, chloroplastic-like [Dendrobium catenatum]	Shoot v Leaf up
C220719	2.87839	6.23567	3.76e-71	2.9e-69	"response to cold"	"cytosol"	"glyceraldehyde-3-phosphate dehydrogenase (NAD+) (phosphorylating) activity"	"Glyceraldehyde-3-phosphatedehydrogenase(NADP(+))(phosphorylating)."	"Glycolysis / Gluconeogenesis"	>gb|ACF84938.1| unknown [Zea mays]	Shoot v Leaf up
scaffold11198	2.8254	1.16812	0.0187625	0.0485349	"response to cold"	"endosome"	"mannan synthase activity"	"Cellulosesynthase(UDP-forming)."	"Starch and sucrose metabolism"	>ref|XP_020578775.1| LOW QUALITY PROTEIN: cellulose synthase-like protein D1 [Phalaenopsis equestris]	Shoot v Leaf up
CL1663Contig1	2.65526	4.59726	2.45e-22	4.98e-21	"response to cold"	-	"arginine decarboxylase activity"	"Argininedecarboxylase."	"Arginine and proline metabolism"	>ref|XP_020596278.1| LOW QUALITY PROTEIN: arginine decarboxylase-like [Phalaenopsis equestris]	Shoot v Leaf up
scaffold12087	2.6545	3.92185	1.18e-14	1.56e-13	"response to cold"	"chloroplast thylakoid"	"protein binding involved in protein folding"	-	-	>ref|XP_020573558.1| chaperonin-like RBCX protein 1, chloroplastic isoform X2 [Phalaenopsis equestris]	Shoot v Leaf up
scaffold22907	2.65429	5.26679	1.03e-33	3.31e-32	"response to cold"	"chloroplast"	"protein binding"	-	-	>ref|XP_020691680.1| probable plastid-lipid-associated protein 4, chloroplastic [Dendrobium catenatum]	Shoot v Leaf up
scaffold11635	2.64233	9.99183	0	0	"response to cold"	"chloroplast"	"protein domain specific binding"	"Dihydroorotase."	"Photosynthesis - antenna proteins"	>ref|XP_021682244.1| chlorophyll a-b binding protein P4, chloroplastic [Hevea brasiliensis]	Shoot v Leaf up
scaffold2928	2.61656	6.99739	3.21e-93	3.49e-91	"response to cold"	"chloroplast"	"peroxiredoxin activity"	"Peroxiredoxin."	"Peroxisome"	>ref|XP_020594740.1| 2-Cys peroxiredoxin BAS1, chloroplastic-like [Phalaenopsis equestris]	Shoot v Leaf up
scaffold20032	2.4734	2.9853	3.28e-06	1.92e-05	"response to cold"	"cell wall"	"zinc ion binding"	"H(+)-transportingtwo-sectorATPase."	"Oxidative phosphorylation"	>ref|YP_009129538.1| ATP synthase CF1 subunit beta (chloroplast) [Habenaria pantlingiana]	Shoot v Leaf up
CL7827Contig1	2.20391	6.08009	2.2e-46	1.02e-44	"response to cold"	"chloroplast"	-	-	"Oxidative phosphorylation"	>ref|XP_010923020.1| PREDICTED: ATP synthase delta chain, chloroplastic-like [Elaeis guineensis]	Shoot v Leaf up
scaffold9659	2.12811	4.51068	9.8e-13	1.13e-11	"response to cold"	"nucleus"	-	-	"Ribosome"	>ref|XP_020690501.1| 30S ribosomal protein S5, chloroplastic [Dendrobium catenatum]	Shoot v Leaf up
CL1879Contig1	2.06471	7.84325	2.41e-94	2.65e-92	"response to cold"	"chloroplast"	"enone reductase activity"	"2-methylene-furan-3-onereductase."	"Glycolysis / Gluconeogenesis"	>ref|XP_020673840.1| 2-methylene-furan-3-one reductase-like [Dendrobium catenatum]	Shoot v Leaf up
scaffold14252	2.03882	6.71531	4.1e-61	2.64e-59	"response to cold"	"endoplasmic reticulum"	"fatty acid elongase activity"	"Very-long-chain3-oxoacyl-CoAsynthase."	"Fatty acid biosynthesis"	>ref|XP_010249963.1| PREDICTED: 3-ketoacyl-CoA synthase 11-like [Nelumbo nucifera]	Shoot v Leaf up
scaffold7580	2.01	6.84816	1.88e-62	1.24e-60	"response to cold"	"chloroplast"	"protein binding"	"DNAhelicase."	-	>ref|XP_020595117.1| probable plastid-lipid-associated protein 3, chloroplastic [Phalaenopsis equestris]	Shoot v Leaf up
CL6703Contig1	-6.35386	1.2755	0.000247184	0.00106371	"response to cold"	"endosome"	"mannan synthase activity"	"Cellulosesynthase(UDP-forming)."	"Starch and sucrose metabolism"	>gb|AAG46166.1|AC018727_18 putative cellulose synthase 5-partial [Oryza sativa Japonica Group]	Shoot vs Leaf down
C96880	-5.63362	0.790114	0.00563679	0.0173584	"response to cold"	"endosome"	"mannan synthase activity"	-	-	>ref|XP_020679142.1| cellulose synthase-like protein D2 [Dendrobium catenatum]	Shoot vs Leaf down
C186744	-4.30065	2.17399	1.22e-06	7.6e-06	"response to cold"	"endosome"	"mannan synthase activity"	"Cellulosesynthase(UDP-forming)."	"Starch and sucrose metabolism"	>gb|ADG38380.1| AT3G03050-like protein [Capsella grandiflora]	Shoot vs Leaf down
scaffold19798	-3.14116	1.27811	0.0158232	0.0419335	"response to cold"	"chloroplast envelope"	"protein binding"	-	-	>ref|XP_020677118.1| uncharacterized protein LOC110095786 isoform X1 [Dendrobium catenatum]	Shoot vs Leaf down
CL9390Contig1	-2.9216	5.93909	1.86e-57	1.1e-55	"response to cold"	"vacuole"	"protein binding"	-	-	>ref|XP_020592102.1| B3 domain-containing protein Os03g0620400-like isoform X1 [Phalaenopsis equestris]	Shoot vs Leaf down
scaffold19790	-2.56139	2.71644	1.08e-05	5.82e-05	"response to cold"	"endoplasmic reticulum"	"fatty acid elongase activity"	"Very-long-chain3-oxoacyl-CoAsynthase."	-	>ref|XP_020580601.1| 3-ketoacyl-CoA synthase 17-like [Phalaenopsis equestris]	Shoot vs Leaf down
scaffold23897	-2.42602	1.55759	0.0108116	0.0305417	"response to cold"	"nucleus"	"protein binding"	-	-	>ref|XP_020589007.1| transcription factor GTE9-like isoform X1 [Phalaenopsis equestris]	Shoot vs Leaf down
scaffold4676	-2.41253	3.20074	2.12e-08	1.66e-07	"response to cold"	"nucleus"	"diacylglycerol kinase activity"	"Diacylglycerolkinase(ATP)."	"Glycerolipid metabolism"	>ref|XP_020705020.1| diacylglycerol kinase 1 [Dendrobium catenatum]	Shoot vs Leaf down
scaffold18026	-2.35317	3.45353	1.82e-08	1.44e-07	"response to cold"	"chromatin silencing complex"	"protein binding"	-	-	>ref|XP_020697100.1| VIN3-like protein 2 isoform X2 [Dendrobium catenatum]	Shoot vs Leaf down
C164202	-2.13642	1.37425	0.047335	0.105536	"response to cold"	"nucleus"	"sequence-specific DNA binding transcription factor activity"	-	-	>ref|XP_020690029.1| zinc finger CCCH domain-containing protein 33-like [Dendrobium catenatum]	Shoot vs Leaf down
scaffold1377	13.2071	7.57928	0	0	"response to cold"	-	"protein binding"	-	"Photosynthesis - antenna proteins"	>gb|KJB55714.1| hypothetical protein B456_009G090600 [Gossypium raimondii]	Tuber v Leaf Up-regulated
CL1709Contig1	10.7118	5.11618	2.04e-79	7.45e-78	"response to cold"	"cytosol"	"glyceraldehyde-3-phosphate dehydrogenase (NAD+) (phosphorylating) activity"	"Glyceraldehyde-3-phosphatedehydrogenase(NADP(+))(phosphorylating)."	"Carbon fixation in photosynthetic organisms"	>ref|XP_020684899.1| glyceraldehyde-3-phosphate dehydrogenase B, chloroplastic [Dendrobium catenatum]	Tuber v Leaf Up-regulated
C228421	10.1577	9.91763	0	0	"response to cold"	"chloroplast"	"protein binding"	"Ribulose-bisphosphatecarboxylase."	"Glyoxylate and dicarboxylate metabolism"	>ref|XP_020588450.1| LOW QUALITY PROTEIN: ribulose bisphosphate carboxylase small chain clone 512-like [Phalaenopsis equestris]	Tuber v Leaf Up-regulated
scaffold21710	10.1318	4.55104	1.2e-54	2.98e-53	"response to cold"	"cytosol"	"protein binding"	"Glyceraldehyde-3-phosphatedehydrogenase(NADP(+))(phosphorylating)."	"Carbon fixation in photosynthetic organisms"	>gb|KJB57938.1| hypothetical protein B456_009G186400 [Gossypium raimondii]	Tuber v Leaf Up-regulated
C215895	10.0992	4.5288	1.48e-46	3.03e-45	"response to cold"	"cytosol"	"glyceraldehyde-3-phosphate dehydrogenase (NAD+) (phosphorylating) activity"	"Glyceraldehyde-3-phosphatedehydrogenase(NADP(+))(phosphorylating)."	"Carbon fixation in photosynthetic organisms"	>ref|XP_020598109.1| glyceraldehyde-3-phosphate dehydrogenase GAPB, chloroplastic-like [Phalaenopsis equestris]	Tuber v Leaf Up-regulated
CL2257Contig1	9.95887	9.00715	0	0	"response to cold"	"cell wall"	"ATP binding"	-	-	>ref|XP_020694727.1| ribulose bisphosphate carboxylase/oxygenase activase, chloroplastic isoform X2 [Dendrobium catenatum]	Tuber v Leaf Up-regulated
scaffold21847	9.76181	4.19605	1.42e-46	2.92e-45	"response to cold"	"chloroplast"	-	-	"Oxidative phosphorylation"	>ref|XP_020702148.1| ATP synthase delta chain, chloroplastic-like [Dendrobium catenatum]	Tuber v Leaf Up-regulated
CL7710Contig1	9.5386	8.03306	0	0	"response to cold"	"chloroplast"	"protein binding"	-	"Photosynthesis - antenna proteins"	>ref|XP_020697111.1| chlorophyll a-b binding protein 8, chloroplastic [Dendrobium catenatum]	Tuber v Leaf Up-regulated
scaffold21050	9.49869	7.99429	0	0	"response to cold"	"cell wall"	"identical protein binding"	-	-	>gb|ACA58354.1| rubisco activase 2 [Arachis diogoi]	Tuber v Leaf Up-regulated
scaffold2201	9.47167	7.05348	5.68e-296	1.34e-293	"response to cold"	"chloroplast"	"protein binding"	-	"Photosynthesis - antenna proteins"	>ref|XP_015948147.1| PREDICTED: chlorophyll a-b binding protein 7, chloroplastic [Arachis duranensis]	Tuber v Leaf Up-regulated
CL9887Contig1	9.26294	3.72389	1.87e-32	2.59e-31	"response to cold"	"chloroplast"	"mRNA binding"	"Peptidylprolylisomerase."	"RNA transport"	>ref|XP_020679350.1| 28 kDa ribonucleoprotein, chloroplastic-like [Dendrobium catenatum]	Tuber v Leaf Up-regulated
scaffold13444	8.97859	8.99875	0	0	"response to cold"	"cell wall"	"ATP binding"	-	"Homologous recombination"	>ref|XP_009384868.1| PREDICTED: ribulose bisphosphate carboxylase/oxygenase activase 2, chloroplastic [Musa acuminata subsp. malaccensis]	Tuber v Leaf Up-regulated
scaffold11635	8.92579	9.67077	0	0	"response to cold"	"chloroplast"	"protein domain specific binding"	"Dihydroorotase."	"Photosynthesis - antenna proteins"	>ref|XP_021682244.1| chlorophyll a-b binding protein P4, chloroplastic [Hevea brasiliensis]	Tuber v Leaf Up-regulated
scaffold13443	8.81624	9.05515	0	0	"response to cold"	"cell wall"	"ATP binding"	-	"Homologous recombination"	>ref|XP_020583765.1| ribulose bisphosphate carboxylase/oxygenase activase, chloroplastic-like isoform X2 [Phalaenopsis equestris]	Tuber v Leaf Up-regulated
scaffold4286	8.43186	6.02766	1.31e-159	1.2e-157	"response to cold"	"cytosol"	"glyceraldehyde-3-phosphate dehydrogenase (NAD+) (phosphorylating) activity"	"Glyceraldehyde-3-phosphatedehydrogenase(NADP(+))(phosphorylating)."	"Carbon fixation in photosynthetic organisms"	>ref|XP_020592944.1| glyceraldehyde-3-phosphate dehydrogenase A, chloroplastic [Phalaenopsis equestris]	Tuber v Leaf Up-regulated
C220719	8.35386	5.95111	1.29e-160	1.21e-158	"response to cold"	"cytosol"	"glyceraldehyde-3-phosphate dehydrogenase (NAD+) (phosphorylating) activity"	"Glyceraldehyde-3-phosphatedehydrogenase(NADP(+))(phosphorylating)."	"Glycolysis / Gluconeogenesis"	>gb|ACF84938.1| unknown [Zea mays]	Tuber v Leaf Up-regulated
CL7827Contig1	8.0992	5.70099	9.94e-126	6.56e-124	"response to cold"	"chloroplast"	-	-	"Oxidative phosphorylation"	>ref|XP_010923020.1| PREDICTED: ATP synthase delta chain, chloroplastic-like [Elaeis guineensis]	Tuber v Leaf Up-regulated
C160678	8.09661	2.6415	1.84e-15	1.3e-14	"response to cold"	"cell wall"	"oxalate oxidase activity"	"DNAhelicase."	-	>ref|XP_020675037.1| auxin-binding protein ABP19a-like [Dendrobium catenatum]	Tuber v Leaf Up-regulated
scaffold10145	7.84706	6.3588	5.14e-180	5.69e-178	"response to cold"	"cytosol"	"protein binding"	"Phosphoribulokinase."	"Carbon fixation in photosynthetic organisms"	>gb|ONK71549.1| uncharacterized protein A4U43_C04F9780 [Asparagus officinalis]	Tuber v Leaf Up-regulated
scaffold14447	7.48969	8.50361	0	0	"response to cold"	"chloroplast"	"protein binding"	"Ribulose-bisphosphatecarboxylase."	"Glyoxylate and dicarboxylate metabolism"	>ref|XP_010916368.1| PREDICTED: ribulose bisphosphate carboxylase small chain, chloroplastic-like [Elaeis guineensis]	Tuber v Leaf Up-regulated
scaffold10147	7.42956	2.05832	6.26e-10	3.13e-09	"response to cold"	"cytosol"	"protein binding"	"Phosphoribulokinase."	"Carbon fixation in photosynthetic organisms"	>ref|XP_009626327.1| PREDICTED: phosphoribulokinase, chloroplastic [Nicotiana tomentosiformis]	Tuber v Leaf Up-regulated
scaffold24228	7.37518	6.44656	2.56e-180	2.87e-178	"response to cold"	"chloroplast"	"mRNA binding"	"Peptidylprolylisomerase."	"RNA transport"	>ref|XP_020689677.1| 28 kDa ribonucleoprotein, chloroplastic-like [Dendrobium catenatum]	Tuber v Leaf Up-regulated
scaffold4132	7.286	1.94213	8.27e-09	3.76e-08	"response to cold"	"chloroplast"	-	-	-	>ref|XP_020672009.1| rhodanese-like domain-containing protein 10 [Dendrobium catenatum]	Tuber v Leaf Up-regulated
scaffold16718	6.87064	4.5091	8.89e-53	2.09e-51	"response to cold"	"chloroplast"	-	-	-	>ref|XP_020582183.1| rhodanese-like domain-containing protein 14, chloroplastic [Phalaenopsis equestris]	Tuber v Leaf Up-regulated
scaffold10157	6.61823	4.26682	2.69e-46	5.48e-45	"response to cold"	"extracellular matrix"	"oxalate oxidase activity"	"Superoxidedismutase."	-	>ref|XP_020686192.1| auxin-binding protein ABP19a-like [Dendrobium catenatum]	Tuber v Leaf Up-regulated
CL5175Contig1	5.77239	0.818566	0.00362636	0.00801721	"response to cold"	"chloroplast"	"protein binding"	-	"Photosynthesis - antenna proteins"	>gb|ABK23846.1| unknown [Picea sitchensis]	Tuber v Leaf Up-regulated
C135318	5.60528	0.683654	0.00623603	0.0130137	"response to cold"	-	"lysozyme activity"	"Chitinase."	"Amino sugar and nucleotide sugar metabolism"	>gb|KHN02009.1| Acidic endochitinase SE2 [Glycine soja]	Tuber v Leaf Up-regulated
scaffold6392	5.30029	5.60016	2.98e-105	1.57e-103	"response to cold"	"endoplasmic reticulum"	"fatty acid elongase activity"	"Very-long-chain3-oxoacyl-CoAsynthase."	"Fatty acid biosynthesis"	>ref|XP_020705948.1| 3-ketoacyl-CoA synthase 10 [Dendrobium catenatum]	Tuber v Leaf Up-regulated
scaffold3866	5.04095	2.81252	2.08e-13	1.31e-12	"response to cold"	"chloroplast"	"protein binding"	-	"Photosynthesis"	>gb|AQX44185.1| psbQ-like protein 3 [Apostasia odorata]	Tuber v Leaf Up-regulated
CL1879Contig1	4.92384	7.47357	6.52e-264	1.26e-261	"response to cold"	"chloroplast"	"enone reductase activity"	"2-methylene-furan-3-onereductase."	"Glycolysis / Gluconeogenesis"	>ref|XP_020673840.1| 2-methylene-furan-3-one reductase-like [Dendrobium catenatum]	Tuber v Leaf Up-regulated
scaffold12087	4.47914	3.67593	3.64e-24	3.8e-23	"response to cold"	"chloroplast thylakoid"	"protein binding involved in protein folding"	-	-	>ref|XP_020573558.1| chaperonin-like RBCX protein 1, chloroplastic isoform X2 [Phalaenopsis equestris]	Tuber v Leaf Up-regulated
scaffold13910	4.23754	5.83782	5.84e-85	2.34e-83	"response to cold"	"chloroplast"	"amino acid binding"	"[Protein-PII]uridylyltransferase."	"Two-component system"	>ref|XP_020680496.1| ACT domain-containing protein ACR11 [Dendrobium catenatum]	Tuber v Leaf Up-regulated
CL3031Contig1	4.1445	6.35068	5.53e-127	3.7e-125	"response to cold"	"nucleus"	"protein binding"	"Membranealanylaminopeptidase."	-	>ref|XP_020687327.1| chromoplast-specific carotenoid-associated protein C1, chromoplastic-like [Dendrobium catenatum]	Tuber v Leaf Up-regulated
CL2253Contig1	4.12455	6.43778	1.1e-137	8.16e-136	"response to cold"	"chloroplast"	"zinc ion binding"	-	"Oxidative phosphorylation"	>ref|XP_020695182.1| ATP synthase subunit delta, chloroplastic [Dendrobium catenatum]	Tuber v Leaf Up-regulated
CL4226Contig1	4.09064	7.39463	7.02e-239	1.14e-236	"response to cold"	"cell wall"	"phosphoglycerate kinase activity"	"Phosphoglyceratekinase."	"Glycolysis / Gluconeogenesis"	>ref|XP_020700038.1| phosphoglycerate kinase, chloroplastic-like isoform X2 [Dendrobium catenatum]	Tuber v Leaf Up-regulated
scaffold19458	3.59033	4.50757	2.37e-31	3.18e-30	"response to cold"	"cell wall"	"identical protein binding"	-	"Proteasome"	>ref|XP_017603330.1| PREDICTED: ribulose bisphosphate carboxylase/oxygenase activase, chloroplastic [Gossypium arboreum]	Tuber v Leaf Up-regulated
CL2108Contig1	3.14439	6.52696	4.05e-112	2.32e-110	"response to cold"	"mitochondrion"	"alternative oxidase activity"	"Ubiquinoloxidase(non-electrogenic)."	-	>ref|XP_020672511.1| ubiquinol oxidase 1b, mitochondrial-like [Dendrobium catenatum]	Tuber v Leaf Up-regulated
scaffold12863	3.13522	2.0051	0.000132051	0.000376519	"response to cold"	"endoplasmic reticulum"	"fatty acid elongase activity"	"Very-long-chain3-oxoacyl-CoAsynthase."	"Fatty acid biosynthesis"	>ref|XP_020692264.1| 3-ketoacyl-CoA synthase 12-like [Dendrobium catenatum]	Tuber v Leaf Up-regulated
C199057	3.0991	1.26604	0.00348854	0.00774427	"response to cold"	"mitochondrion"	"zinc ion binding"	"H(+)-transportingtwo-sectorATPase."	"Oxidative phosphorylation"	>gb|ABR13321.1| putative ATP synthase CFi alpha subunit [Prunus dulcis]	Tuber v Leaf Up-regulated
scaffold22907	3.04867	5.11136	6.48e-33	9.17e-32	"response to cold"	"chloroplast"	"protein binding"	-	-	>ref|XP_020691680.1| probable plastid-lipid-associated protein 4, chloroplastic [Dendrobium catenatum]	Tuber v Leaf Up-regulated
scaffold21210	2.88951	3.21252	1.71e-10	8.92e-10	"response to cold"	"nucleus"	"calcium ion binding"	"Non-specificserine/threonineproteinkinase."	"Plant-pathogen interaction"	>ref|XP_020571276.1| probable calcium-binding protein CML10 [Phalaenopsis equestris]	Tuber v Leaf Up-regulated
scaffold20032	2.73122	2.84557	1.38e-07	5.59e-07	"response to cold"	"cell wall"	"zinc ion binding"	"H(+)-transportingtwo-sectorATPase."	"Oxidative phosphorylation"	>ref|YP_009129538.1| ATP synthase CF1 subunit beta (chloroplast) [Habenaria pantlingiana]	Tuber v Leaf Up-regulated
scaffold9659	2.72843	4.31312	2.59e-15	1.82e-14	"response to cold"	"nucleus"	-	-	"Ribosome"	>ref|XP_020690501.1| 30S ribosomal protein S5, chloroplastic [Dendrobium catenatum]	Tuber v Leaf Up-regulated
C215377	2.71805	3.26305	1.06e-10	5.61e-10	"response to cold"	-	"lysozyme activity"	"Chitinase."	"Amino sugar and nucleotide sugar metabolism"	>ref|XP_020703537.1| acidic endochitinase-like [Dendrobium catenatum]	Tuber v Leaf Up-regulated
scaffold3956	2.61294	2.11087	0.000565544	0.001457	"response to cold"	"chloroplast"	"protein binding"	-	"Photosynthesis - antenna proteins"	>gb|AQX44149.1| hypothetical protein [Apostasia odorata]	Tuber v Leaf Up-regulated
scaffold7580	2.54586	6.64646	1.06e-76	3.69e-75	"response to cold"	"chloroplast"	"protein binding"	"DNAhelicase."	-	>ref|XP_020595117.1| probable plastid-lipid-associated protein 3, chloroplastic [Phalaenopsis equestris]	Tuber v Leaf Up-regulated
scaffold12088	2.49669	2.67534	2.77e-05	8.73e-05	"response to cold"	"chloroplast thylakoid"	"protein binding involved in protein folding"	-	-	>ref|XP_020679734.1| chaperonin-like RBCX protein 1, chloroplastic isoform X2 [Dendrobium catenatum]	Tuber v Leaf Up-regulated
scaffold10180	2.33715	4.16323	5.6e-15	3.86e-14	"response to cold"	"nucleus"	"sequence-specific DNA binding transcription factor activity"	-	-	>gb|AIS35918.1| MYB transcription factor 1 [Phalaenopsis equestris]	Tuber v Leaf Up-regulated
CL3636Contig1	2.21284	1.8198	0.0021466	0.00495208	"response to cold"	-	"arginine decarboxylase activity"	"Argininedecarboxylase."	"Arginine and proline metabolism"	>ref|XP_020683807.1| arginine decarboxylase-like [Dendrobium catenatum]	Tuber v Leaf Up-regulated
scaffold2928	2.03323	6.98328	2.22e-68	6.92e-67	"response to cold"	"chloroplast"	"peroxiredoxin activity"	"Peroxiredoxin."	"Peroxisome"	>ref|XP_020594740.1| 2-Cys peroxiredoxin BAS1, chloroplastic-like [Phalaenopsis equestris]	Tuber v Leaf Up-regulated
CL2129Contig1	-9.24782	3.6561	1.6163e-32	2.246e-31	response to cold	extracellular region	lysozyme activity	Chitinase.	Amino sugar and nucleotide sugar metabolism	>ref|XP_020696860.1| acidic endochitinase-like [Dendrobium catenatum]	Tuber v Leaf down
scaffold21747	-8.43898	2.89277	1.31038e-18	1.08932e-17	response to cold	cell wall	oxalate oxidase activity	Superoxidedismutase.	-	>ref|XP_020696757.1| putative germin-like protein 9-2 [Dendrobium catenatum]	Tuber v Leaf down
C220453	-7.89413	5.40354	8.68674e-109	4.81692e-107	response to cold	nucleus	sequence-specific DNA binding transcription factor activity	-	-	>ref|XP_020690609.1| probable transcriptional regulator RABBIT EARS [Dendrobium catenatum]	Tuber v Leaf down
scaffold18902	-7.80028	2.32031	1.46075e-12	8.76271e-12	response to cold	endosome	mannan synthase activity	Cellulosesynthase(UDP-forming).	Starch and sucrose metabolism	>gb|KZM92226.1| hypothetical protein DCAR_020409 [Daucus carota subsp. sativus]	Tuber v Leaf down
scaffold19078	-7.29119	1.88775	7.21263e-09	3.3e-08	response to cold	nucleus	sequence-specific DNA binding transcription factor activity	-	-	>ref|XP_020698411.1| transcriptional regulator SUPERMAN-like [Dendrobium catenatum]	Tuber v Leaf down
scaffold17530	-6.51947	1.27087	2.26792e-05	7.22755e-05	response to cold	plasma membrane	protein binding	Calcium-transportingATPase.	-	>ref|XP_010927267.1| PREDICTED: calcium-transporting ATPase 8, plasma membrane-type isoform X2 [Elaeis guineensis]	Tuber v Leaf down
C124370	-6.38852	1.17146	8.40965e-05	0.000247628	response to cold	nucleolus	double-stranded DNA binding	RNAhelicase.	DNA replication	>gb|AFU61902.1| putative GIS2 DNA-binding protein, partial [Polyporales sp. KUC9061]	Tuber v Leaf down
CL6703Contig1	-5.89282	0.823291	0.00227146	0.00521916	response to cold	endosome	mannan synthase activity	Cellulosesynthase(UDP-forming).	Starch and sucrose metabolism	>gb|AAG46166.1|AC018727_18 putative cellulose synthase 5-partial [Oryza sativa Japonica Group]	Tuber v Leaf down
C172838	-5.85374	0.821412	0.00250048	0.00569104	response to cold	cell wall	protein binding	Licheninase.	-	>ref|XP_020588216.1| putative glucan endo-1,3-beta-glucosidase GVI [Phalaenopsis equestris]	Tuber v Leaf down
scaffold14943	-5.38923	0.532145	0.0107431	0.0213369	response to cold	nucleus	sequence-specific DNA binding transcription factor activity	-	-	>ref|XP_010257240.1| PREDICTED: zinc finger CCCH domain-containing protein 30-like isoform X1 [Nelumbo nucifera]	Tuber v Leaf down
C60105	-5.38922	0.532145	0.0107619	0.0213512	"response to cold"	"nucleolus"	"mRNA binding"	"Elongationfactor4."	-	>emb|CDY32071.1| BnaC04g44950D [Brassica napus]
scaffold19798	-5.04563	2.68983	4.98959e-13	3.07943e-12	response to cold	chloroplast envelope	protein binding	-	-	>ref|XP_020677118.1| uncharacterized protein LOC110095786 isoform X1 [Dendrobium catenatum]	Tuber v Leaf down
CL7630Contig1	-4.33575	7.25784	1.58272e-253	2.80952e-251	response to cold	chloroplast	aldo-keto reductase (NADP) activity	Aldehydereductase.	Glycolysis / Gluconeogenesis	>ref|XP_020588705.1| aldo-keto reductase family 4 member C9-like [Phalaenopsis equestris]	Tuber v Leaf down
C213657	-3.5244	3.3864	5.02387e-12	2.90592e-11	response to cold	nucleus	sequence-specific DNA binding transcription factor activity	-	-	>ref|XP_020699934.1| transcription factor PCL1-like [Dendrobium catenatum]	Tuber v Leaf down
C188856	-3.50013	1.44947	0.000773749	0.00194463	"response to cold"	"plasma membrane"	"protein binding"	"Glucanendo-1	-	>ref|XP_020680614.1| glucan endo-1,3-beta-glucosidase 9 [Dendrobium catenatum]	Tuber v Leaf down
scaffold5320	-3.44081	5.81049	1.63712e-81	6.20573e-80	response to cold	vacuole	-	-	-	>ref|XP_020697431.1| PLAT domain-containing protein 3-like [Dendrobium catenatum]	Tuber v Leaf down
scaffold4252	-3.21861	3.58177	5.44072e-15	3.7551e-14	response to cold	plasma membrane	pectinesterase activity	Pectinesterase.	Pentose and glucuronate interconversions	>ref|XP_020686360.1| probable pectinesterase/pectinesterase inhibitor 51 [Dendrobium catenatum]	Tuber v Leaf down
C186744	-3.2071	1.26948	0.00461107	0.0099449	response to cold	endosome	mannan synthase activity	Cellulosesynthase(UDP-forming).	Starch and sucrose metabolism	>gb|ADG38380.1| AT3G03050-like protein [Capsella grandiflora]	Tuber v Leaf down
scaffold18026	-3.1113	3.97103	1.61006e-21	1.53076e-20	response to cold	chromatin silencing complex	protein binding	-	-	>ref|XP_020697100.1| VIN3-like protein 2 isoform X2 [Dendrobium catenatum]	Tuber v Leaf down
CL2578Contig1	-2.97952	4.49548	4.84042e-20	4.30273e-19	response to cold	extracellular region	pectinesterase activity	Pectinesterase.	Pentose and glucuronate interconversions	>ref|XP_010035249.1| PREDICTED: probable pectinesterase/pectinesterase inhibitor 61 [Eucalyptus grandis]	Tuber v Leaf down
scaffold4676	-2.89577	3.47805	1.56267e-13	9.9285e-13	response to cold	nucleus	diacylglycerol kinase activity	Diacylglycerolkinase(ATP).	Glycerolipid metabolism	>ref|XP_020705020.1| diacylglycerol kinase 1 [Dendrobium catenatum]	Tuber v Leaf down
CL1281Contig1	-2.88235	5.64824	2.27479e-57	5.85531e-56	response to cold	nucleus	protein binding	-	Ubiquitin mediated proteolysis	>ref|XP_020586311.1| F-box/kelch-repeat protein At5g60570-like isoform X1 [Phalaenopsis equestris]	Tuber v Leaf down
scaffold5713	-2.64683	1.53437	0.0144348	0.0274964	response to cold	extracellular region	pectinesterase activity	Pectinesterase.	Pentose and glucuronate interconversions	>ref|XP_020679044.1| probable pectinesterase/pectinesterase inhibitor 34 [Dendrobium catenatum]	Tuber v Leaf down
scaffold24301	-2.60788	2.57651	0.00112425	0.00273426	response to cold	cytosol	sequence-specific DNA binding transcription factor activity	-	-	>ref|XP_020676808.1| calmodulin-binding transcription activator 5-like isoform X1 [Dendrobium catenatum]	Tuber v Leaf down
scaffold5319	-2.46888	5.68704	2.5975e-53	6.21861e-52	response to cold	vacuole	-	-	-	>ref|XP_020575839.1| PLAT domain-containing protein 3-like [Phalaenopsis equestris]	Tuber v Leaf down
scaffold3885	-2.37944	6.84805	4.53307e-81	1.7028e-79	response to cold	cytosol	protein serine/threonine kinase activity	Non-specificserine/threonineproteinkinase.	Plant-pathogen interaction	>ref|XP_020676095.1| calcium-dependent protein kinase 26-like [Dendrobium catenatum]	Tuber v Leaf down
scaffold23897	-2.29129	1.36355	0.0200624	0.0369972	response to cold	nucleus	protein binding	-	-	>ref|XP_020589007.1| transcription factor GTE9-like isoform X1 [Phalaenopsis equestris]	Tuber v Leaf down
scaffold13883	-2.17885	2.92114	1.98522e-06	7.166e-06	response to cold	nucleus	mRNA binding	-	-	>ref|XP_002289680.1| cold-shock DNA-binding domain-containing protein [Thalassiosira pseudonana CCMP1335]	Tuber v Leaf down
CL679Contig1	-2.13366	7.01771	8.9338e-80	3.27971e-78	response to cold	nucleus	ribose-5-phosphate isomerase activity	Ribose-5-phosphateisomerase.	Pentose phosphate pathway	>ref|XP_020701895.1| DNA damage-repair/toleration protein DRT102 [Dendrobium catenatum]	Tuber v Leaf down
Response to temperature stimulus
scaffold7259	2.70304	5.39585	4.7e-38	7.67e-37	"response to temperature stimulus"	"cell wall"	"protease binding"	"Non-chaperoninmolecularchaperoneATPase."	"Spliceosome"	>ref|XP_006349514.1| PREDICTED: heat shock cognate 70 kDa protein 2-like [Solanum tuberosum]	Tuber v Leaf Up-regulated
scaffold13263	-2.63493	2.6537	3.16e-06	1.12e-05	response to temperature stimulus	vacuole	protein binding	-	Systemic lupus erythematosus	>gb|OAY47085.1| hypothetical protein MANES_06G051000 [Manihot esculenta]	Tuber v Leaf down
Response to water
scaffold16401	9.8717	4.36907	2.47e-45	6.65e-44	"response to water deprivation"	"nucleosome"	"DNA binding"	-	"Systemic lupus erythematosus"	>ref|XP_004413685.2| PREDICTED: LOW QUALITY PROTEIN: uncharacterized protein LOC101381131 [Odobenus rosmarus divergens]	Shoot vs Tuber up
C182028	8.15892	2.76155	8.75e-16	8.03e-15	"response to water deprivation"	"endoplasmic reticulum membrane"	"oxidoreductase activity	"(+)-abscisicacid8{prime}-hydroxylase."	"Carotenoid biosynthesis"	>ref|XP_020701260.1| abscisic acid 8'-hydroxylase 1-like isoform X3 [Dendrobium catenatum]	Shoot vs Tuber up
C204939	8.01741	2.64589	3.42e-12	2.55e-11	"response to water deprivation"	"nucleosome"	"DNA binding"	-	"Systemic lupus erythematosus"	>gb|ABK21562.1| unknown [Picea sitchensis]	Shoot vs Tuber up
C196847	7.2438	1.96442	2.21e-08	1.2e-07	"response to water deprivation"	"nucleus"	"sequence-specific DNA binding RNA polymerase II transcription factor activity"	-	-	>ref|XP_020578499.1| AP2-like ethylene-responsive transcription factor At1g16060 [Phalaenopsis equestris]	Shoot vs Tuber up
CL6960Contig1	7.08472	1.83329	1.51e-07	7.56e-07	"response to water deprivation"	"plasma membrane"	-	-	-	>ref|XP_020575066.1| protein ECERIFERUM 1-like [Phalaenopsis equestris]	Shoot vs Tuber up
C134104	6.32409	1.24843	0.000115911	0.000403304	"cellular response to water deprivation"	"plant-type vacuole membrane"	-	-	-	>ref|XP_003562876.1| PREDICTED: solute carrier family 22 member 8-like [Brachypodium distachyon]	Shoot vs Tuber up
scaffold6219	6.31535	1.24776	0.00014667	0.00050139	"response to water deprivation"	"nucleus"	"protein binding"	"Protein-serine/threoninephosphatase."	"MAPK signaling pathway"	>ref|XP_020699572.1| probable protein phosphatase 2C 27 isoform X2 [Dendrobium catenatum]	Shoot vs Tuber up
C159248	5.85628	0.902403	0.00889906	0.0208486	"response to water deprivation"	"cell wall"	"xyloglucan:xyloglucosyl transferase activity"	"Xyloglucan:xyloglucosyltransferase."	"Plant hormone signal transduction"	>gb|OVA16067.1| Glycoside hydrolase [Macleaya cordata]	Shoot vs Tuber up
C160110	5.63363	0.76463	0.013346	0.0295954	"response to water deprivation"	"cytoplasm"	"protein binding"	-	-	>ref|XP_010905921.1| PREDICTED: uncharacterized protein LOC105033005 [Elaeis guineensis]	Shoot vs Tuber up
CL5540Contig1	5.31365	0.61029	0.0211248	0.0445077	"response to water deprivation"	"cytosol"	"ubiquitin-protein ligase activity"	"RING-typeE3ubiquitintransferase."	-	>ref|XP_020702729.1| E3 ubiquitin-protein ligase PUB23-like [Dendrobium catenatum]	Shoot vs Tuber up
CL7795Contig1	4.54243	6.00228	7.07e-118	6.22e-116	"response to water deprivation"	"nucleosome"	"DNA binding"	-	"Systemic lupus erythematosus"	>gb|AEC10948.1| histone H4 [Camellia sinensis]	Shoot vs Tuber up
scaffold19979	4.11487	2.08346	1.29e-06	5.82e-06	"response to water deprivation"	"nucleosome"	"DNA binding"	-	"Systemic lupus erythematosus"	>gb|AFA36452.1| histone h4, partial [Cysticapnos vesicaria]	Shoot vs Tuber up
scaffold19978	3.98587	3.96116	1.61e-25	2.32e-24	"response to water deprivation"	"nucleosome"	"DNA binding"	-	"Systemic lupus erythematosus"	>gb|KHN46176.1| Histone H4 [Glycine soja]	Shoot vs Tuber up
C197363	3.78268	1.83148	0.000105836	0.00037174	"response to water deprivation"	"nucleus"	"sequence-specific DNA binding transcription factor activity"	"Alanine--tRNAligase."	-	>gb|ARU86431.1| DIVARICATA-like [Orchis italica]	Shoot vs Tuber up
scaffold19977	3.14107	3.68218	1.25e-12	9.61e-12	"response to water deprivation"	"nucleosome"	"DNA binding"	-	"Systemic lupus erythematosus"	>ref|NP_001234118.1| histone H4 [Solanum lycopersicum]	Shoot vs Tuber up
CL5246Contig1	2.96978	1.96345	0.000105546	0.00037077	"response to water deprivation"	"nucleus"	"sequence-specific DNA binding transcription factor activity"	"DNAhelicase."	-	>gb|JAT49398.1| Transcription factor MYB44, partial [Anthurium amnicola]	Shoot vs Tuber up
CL1294Contig2	2.90853	1.90229	0.000737203	0.00220627	"response to water deprivation"	"plant-type vacuole"	"hydrogen-translocating pyrophosphatase activity"	"Inorganicdiphosphatase."	"Oxidative phosphorylation"	>ref|XP_010908157.2| PREDICTED: pyrophosphate-energized vacuolar membrane proton pump-like [Elaeis guineensis]	Shoot vs Tuber up
scaffold18396	2.65243	2.83196	9.91e-08	5.06e-07	"response to water deprivation"	"nucleus"	"sequence-specific DNA binding transcription factor activity"	-	"Plant hormone signal transduction"	>ref|XP_020696018.1| bZIP transcription factor TRAB1-like [Dendrobium catenatum]	Shoot vs Tuber up
scaffold25553	2.23612	3.75797	3.87e-09	2.26e-08	"response to water deprivation"	"endoplasmic reticulum"	"aspartic-type peptidase activity"	"Nepenthesin."	-	>ref|XP_020704100.1| protein ASPARTIC PROTEASE IN GUARD CELL 1 [Dendrobium catenatum]	Shoot vs Tuber up
C192419	2.23588	1.44065	0.022402	0.0468052	"response to water deprivation"	"nucleus"	"protein binding"	"Protein-serine/threoninephosphatase."	"MAPK signaling pathway"	>gb|ONK71059.1| uncharacterized protein A4U43_C04F4280 [Asparagus officinalis]	Shoot vs Tuber up
scaffold25030	2.02221	6.07004	5.9e-42	1.45e-40	"response to water deprivation"	"plasma membrane"	"potassium ion antiporter activity"	-	-	>ref|XP_020671858.1| protein ZINC INDUCED FACILITATOR-LIKE 1-like isoform X1 [Dendrobium catenatum]	Shoot vs Tuber up
scaffold25977	-8.37275	2.93468	8.13257e-17	7.93761e-16	"response to water deprivation"	"chloroplast"	"protein binding"	-	-	>ref|XP_020692324.1| protein PROTON GRADIENT REGULATION 5, chloroplastic [Dendrobium catenatum]	Shoot vs Tuber down
C205777	-6.49215	1.34941	4.52898e-05	0.000167457	"response to water deprivation"	"cytosol"	-	-	-	>ref|XP_020705159.1| ABA-inducible protein PHV A1-like [Dendrobium catenatum]	Shoot vs Tuber down
C92626	-5.40526	0.613148	0.0214254	0.0450378	"response to water deprivation"	"plasma membrane"	"protein binding"	-	"Protein digestion and absorption"	>ref|XP_020696686.1| protein NRT1/ PTR FAMILY 6.4-like [Dendrobium catenatum]	Shoot vs Tuber down
scaffold6358	-5.38513	0.612498	0.012104	0.027498	"response to water deprivation"	"plasma membrane"	"protein binding"	-	-	>ref|XP_010917904.1| PREDICTED: ABC transporter G family member 22 isoform X2 [Elaeis guineensis]	Shoot vs Tuber down
C202417	-5.36952	0.611849	0.0124994	0.0282434	"response to water deprivation"	"chloroplast"	"protein binding"	"9-cis-epoxycarotenoiddioxygenase."	"Carotenoid biosynthesis"	>ref|XP_010910622.1| PREDICTED: zeaxanthin 7,8(7',8')-cleavage dioxygenase, chromoplast [Elaeis guineensis]	Shoot vs Tuber down
CL2522Contig1	-5.13484	6.52557	8.24585e-167	1.1869e-164	"response to water deprivation"	"nucleus"	"sequence-specific DNA binding transcription factor activity"	-	-	>ref|XP_020697407.1| homeobox-leucine zipper protein HOX19-like [Dendrobium catenatum]	Shoot vs Tuber down
CL2480Contig1	-4.53552	5.74474	7.79379e-101	5.52545e-99	"response to water deprivation"	"plasma membrane"	"protein binding"	"Glycerol-3-phosphate-transportingATPase."	"ABC transporters"	>ref|XP_020574314.1| ABC transporter G family member 22-like isoform X2 [Phalaenopsis equestris]	Shoot vs Tuber down
scaffold7997	-4.47144	5.31448	9.62207e-74	4.63225e-72	"response to water deprivation"	"nucleus"	"sequence-specific DNA binding transcription factor activity"	"RING-typeE3ubiquitintransferase."	-	>ref|XP_020571813.1| homeobox-leucine zipper protein HOX6 [Phalaenopsis equestris]	Shoot vs Tuber down
scaffold8188	-3.78852	3.97344	6.89577e-21	8.19897e-20	"cellular response to water deprivation"	"nucleus"	"core promoter sequence-specific DNA binding"	-	"Circadian rhythm - plant"	>ref|XP_020692824.1| transcription factor bHLH112-like [Dendrobium catenatum]	Shoot vs Tuber down
scaffold4523	-3.42855	1.52877	0.00252687	0.00672606	"response to water deprivation"	"nucleus"	"sequence-specific DNA binding transcription factor activity"	-	-	>ref|XP_020697131.1| homeobox-leucine zipper protein HAT14-like [Dendrobium catenatum]	Shoot vs Tuber down
C201507	-3.24811	2.61533	2.59646e-07	1.27475e-06	"response to water deprivation"	"plasma membrane"	"high-affinity hydrogen:glucose symporter activity"	-	"Meiosis - yeast"	>gb|AEQ94177.1| hexose transporter [Elaeis guineensis]	Shoot vs Tuber down
CL2536Contig1	-3.0729	3.89913	1.08241e-11	7.80584e-11	"response to water deprivation"	"cytoplasm"	"calcium ion binding"	"Diacylglycerolkinase(ATP)."	"MAPK signaling pathway"	>ref|XP_020696712.1| calcineurin B-like protein 1 isoform X3 [Dendrobium catenatum]	Shoot vs Tuber down
C222569	-3.06863	3.11447	1.01026e-09	6.23484e-09	"cellular response to water deprivation"	"nucleus"	"sequence-specific DNA binding transcription factor activity"	-	-	>ref|XP_020592235.1| transcription factor bHLH112-like [Phalaenopsis equestris]	Shoot vs Tuber down
CL3542Contig1	-2.66046	1.6905	0.0013443	0.00380236	"response to water deprivation"	"nucleus"	"methylated histone residue binding"	"[HistoneH3]-lysine-36demethylase."	-	>ref|XP_020587423.1| PHD finger protein ALFIN-LIKE 1-like [Phalaenopsis equestris]	Shoot vs Tuber down
scaffold24849	-2.32576	3.7851	1.53074e-12	1.16929e-11	"response to water deprivation"	"nucleus"	"methylated histone residue binding"	-	-	>ref|XP_020697652.1| PHD finger protein ALFIN-LIKE 3-like isoform X4 [Dendrobium catenatum]	Shoot vs Tuber down
scaffold10987	-2.06658	5.03789	5.29329e-21	6.33594e-20	"response to water deprivation"	"intracellular"	"protein binding"	-	-	>emb|CBY05774.1| ASR2 protein [Solanum peruvianum]	Shoot vs Tuber down
scaffold8299	-2.04767	4.4237	2.3952e-11	1.6851e-10	"response to water deprivation"	"nucleus"	"protein binding"	"Protein-serine/threoninephosphatase."	"MAPK signaling pathway"	>ref|XP_010271089.1| PREDICTED: probable protein phosphatase 2C 2 [Nelumbo nucifera]	Shoot vs Tuber down
CL6960Contig1	11.1362	5.63716	3.21e-114	4.56e-112	"response to water deprivation"	"plasma membrane"	-	-	-	>ref|XP_020575066.1| protein ECERIFERUM 1-like [Phalaenopsis equestris]	Shoot v Leaf up
C134104	5.96001	1.04999	0.00253677	0.00864161	"cellular response to water deprivation"	"plant-type vacuole membrane"	-	-	-	>ref|XP_003562876.1| PREDICTED: solute carrier family 22 member 8-like [Brachypodium distachyon]	Shoot v Leaf up
C51011	5.31801	0.636709	0.0135101	0.036786	"response to water deprivation"	"peroxisome"	"aldehyde dehydrogenase (NAD) activity"	"Betaine-aldehydedehydrogenase."	"Glycolysis / Gluconeogenesis"	>emb|CAD33258.1| betaine aldehyde dehydrogenase [Crocus sativus]	Shoot v Leaf up
C135594	5.25345	0.634782	0.0490243	0.108778	"response to water deprivation"	"nucleus"	"identical protein binding"	"DNAhelicase."	-	>ref|XP_014754956.1| PREDICTED: ABA-inducible protein PHV A1 [Brachypodium distachyon]	Shoot v Leaf up
scaffold9226	5.07327	7.22209	4.69e-233	1.85e-230	"response to water deprivation"	"intracellular"	"protein binding"	-	-	>ref|XP_008246134.1| PREDICTED: glycine-rich cell wall structural protein-like [Prunus mume]	Shoot v Leaf up
C202417	3.93126	3.95562	4.32e-21	8.28e-20	"response to water deprivation"	"chloroplast"	"protein binding"	"9-cis-epoxycarotenoiddioxygenase."	"Carotenoid biosynthesis"	>ref|XP_010910622.1| PREDICTED: zeaxanthin 7,8(7',8')-cleavage dioxygenase, chromoplast [Elaeis guineensis]	Shoot v Leaf up
C223077	3.79321	5.43929	1.04e-59	6.54e-58	"response to water deprivation"	"cell wall"	"calmodulin binding"	-	-	>gb|ABG27026.1| phosophlipid protein [Gymnadenia conopsea]	Shoot v Leaf up
scaffold9506	2.87044	4.52731	9.81e-23	2.03e-21	"response to water deprivation"	"chloroplast thylakoid membrane"	"protein binding"	-	-	>ref|XP_020694826.1| protein CHLOROPLAST ENHANCING STRESS TOLERANCE, chloroplastic [Dendrobium catenatum]	Shoot v Leaf up
scaffold25977	2.83453	5.90806	6.16e-52	3.25e-50	"response to water deprivation"	"chloroplast"	"protein binding"	-	-	>ref|XP_020692324.1| protein PROTON GRADIENT REGULATION 5, chloroplastic [Dendrobium catenatum]	Shoot v Leaf up
C211495	2.79894	2.98856	1.21e-08	9.78e-08	"cellular response to water deprivation"	"chloroplast thylakoid membrane"	"protein binding"	"Non-specificserine/threonineproteinkinase."	"Bile secretion"	>ref|XP_020673438.1| organic cation/carnitine transporter 4 [Dendrobium catenatum]	Shoot v Leaf up
C205777	2.65138	3.92045	5.76e-15	7.74e-14	"response to water deprivation"	"cytosol"	-	-	-	>ref|XP_020705159.1| ABA-inducible protein PHV A1-like [Dendrobium catenatum]	Shoot v Leaf up
C197363	2.61528	1.05399	0.0470425	0.104995	"response to water deprivation"	"nucleus"	"sequence-specific DNA binding transcription factor activity"	"Alanine--tRNAligase."	-	>gb|ARU86431.1| DIVARICATA-like [Orchis italica]	Shoot v Leaf up
scaffold4523	2.32735	3.76558	5.69e-10	5.23e-09	"response to water deprivation"	"nucleus"	"sequence-specific DNA binding transcription factor activity"	-	-	>ref|XP_020697131.1| homeobox-leucine zipper protein HAT14-like [Dendrobium catenatum]	Shoot v Leaf up
scaffold11749	-7.29097	1.99432	8.63e-09	7.05e-08	"cellular response to water deprivation"	"nucleus"	"sequence-specific DNA binding transcription factor activity"	-	-	>ref|XP_020578878.1| transcription factor bHLH111 isoform X2 [Phalaenopsis equestris]	Shoot vs Leaf down
C222569	-4.36298	3.05584	5.98e-13	6.98e-12	"cellular response to water deprivation"	"nucleus"	"sequence-specific DNA binding transcription factor activity"	-	-	>ref|XP_020592235.1| transcription factor bHLH112-like [Phalaenopsis equestris]	Shoot vs Leaf down
C198093	-2.80448	2.60199	2.37e-06	1.41e-05	"cellular response to water deprivation"	"peroxisome"	"protein binding"	-	-	>ref|XP_020705444.1| UPF0496 protein 1-like [Dendrobium catenatum]	Shoot vs Leaf down
CL7223Contig1	-2.79221	1.78815	0.00734028	0.0216972	"response to water deprivation"	"plant-type vacuole"	"hydrogen-translocating pyrophosphatase activity"	"Inorganicdiphosphatase."	"Oxidative phosphorylation"	>gb|AET22419.1| vacuolar H+-pyrophosphatase [Citrus maxima]	Shoot vs Leaf down
scaffold25977	11.2232	5.61738	2.65e-110	1.49e-108	"response to water deprivation"	"chloroplast"	"protein binding"	-	-	>ref|XP_020692324.1| protein PROTON GRADIENT REGULATION 5, chloroplastic [Dendrobium catenatum]	Tuber v Leaf Up-regulated
C202417	9.31669	3.76546	1.83e-30	2.38e-29	"response to water deprivation"	"chloroplast"	"protein binding"	"9-cis-epoxycarotenoiddioxygenase."	"Carotenoid biosynthesis"	>ref|XP_010910622.1| PREDICTED: zeaxanthin 7,8(7',8')-cleavage dioxygenase, chromoplast [Elaeis guineensis]	Tuber v Leaf Up-regulated
C205777	9.15544	3.61899	1.19e-31	1.6e-30	"response to water deprivation"	"cytosol"	-	-	-	>ref|XP_020705159.1| ABA-inducible protein PHV A1-like [Dendrobium catenatum]	Tuber v Leaf Up-regulated
C92626	6.65543	1.44493	2.06e-05	6.6e-05	"response to water deprivation"	"plasma membrane"	"protein binding"	-	"Protein digestion and absorption"	>ref|XP_020696686.1| protein NRT1/ PTR FAMILY 6.4-like [Dendrobium catenatum]	Tuber v Leaf Up-regulated
scaffold4523	5.74095	3.44238	8.42e-24	8.67e-23	"response to water deprivation"	"nucleus"	"sequence-specific DNA binding transcription factor activity"	-	-	>ref|XP_020697131.1| homeobox-leucine zipper protein HAT14-like [Dendrobium catenatum]	Tuber v Leaf Up-regulated
CL2480Contig1	5.37427	6.54077	2.56e-192	3.16e-190	"response to water deprivation"	"plasma membrane"	"protein binding"	"Glycerol-3-phosphate-transportingATPase."	"ABC transporters"	>ref|XP_020574314.1| ABC transporter G family member 22-like isoform X2 [Phalaenopsis equestris]	Tuber v Leaf Up-regulated
scaffold14975	5.31368	0.530298	0.0116627	0.0227564	"response to water deprivation"	"nucleus"	"ubiquitin-protein ligase activity"	"RING-typeE3ubiquitintransferase."	-	>ref|XP_020690644.1| E3 ubiquitin-protein ligase RDUF2-like [Dendrobium catenatum]	Tuber v Leaf Up-regulated
C135594	5.24552	0.528315	0.0469907	0.0792901	"response to water deprivation"	"nucleus"	"identical protein binding"	"DNAhelicase."	-	>ref|XP_014754956.1| PREDICTED: ABA-inducible protein PHV A1 [Brachypodium distachyon]	Tuber v Leaf Up-regulated
CL2522Contig1	4.60223	6.00951	1.41e-90	6.22e-89	"response to water deprivation"	"nucleus"	"sequence-specific DNA binding transcription factor activity"	-	-	>ref|XP_020697407.1| homeobox-leucine zipper protein HOX19-like [Dendrobium catenatum]	Tuber v Leaf Up-regulated
scaffold9226	4.56268	7.13017	1.78e-203	2.39e-201	"response to water deprivation"	"intracellular"	"protein binding"	-	-	>ref|XP_008246134.1| PREDICTED: glycine-rich cell wall structural protein-like [Prunus mume]	Tuber v Leaf Up-regulated
scaffold7997	4.20884	5.06721	1.65e-60	4.54e-59	"response to water deprivation"	"nucleus"	"sequence-specific DNA binding transcription factor activity"	"RING-typeE3ubiquitintransferase."	-	>ref|XP_020571813.1| homeobox-leucine zipper protein HOX6 [Phalaenopsis equestris]	Tuber v Leaf Up-regulated
CL6960Contig1	3.99511	5.61273	1.52e-81	5.76e-80	"response to water deprivation"	"plasma membrane"	-	-	-	>ref|XP_020575066.1| protein ECERIFERUM 1-like [Phalaenopsis equestris]	Tuber v Leaf Up-regulated
C211495	3.50008	2.8179	1.03e-10	5.46e-10	"cellular response to water deprivation"	"chloroplast thylakoid membrane"	"protein binding"	"Non-specificserine/threonineproteinkinase."	"Bile secretion"	>ref|XP_020673438.1| organic cation/carnitine transporter 4 [Dendrobium catenatum]	Tuber v Leaf Up-regulated
scaffold10987	3.09087	5.89183	1.88e-62	5.37e-61	"response to water deprivation"	"intracellular"	"protein binding"	-	-	>emb|CBY05774.1| ASR2 protein [Solanum peruvianum]	Tuber v Leaf Up-regulated
CL9070Contig1	3.0845	3.7469	1.99e-16	1.48e-15	"response to water deprivation"	"nucleus"	"protein binding"	"DNAhelicase."	-	>gb|JAT59927.1| Ninja-family protein Os07g0602900 [Anthurium amnicola]	Tuber v Leaf Up-regulated
scaffold10988	3.03831	4.66787	5.63e-30	7.2e-29	"response to water deprivation"	"intracellular"	"protein binding"	-	-	>ref|XP_020701090.1| abscisic stress-ripening protein 2-like [Dendrobium catenatum]	Tuber v Leaf Up-regulated
scaffold9506	2.95434	4.41057	7.51e-22	7.22e-21	"response to water deprivation"	"chloroplast thylakoid membrane"	"protein binding"	-	-	>ref|XP_020694826.1| protein CHLOROPLAST ENHANCING STRESS TOLERANCE, chloroplastic [Dendrobium catenatum]	Tuber v Leaf Up-regulated
CL3542Contig1	2.88314	1.82212	0.000785415	0.00197231	"response to water deprivation"	"nucleus"	"methylated histone residue binding"	"[HistoneH3]-lysine-36demethylase."	-	>ref|XP_020587423.1| PHD finger protein ALFIN-LIKE 1-like [Phalaenopsis equestris]	Tuber v Leaf Up-regulated
C201507	2.73381	2.21732	0.000153114	0.000432845	"response to water deprivation"	"plasma membrane"	"high-affinity hydrogen:glucose symporter activity"	-	"Meiosis - yeast"	>gb|AEQ94177.1| hexose transporter [Elaeis guineensis]	Tuber v Leaf Up-regulated
CL2536Contig1	2.56158	3.46509	5.99e-10	3.01e-09	"response to water deprivation"	"cytoplasm"	"calcium ion binding"	"Diacylglycerolkinase(ATP)."	"MAPK signaling pathway"	>ref|XP_020696712.1| calcineurin B-like protein 1 isoform X3 [Dendrobium catenatum]	Tuber v Leaf Up-regulated
scaffold8188	2.46104	2.87606	4.72e-06	1.64e-05	"cellular response to water deprivation"	"nucleus"	"core promoter sequence-specific DNA binding"	-	"Circadian rhythm - plant"	>ref|XP_020692824.1| transcription factor bHLH112-like [Dendrobium catenatum]	Tuber v Leaf Up-regulated
scaffold4784	2.24113	5.65262	6.68e-29	8.21e-28	"response to water deprivation"	"exocyst"	"protein binding"	-	"Insulin signaling pathway"	>ref|XP_020591149.1| exocyst complex component EXO70B1 [Phalaenopsis equestris]	Tuber v Leaf Up-regulated
scaffold24849	2.01305	3.54271	4.02e-08	1.71e-07	"response to water deprivation"	"nucleus"	"methylated histone residue binding"	-	-	>ref|XP_020697652.1| PHD finger protein ALFIN-LIKE 3-like isoform X4 [Dendrobium catenatum]	Tuber v Leaf Up-regulated
scaffold16401	-9.92812	4.30935	7.27743e-47	1.50256e-45	response to water deprivation	nucleosome	DNA binding	-	Systemic lupus erythematosus	>ref|XP_004413685.2| PREDICTED: LOW QUALITY PROTEIN: uncharacterized protein LOC101381131 [Odobenus rosmarus divergens]	Tuber v Leaf down
C182028	-8.21518	2.68972	1.55125e-16	1.16572e-15	response to water deprivation	endoplasmic reticulum membrane	oxidoreductase activity "(+)-abscisicacid8{prime}-hydroxylase.	Carotenoid biosynthesis	>ref|XP_020701260.1| abscisic acid 8'-hydroxylase 1-like isoform X3 [Dendrobium catenatum]		Tuber v Leaf down
C204939	-8.07388	2.57368	1.15221e-12	6.96062e-12	response to water deprivation	nucleosome	DNA binding	-	Systemic lupus erythematosus	>gb|ABK21562.1| unknown [Picea sitchensis]	Tuber v Leaf down
scaffold11749	-8.00159	2.4966	4.86902e-14	3.19178e-13	cellular response to water deprivation	nucleus	sequence-specific DNA binding transcription factor activity	-	-	>ref|XP_020578878.1| transcription factor bHLH111 isoform X2 [Phalaenopsis equestris]	Tuber v Leaf down
C196847	-7.29967	1.88894	6.88316e-09	3.15613e-08	response to water deprivation	nucleus	sequence-specific DNA binding RNA polymerase II transcription factor activity	-	-	>ref|XP_020578499.1| AP2-like ethylene-responsive transcription factor At1g16060 [Phalaenopsis equestris]	Tuber v Leaf down
CL1294Contig2	-7.07081	1.68831	2.19547e-06	7.8868e-06	response to water deprivation	plant-type vacuole	hydrogen-translocating pyrophosphatase activity	Inorganicdiphosphatase.	Oxidative phosphorylation	>ref|XP_010908157.2| PREDICTED: pyrophosphate-energized vacuolar membrane proton pump-like [Elaeis guineensis]	Tuber v Leaf down
C159248	-5.91137	0.823918	0.00615411	0.0128826	response to water deprivation	cell wall	xyloglucan:xyloglucosyl transferase activity	Xyloglucan:xyloglucosyltransferase.	Plant hormone signal transduction	>gb|OVA16067.1| Glycoside hydrolase [Macleaya cordata]	Tuber v Leaf down
C160110	-5.68847	0.685915	0.00906499	0.018334	response to water deprivation	cytoplasm	protein binding	-	-	>ref|XP_010905921.1| PREDICTED: uncharacterized protein LOC105033005 [Elaeis guineensis]	Tuber v Leaf down
CL7223Contig1	-3.32603	2.0639	5.42072e-06	1.86358e-05	response to water deprivation	plant-type vacuole	hydrogen-translocating pyrophosphatase activity	Inorganicdiphosphatase.	Oxidative phosphorylation	>gb|AET22419.1| vacuolar H+-pyrophosphatase [Citrus maxima]	Tuber v Leaf down
scaffold19979	-3.29478	2.06515	1.07533e-05	3.56792e-05	response to water deprivation	nucleosome	DNA binding	-	Systemic lupus erythematosus	>gb|AFA36452.1| histone h4, partial [Cysticapnos vesicaria]	Tuber v Leaf down
scaffold25030	-3.25509	5.85701	4.0055e-77	1.40831e-75	response to water deprivation	plasma membrane	potassium ion antiporter activity	-	-	>ref|XP_020671858.1| protein ZINC INDUCED FACILITATOR-LIKE 1-like isoform X1 [Dendrobium catenatum]	Tuber v Leaf down
CL7795Contig1	-3.20858	6.05009	8.32265e-86	3.38866e-84	response to water deprivation	nucleosome	DNA binding	-	Systemic lupus erythematosus	>gb|AEC10948.1| histone H4 [Camellia sinensis]	Tuber v Leaf down
scaffold19977	-3.20548	3.61655	1.0008e-07	4.11572e-07	response to water deprivation	nucleosome	DNA binding	-	Systemic lupus erythematosus	>ref|NP_001234118.1| histone H4 [Solanum lycopersicum]	Tuber v Leaf down
scaffold25553	-3.02571	3.59813	4.5155e-15	3.12914e-14	response to water deprivation	endoplasmic reticulum	aspartic-type peptidase activity	Nepenthesin.	-	>ref|XP_020704100.1| protein ASPARTIC PROTEASE IN GUARD CELL 1 [Dendrobium catenatum]	Tuber v Leaf down
C179398	-2.76796	2.76022	9.02035e-08	3.72694e-07	response to water deprivation	nucleosome	DNA binding	-	Systemic lupus erythematosus	>gb|OTF94879.1| putative histone H21 [Helianthus annuus]	Tuber v Leaf down
scaffold19978	-2.72204	4.01797	2.59316e-13	1.62523e-12	response to water deprivation	nucleosome	DNA binding	-	Systemic lupus erythematosus	>gb|KHN46176.1| Histone H4 [Glycine soja]	Tuber v Leaf down
scaffold18396	-2.50734	2.79193	2.05328e-07	8.2e-07	response to water deprivation	nucleus	sequence-specific DNA binding transcription factor activity	-	Plant hormone signal transduction	>ref|XP_020696018.1| bZIP transcription factor TRAB1-like [Dendrobium catenatum]	Tuber v Leaf down
scaffold4012	-2.27665	2.36515	0.0002239	0.000616901	response to water deprivation	nucleus	ubiquitin-protein ligase activity	RING-typeE3ubiquitintransferase.	-	>ref|XP_020679695.1| E3 ubiquitin-protein ligase RDUF1-like [Dendrobium catenatum]	Tuber v Leaf down
CL2797Contig1	-2.0226	6.0446	1.65893e-48	3.54588e-47	cellular response to water deprivation	peroxisome	protein binding	-	-	>ref|XP_020690821.1| UPF0496 protein 1-like [Dendrobium catenatum]	Tuber v Leaf down
scaffold10932	-2.00525	2.367	0.0174983	0.0327764	response to water deprivation	nucleus	protein binding	-	-	>ref|XP_020671861.1| ninja-family protein 2-like [Dendrobium catenatum]	Tuber v Leaf down
Signaling related
Amino sugar and nucleotide sugar metabolism
scaffold23038	9.24121	3.76239	2.53e-28	4.02e-27	"ascospore wall assembly"	"chitosan layer of spore wall"	"chitin deacetylase activity"	"Peptidoglycan-N-acetylglucosaminedeacetylase."	"Amino sugar and nucleotide sugar metabolism"	>emb|CUA77896.1| hypothetical protein RSOLAG22IIIB_12905 [Rhizoctonia solani]	Shoot vs Tuber up
CL2129Contig1	9.19139	3.7213	1.47e-31	2.61e-30	"response to cold"	"extracellular region"	"lysozyme activity"	"Chitinase."	"Amino sugar and nucleotide sugar metabolism"	>ref|XP_020696860.1| acidic endochitinase-like [Dendrobium catenatum]	Shoot vs Tuber up
CL7135Contig1	7.65715	5.32475	9.11e-88	5.3e-86	"unidimensional cell growth"	"vacuolar membrane"	"L-glutamine transmembrane transporter activity"	"Cytochrome-b5reductase."	"Amino sugar and nucleotide sugar metabolism"	>ref|XP_020597021.1| WAT1-related protein At4g30420-like [Phalaenopsis equestris]	Shoot vs Tuber up
scaffold21489	7.05389	1.83004	6.11e-06	2.54e-05	"chitin catabolic process"	"extracellular region"	"chitinase activity"	"Chitinase."	"Amino sugar and nucleotide sugar metabolism"	>gb|KEP46222.1| glycoside hydrolase family 18 protein [Rhizoctonia solani 123E]	Shoot vs Tuber up
scaffold22322	-7.16121	5.69393	9.58e-124	8.92e-122	-	-	-	"Chitinase."	"Amino sugar and nucleotide sugar metabolism"	>ref|XP_010093004.1| Chitinase 2 [Morus notabilis]	Shoot vs Tuber down
CL217Contig1	-6.79661	5.88697	2.69e-143	3.09e-141	"chitin catabolic process"	"extracellular space"	"chitinase activity"	"Chitinase."	"Amino sugar and nucleotide sugar metabolism"	>ref|XP_010936005.1| PREDICTED: chitinase 2-like [Elaeis guineensis]	Shoot vs Tuber down
C215377	3.91458	3.27022	8.48501e-15	1.1287e-13	"response to cold"	-	"lysozyme activity"	"Chitinase."	"Amino sugar and nucleotide sugar metabolism"	>ref|XP_020703537.1| acidic endochitinase-like [Dendrobium catenatum]	Shoot v Leaf up
C231561	3.62517	5.59927	5.47263e-68	4.0795e-66	"rRNA processing"	"ribosome"	"protein binding"	"UDP-arabinose4-epimerase."	"Amino sugar and nucleotide sugar metabolism"	>ref|XP_020695335.1| chloroplast stem-loop binding protein of 41 kDa a, chloroplastic [Dendrobium catenatum]	Shoot v Leaf up
scaffold7014	2.75754	5.40283	4.73235e-44	2.0625e-42	"UDP-N-acetylglucosamine biosynthetic process"	"nucleoplasm"	"UDP-N-acetylglucosamine diphosphorylase activity"	"UDP-N-acetylglucosaminediphosphorylase."	"Amino sugar and nucleotide sugar metabolism"	>ref|XP_020673910.1| uncharacterized protein LOC110093368 isoform X3 [Dendrobium catenatum]	Shoot v Leaf up
scaffold14539	2.58701	3.98781	7.80961e-14	9.69379e-13	"aerobic phenol-containing compound catabolic process"	"extrachromosomal circular DNA"	"oxidoreductase activity	"specific)."	"Amino sugar and nucleotide sugar metabolism"	>ref|XP_020581218.1| fruit protein pKIWI502 [Phalaenopsis equestris]	Shoot v Leaf up
scaffold12050	-2.93081	1.16914	0.0129637	0.0356657	"defense response to fungus"	"extracellular region"	"chitinase activity"	"Chitinase."	"Amino sugar and nucleotide sugar metabolism"	>ref|XP_020598225.1| chitinase 10-like [Phalaenopsis equestris]	Shoot vs Leaf down
C212045	-2.46297	2.37675	0.000218011	0.000947436	"xylem and phloem pattern formation"	"nucleus"	"DNA binding"	"Glucosamine-1-phosphateN-acetyltransferase."	"Amino sugar and nucleotide sugar metabolism"	>ref|XP_010934545.1| PREDICTED: uncharacterized protein LOC105054671 [Elaeis guineensis]	Shoot vs Leaf down
scaffold5959	-2.24242	3.49468	3.29e-09	2.81e-08	"plant-type cell wall biogenesis"	"Golgi apparatus"	"UDP-arabinose 4-epimerase activity"	"UDP-arabinose4-epimerase."	"Amino sugar and nucleotide sugar metabolism"	>ref|XP_004976825.1| PREDICTED: probable UDP-arabinose 4-epimerase 2-like [Setaria italica]	Shoot vs Leaf down
scaffold22322	7.2283	5.75353	2.33654e-139	1.75766e-137	-	-	-	"Chitinase."	"Amino sugar and nucleotide sugar metabolism"	>ref|XP_010093004.1| Chitinase 2 [Morus notabilis]	Tuber v Leaf Up-regulated
CL217Contig1	6.81359	5.89683	1.66729e-150	1.39879e-148	"chitin catabolic process"	"extracellular space"	"chitinase activity"	"Chitinase."	"Amino sugar and nucleotide sugar metabolism"	>ref|XP_010936005.1| PREDICTED: chitinase 2-like [Elaeis guineensis]	Tuber v Leaf Up-regulated
C135318	5.60528	0.683654	0.00623603	0.0130137	"response to cold"	-	"lysozyme activity"	"Chitinase."	"Amino sugar and nucleotide sugar metabolism"	>gb|KHN02009.1| Acidic endochitinase SE2 [Glycine soja]	Tuber v Leaf Up-regulated
C231561	4.02761	5.46488	3.96332e-77	1.39516e-75	"rRNA processing"	"ribosome"	"protein binding"	"UDP-arabinose4-epimerase."	"Amino sugar and nucleotide sugar metabolism"	>ref|XP_020695335.1| chloroplast stem-loop binding protein of 41 kDa a, chloroplastic [Dendrobium catenatum]	Tuber v Leaf Up-regulated
scaffold14539	3.82867	3.76414	1.05283e-20	9.65049e-20	"aerobic phenol-containing compound catabolic process"	"extrachromosomal circular DNA"	"oxidoreductase activity	"specific)."	"Amino sugar and nucleotide sugar metabolism"	>ref|XP_020581218.1| fruit protein pKIWI502 [Phalaenopsis equestris]	Tuber v Leaf Up-regulated
scaffold7014	2.84375	5.28459	1.96339e-42	3.62449e-41	"UDP-N-acetylglucosamine biosynthetic process"	"nucleoplasm"	"UDP-N-acetylglucosamine diphosphorylase activity"	"UDP-N-acetylglucosaminediphosphorylase."	"Amino sugar and nucleotide sugar metabolism"	>ref|XP_020673910.1| uncharacterized protein LOC110093368 isoform X3 [Dendrobium catenatum]	Tuber v Leaf Up-regulated
C215377	2.71805	3.26305	1.05902e-10	5.61466e-10	"response to cold"	-	"lysozyme activity"	"Chitinase."	"Amino sugar and nucleotide sugar metabolism"	>ref|XP_020703537.1| acidic endochitinase-like [Dendrobium catenatum]	Tuber v Leaf Up-regulated
CL9786Contig1	2.7178	3.60174	2.07458e-13	1.31009e-12	"N-acetylneuraminate biosynthetic process"	"cytosol"	"N-acylneuraminate-9-phosphatase activity"	"N-acylneuraminate-9-phosphatase."	"Amino sugar and nucleotide sugar metabolism"	>ref|XP_020684561.1| haloacid dehalogenase-like hydrolase domain-containing protein 3 [Dendrobium catenatum]	Tuber v Leaf Up-regulated
scaffold26205	2.24019	5.49925	2.92434e-31	3.90699e-30	"galactose metabolic process"	"cytosol"	"L-arabinokinase activity"	"L-arabinokinase."	"Amino sugar and nucleotide sugar metabolism"	>ref|XP_020691766.1| L-arabinokinase-like isoform X2 [Dendrobium catenatum]	Tuber v Leaf Up-regulated
scaffold23038	-9.29767	3.69726	5.66e-29	6.99e-28	"ascospore wall assembly"	"chitosan layer of spore wall"	"chitin deacetylase activity"	"Peptidoglycan-N-acetylglucosaminedeacetylase."	"Amino sugar and nucleotide sugar metabolism"	>emb|CUA77896.1| hypothetical protein RSOLAG22IIIB_12905 [Rhizoctonia solani]	Tuber v Leaf down
CL2129Contig1	-9.24782	3.6561	1.62e-32	2.25e-31	"response to cold"	"extracellular region"	"lysozyme activity"	"Chitinase."	"Amino sugar and nucleotide sugar metabolism"	>ref|XP_020696860.1| acidic endochitinase-like [Dendrobium catenatum]	Tuber v Leaf down
CL7135Contig1	-7.76434	5.27406	5.12e-95	2.38e-93	"unidimensional cell growth"	"vacuolar membrane"	"L-glutamine transmembrane transporter activity"	"Cytochrome-b5reductase."	"Amino sugar and nucleotide sugar metabolism"	>ref|XP_020597021.1| WAT1-related protein At4g30420-like [Phalaenopsis equestris]	Tuber v Leaf down
scaffold21489	-7.11038	1.75435	3.31e-06	1.17e-05	"chitin catabolic process"	"extracellular region"	"chitinase activity"	"Chitinase."	"Amino sugar and nucleotide sugar metabolism"	>gb|KEP46222.1| glycoside hydrolase family 18 protein [Rhizoctonia solani 123E]	Tuber v Leaf down
scaffold12050	-3.50013	1.44947	0.00077379	0.00194463	"defense response to fungus"	"extracellular region"	"chitinase activity"	"Chitinase."	"Amino sugar and nucleotide sugar metabolism"	>ref|XP_020598225.1| chitinase 10-like [Phalaenopsis equestris]	Tuber v Leaf down
scaffold11664	-3.18838	5.53002	1.31e-55	3.3e-54	"nucleotide-sugar biosynthetic process"	"cytoplasm"	"UDP-glucuronate decarboxylase activity"	"UDP-glucuronicacidoxidase(UDP-4-keto-hexauronicaciddecarboxylating)."	"Amino sugar and nucleotide sugar metabolism"	>ref|XP_020683660.1| UDP-D-apiose/UDP-D-xylose synthase 2 [Dendrobium catenatum]	Tuber v Leaf down
scaffold5959	-2.52536	3.59968	2.65e-10	1.36e-09	"plant-type cell wall biogenesis"	"Golgi apparatus"	"UDP-arabinose 4-epimerase activity"	"UDP-arabinose4-epimerase."	"Amino sugar and nucleotide sugar metabolism"	>ref|XP_004976825.1| PREDICTED: probable UDP-arabinose 4-epimerase 2-like [Setaria italica]	Tuber v Leaf down
C192619	-2.30715	1.36478	0.0184464	0.0343401	"galactose catabolic process via UDP-galactose"	"cytosol"	"L-arabinokinase activity"	"L-arabinokinase."	"Amino sugar and nucleotide sugar metabolism"	>gb|KMZ73214.1| Galactokinase, partial [Zostera marina]	Tuber v Leaf down
CL863Contig1	-2.06848	3.92299	4.73e-12	2.74e-11	"glucosamine metabolic process"	"mitochondrion"	"phosphoacetylglucosamine mutase activity"	"Phosphoacetylglucosaminemutase."	"Amino sugar and nucleotide sugar metabolism"	>ref|XP_020575958.1| phosphoacetylglucosamine mutase [Phalaenopsis equestris]	Tuber v Leaf down
C212045	-2.01694	1.94871	0.0050578	0.0108005	"xylem and phloem pattern formation"	"nucleus"	"DNA binding"	"Glucosamine-1-phosphateN-acetyltransferase."	"Amino sugar and nucleotide sugar metabolism"	>ref|XP_010934545.1| PREDICTED: uncharacterized protein LOC105054671 [Elaeis guineensis]	Tuber v Leaf down
Sugar transmembrane transporter activity
CL4174Contig1	-10.7623	5.2207	2.51e-91	1.55e-89	-	"integral to plasma membrane"	"sugar transmembrane transporter activity"	-	-	>ref|XP_020592009.1| bidirectional sugar transporter SWEET4-like [Phalaenopsis equestris]	Shoot vs Tuber down
scaffold25370	-9.22075	3.72844	3.16e-27	4.85e-26	"cellular response to nitrogen starvation"	"integral to plasma membrane"	"sugar transmembrane transporter activity"	-	-	>ref|XP_020589678.1| bidirectional sugar transporter SWEET16-like isoform X1 [Phalaenopsis equestris]	Shoot vs Tuber down
scaffold25370	-9.22075	3.72844	3.16e-27	4.85e-26	"cellular response to nitrogen starvation"	"integral to plasma membrane"	"sugar transmembrane transporter activity"	-	-	>ref|XP_020589678.1| bidirectional sugar transporter SWEET16-like isoform X1 [Phalaenopsis equestris]	Shoot vs Tuber down
scaffold21511	-3.65226	4.06147	4.72e-25	6.66e-24	-	"integral to plasma membrane"	"sugar transmembrane transporter activity"	-	-	>ref|XP_020588836.1| bidirectional sugar transporter SWEET4-like [Phalaenopsis equestris]	Shoot vs Tuber down
CL2970Contig1	2.48202	7.43034	1.06313e-124	1.67662e-122	"protein homooligomerization"	"integral to plasma membrane"	"sugar transmembrane transporter activity"	"Non-specificserine/threonineproteinkinase."	-	>ref|XP_020680334.1| bidirectional sugar transporter SWEET1a [Dendrobium catenatum]	Shoot v Leaf up
scaffold14484	2.45468	3.76619	2.09434e-11	2.18926e-10	"protein homooligomerization"	"integral to plasma membrane"	"sugar transmembrane transporter activity"	-	-	>ref|XP_018675960.1| PREDICTED: bidirectional sugar transporter SWEET1a-like isoform X2 [Musa acuminata subsp. malaccensis]	Shoot v Leaf up
scaffold21510	-6.91148	5.45101	3.33e-82	3.12e-80	-	"integral to plasma membrane"	"sugar transmembrane transporter activity"	-	-	>ref|XP_020706020.1| bidirectional sugar transporter SWEET4-like [Dendrobium catenatum]	Shoot vs Leaf down
scaffold21511	-6.34153	4.00217	2.23e-35	7.48e-34	-	"integral to plasma membrane"	"sugar transmembrane transporter activity"	-	-	>ref|XP_020588836.1| bidirectional sugar transporter SWEET4-like [Phalaenopsis equestris]	Shoot vs Leaf down
C153818	-3.73206	1.71839	9.87e-05	0.000458662	"pollen development"	"integral to plasma membrane"	"sugar transmembrane transporter activity"	-	-	>ref|XP_020700757.1| bidirectional sugar transporter SWEET4-like isoform X2 [Dendrobium catenatum]	Shoot vs Leaf down
CL4174Contig1	9.2608	3.73487	1.28715e-23	1.31942e-22	-	"integral to plasma membrane"	"sugar transmembrane transporter activity"	-	-	>ref|XP_020592009.1| bidirectional sugar transporter SWEET4-like [Phalaenopsis equestris]	Tuber v Leaf Up-regulated
scaffold25370	8.43421	2.94233	2.43532e-18	1.99598e-17	"cellular response to nitrogen starvation"	"integral to plasma membrane"	"sugar transmembrane transporter activity"	-	-	>ref|XP_020589678.1| bidirectional sugar transporter SWEET16-like isoform X1 [Phalaenopsis equestris]	Tuber v Leaf Up-regulated
scaffold14484	2.73741	3.62064	3.93116e-14	2.58747e-13	"protein homooligomerization"	"integral to plasma membrane"	"sugar transmembrane transporter activity"	-	-	>ref|XP_018675960.1| PREDICTED: bidirectional sugar transporter SWEET1a-like isoform X2 [Musa acuminata subsp. malaccensis]	Tuber v Leaf Up-regulated
scaffold21510	-2.81829	1.68431	0.000741709	0.00187095	-	"integral to plasma membrane"	"sugar transmembrane transporter activity"	-	-	>ref|XP_020706020.1| bidirectional sugar transporter SWEET4-like [Dendrobium catenatum]	Tuber v Leaf down
C153818	-2.75643	0.947564	0.0254748	0.0457651	"pollen development"	"integral to plasma membrane"	"sugar transmembrane transporter activity"	-	-	>ref|XP_020700757.1| bidirectional sugar transporter SWEET4-like isoform X2 [Dendrobium catenatum]	Tuber v Leaf down
scaffold21511	-2.73521	0.946317	0.0340293	0.0593045	-	"integral to plasma membrane"	"sugar transmembrane transporter activity"	-	-	>ref|XP_020588836.1| bidirectional sugar transporter SWEET4-like [Phalaenopsis equestris]	Tuber v Leaf down
CL6689Contig1	-2.36379	2.16996	9.29e-05	0.000271217	"protein homooligomerization"	"integral to plasma membrane"	"sugar transmembrane transporter activity"	-	-	>ref|XP_020701879.1| bidirectional sugar transporter SWEET2a-like isoform X2 [Dendrobium catenatum]	Tuber v Leaf down
Sugar mediated signaling pathway
scaffold13207	-3.25975	3.27815	3.18e-12	2.37e-11	"sugar mediated signaling pathway"	"nucleoplasm"	"ubiquitin-protein ligase activity"	"RING-typeE3ubiquitintransferase."	-	>ref|XP_011623629.1| PREDICTED: E3 ubiquitin-protein ligase SIS3 isoform X2 [Amborella trichopoda]	Shoot vs Tuber down
scaffold16194	3.24311	1.46761	0.00140772	0.00513391	"sugar mediated signaling pathway"	"mitochondrion"	-	-	-	>ref|XP_020695193.1| pentatricopeptide repeat-containing protein At3g49170, chloroplastic-like [Dendrobium catenatum]	Shoot v Leaf up
scaffold13207	3.11794	3.16328	6.20946e-11	3.35256e-10	"sugar mediated signaling pathway"	"nucleoplasm"	"ubiquitin-protein ligase activity"	"RING-typeE3ubiquitintransferase."	-	>ref|XP_011623629.1| PREDICTED: E3 ubiquitin-protein ligase SIS3 isoform X2 [Amborella trichopoda]	Tuber v Leaf Up-regulated
Abscisic acid mediated signaling pathway, positive and negative regulation
C230731	12.4128	6.86688	9.81e-274	2.8e-271	"abscisic acid mediated signaling pathway"	"nucleus"	"protein phosphatase inhibitor activity"	"(S)-norcoclaurinesynthase."	"Plant hormone signal transduction"	>ref|XP_020686575.1| pathogenesis-related protein 1-like [Dendrobium catenatum]	Shoot vs Tuber up
C150942	6.79126	1.60943	8.08e-06	3.31e-05	"abscisic acid mediated signaling pathway"	"cytosol"	"sequence-specific DNA binding transcription factor activity"	-	-	>ref|XP_020574801.1| nuclear transcription factor Y subunit C-1-like [Phalaenopsis equestris]	Shoot vs Tuber up
C224453	6.70395	13.3166	0	0	"abscisic acid mediated signaling pathway"	"nucleus"	"protein phosphatase inhibitor activity"	"(S)-norcoclaurinesynthase."	"Plant hormone signal transduction"	>ref|XP_020695566.1| pathogenesis-related protein 1-like isoform X2 [Dendrobium catenatum]	Shoot vs Tuber up
C149646	6.30482	1.24709	0.000323959	0.00103693	"abscisic acid mediated signaling pathway"	"plasma membrane"	"protein kinase activity"	"Non-specificserine/threonineproteinkinase."	"Plant-pathogen interaction"	>gb|AGQ20418.1| calcium dependent protein kinase 8, partial [Zingiber officinale]	Shoot vs Tuber up
CL2176Contig1	4.23303	4.99601	5.91e-54	1.96e-52	"abscisic acid mediated signaling pathway"	"plasma membrane"	"protein binding"	-	-	>ref|XP_020675101.1| uncharacterized protein LOC110094249 isoform X1 [Dendrobium catenatum]	Shoot vs Tuber up
CL1893Contig1	3.44147	4.55553	1.27e-31	2.26e-30	"abscisic acid mediated signaling pathway"	"plasma membrane"	"protein binding"	-	-	>ref|XP_020671936.1| uncharacterized protein LOC110091957 isoform X2 [Dendrobium catenatum]	Shoot vs Tuber up
scaffold25516	2.44312	3.70542	5.14e-12	3.79e-11	"abscisic acid mediated signaling pathway"	"plasma membrane"	"protein binding"	"Non-specificserine/threonineproteinkinase."	"MAPK signaling pathway"	>ref|XP_020702238.1| rac-like GTP-binding protein 2 [Dendrobium catenatum]	Shoot vs Tuber up
scaffold20905	2.20516	3.08644	3.69e-06	1.58e-05	"abscisic acid mediated signaling pathway"	"nucleus"	"protein binding"	-	"Plant hormone signal transduction"	>gb|OAY50939.1| hypothetical protein MANES_05G174500 [Manihot esculenta]	Shoot vs Tuber up
C190379	-7.35109	2.02862	4.78e-09	2.77e-08	"negative regulation of abscisic acid mediated signaling pathway"	"nucleus"	"sequence-specific DNA binding transcription factor activity"	-	-	>ref|XP_020596457.1| zinc finger protein 2 [Phalaenopsis equestris]	Shoot vs Tuber down
scaffold18856	-5.62069	0.76363	0.00603187	0.0148039	"positive regulation of abscisic acid mediated signaling pathway"	"nucleus"	"GTPase activator activity"	"Phosphatidylserinedecarboxylase."	"Glycerophospholipid metabolism"	>ref|XP_010928845.1| PREDICTED: probable ADP-ribosylation factor GTPase-activating protein AGD11 [Elaeis guineensis]	Shoot vs Tuber down
scaffold2157	-2.52576	1.61084	0.00866436	0.0203674	"negative regulation of abscisic acid mediated signaling pathway"	"nucleus"	"protein binding"	-	"Plant hormone signal transduction"	>ref|XP_020704455.1| F-box protein SKIP28 [Dendrobium catenatum]	Shoot vs Tuber down
C206779	2.74928	3.73047	3.11e-13	3.7e-12	"positive regulation of abscisic acid mediated signaling pathway"	"plasma membrane"	"protein kinase activity"	"Non-specificserine/threonineproteinkinase."	"Plant hormone signal transduction"	>gb|OAY76129.1| putative LRR receptor-like serine/threonine-protein kinase [Ananas comosus]	Shoot v Leaf up
scaffold23293	2.58228	7.56587	5.39e-129	8.91e-127	"abscisic acid mediated signaling pathway"	"nucleus"	"protein phosphatase inhibitor activity"	"(S)-norcoclaurinesynthase."	"Plant hormone signal transduction"	>ref|XP_020684007.1| pathogenesis-related protein 1-like [Dendrobium catenatum]	Shoot v Leaf up
C224453	2.43291	9.32268	1.7e-127	2.73e-125	"abscisic acid mediated signaling pathway"	"nucleus"	"protein phosphatase inhibitor activity"	"(S)-norcoclaurinesynthase."	"Plant hormone signal transduction"	>ref|XP_020695566.1| pathogenesis-related protein 1-like isoform X2 [Dendrobium catenatum]	Shoot v Leaf up
scaffold7108	2.01068	1.37435	0.0445535	0.100567	"abscisic acid mediated signaling pathway"	"nucleus"	"sequence-specific DNA binding transcription factor activity"	"DNA-directedDNApolymerase."	"Antigen processing and presentation"	>gb|KHG06404.1| Nuclear transcription factor Y subunit C-9 -like protein [Gossypium arboreum]	Shoot v Leaf up
C190379	-7.36706	2.05624	3.45e-09	2.94e-08	"negative regulation of abscisic acid mediated signaling pathway"	"nucleus"	"sequence-specific DNA binding transcription factor activity"	-	-	>ref|XP_020596457.1| zinc finger protein 2 [Phalaenopsis equestris]	Shoot vs Leaf down
C183102	-2.58569	1.6404	0.00253073	0.0086296	"abscisic acid mediated signaling pathway"	"cytoplasm"	"calcium-dependent protein kinase activity"	"Non-specificserine/threonineproteinkinase."	"Plant-pathogen interaction"	>ref|XP_020689726.1| calcium-dependent protein kinase 24-like isoform X3 [Dendrobium catenatum]	Shoot vs Leaf down
scaffold18856	6.0665	1.05641	0.0113972	0.0223431	"positive regulation of abscisic acid mediated signaling pathway"	"nucleus"	"GTPase activator activity"	"Phosphatidylserinedecarboxylase."	"Glycerophospholipid metabolism"	>ref|XP_010928845.1| PREDICTED: probable ADP-ribosylation factor GTPase-activating protein AGD11 [Elaeis guineensis]	Tuber v Leaf Up-regulated
scaffold23293	3.37872	7.36645	9.00604e-180	9.89373e-178	"abscisic acid mediated signaling pathway"	"nucleus"	"protein phosphatase inhibitor activity"	"(S)-norcoclaurinesynthase."	"Plant hormone signal transduction"	>ref|XP_020684007.1| pathogenesis-related protein 1-like [Dendrobium catenatum]	Tuber v Leaf Up-regulated
scaffold22783	2.99607	2.40303	4.26675e-07	1.64915e-06	"abscisic acid mediated signaling pathway"	"nucleus"	"protein binding"	-	-	>ref|XP_020572934.1| ninja-family protein AFP3-like [Phalaenopsis equestris]	Tuber v Leaf Up-regulated
scaffold2157	2.67218	1.683	0.000776022	0.00195007	"negative regulation of abscisic acid mediated signaling pathway"	"nucleus"	"protein binding"	-	"Plant hormone signal transduction"	>ref|XP_020704455.1| F-box protein SKIP28 [Dendrobium catenatum]	Tuber v Leaf Up-regulated
C230731	-12.4693	6.83026	2.72e-288	6.13e-286	"abscisic acid mediated signaling pathway"	"nucleus"	"protein phosphatase inhibitor activity"	"(S)-norcoclaurinesynthase."	"Plant hormone signal transduction"	>ref|XP_020686575.1| pathogenesis-related protein 1-like [Dendrobium catenatum]	Tuber v Leaf down
C150942	-6.84795	1.53292	2.96e-06	1.05e-05	"abscisic acid mediated signaling pathway"	"cytosol"	"sequence-specific DNA binding transcription factor activity"	-	-	>ref|XP_020574801.1| nuclear transcription factor Y subunit C-1-like [Phalaenopsis equestris]	Tuber v Leaf down
CL2176Contig1	-4.34404	4.94023	1.18e-58	3.13e-57	"abscisic acid mediated signaling pathway"	"plasma membrane"	"protein binding"	-	-	>ref|XP_020675101.1| uncharacterized protein LOC110094249 isoform X1 [Dendrobium catenatum]	Tuber v Leaf down
C224453	-4.31513	13.3497	0	0	"abscisic acid mediated signaling pathway"	"nucleus"	"protein phosphatase inhibitor activity"	"(S)-norcoclaurinesynthase."	"Plant hormone signal transduction"	>ref|XP_020695566.1| pathogenesis-related protein 1-like isoform X2 [Dendrobium catenatum]	Tuber v Leaf down
C220347	-3.30801	2.53461	2.31e-08	1.01e-07	"abscisic acid mediated signaling pathway"	"plasma membrane"	"protein kinase activity"	"Non-specificserine/threonineproteinkinase."	"Plant hormone signal transduction"	>ref|XP_020692089.1| proline-rich receptor-like protein kinase PERK4 isoform X2 [Dendrobium catenatum]	Tuber v Leaf down
C149646	-3.23956	1.26852	0.00442916	0.00957323	"abscisic acid mediated signaling pathway"	"plasma membrane"	"protein kinase activity"	"Non-specificserine/threonineproteinkinase."	"Plant-pathogen interaction"	>gb|AGQ20418.1| calcium dependent protein kinase 8, partial [Zingiber officinale]	Tuber v Leaf down
C183102	-2.79524	1.68465	0.000770835	0.00193837	"abscisic acid mediated signaling pathway"	"cytoplasm"	"calcium-dependent protein kinase activity"	"Non-specificserine/threonineproteinkinase."	"Plant-pathogen interaction"	>ref|XP_020689726.1| calcium-dependent protein kinase 24-like isoform X3 [Dendrobium catenatum]	Tuber v Leaf down
scaffold20905	-2.31516	3.01299	1.21e-06	4.47e-06	"abscisic acid mediated signaling pathway"	"nucleus"	"protein binding"	-	"Plant hormone signal transduction"	>gb|OAY50939.1| hypothetical protein MANES_05G174500 [Manihot esculenta]	Tuber v Leaf down
CL1893Contig1	-2.21741	4.65755	6.54e-22	6.3e-21	"abscisic acid mediated signaling pathway"	"plasma membrane"	"protein binding"	-	-	>ref|XP_020671936.1| uncharacterized protein LOC110091957 isoform X2 [Dendrobium catenatum]	Tuber v Leaf down
Calcium signaling pathway
scaffold24364	-3.93927	3.19776	3.47e-13	2.77e-12	"calcium ion transport"	"integral to endoplasmic reticulum membrane"	"calcium-transporting ATPase activity"	"Calcium-transportingATPase."	"Calcium signaling pathway"	>ref|XP_020679994.1| calcium-transporting ATPase, endoplasmic reticulum-type [Dendrobium catenatum]	Shoot vs Tuber down
scaffold5465	-2.97123	1.90382	0.000254777	0.000834709	"calcium ion transport"	"integral to endoplasmic reticulum membrane"	"calcium-transporting ATPase activity"	"Calcium-transportingATPase."	"Calcium signaling pathway"	>ref|XP_018678780.1| PREDICTED: calcium-transporting ATPase, endoplasmic reticulum-type-like isoform X2 [Musa acuminata subsp.	Shoot vs Tuber down
C219215	10.3951	4.87861	2.57e-69	1.14e-67	"G2/M transition of mitotic cell cycle"	"nucleus"	"receptor binding"	"Non-specificserine/threonineproteinkinase."	"Calcium signaling pathway"	>ref|XP_007388040.1| calmodulin [Punctularia strigosozonata HHB-11173 SS5]	Shoot vs Tuber up
scaffold11904	9.76279	4.26089	1.07e-36	2.22e-35	"purine nucleotide transport"	"mitochondrion"	"ATP:ADP antiporter activity"	-	"Calcium signaling pathway"	>emb|CUA77517.1| ADP,ATP carrier protein, mitochondrial [Rhizoctonia solani]	Shoot vs Tuber up
scaffold8058	9.00469	3.54497	6.65e-28	1.04e-26	"RNA splicing"	"intracellular"	"RNA binding"	"Peptidylprolylisomerase."	"Calcium signaling pathway"	>gb|EUC63368.1| peptidyl-prolyl cis-trans isomerase, cyclophilin-type protein [Rhizoctonia solani AG-3 Rhs1AP]	Shoot vs Tuber up
C201231	7.22956	1.96248	7.93e-08	4.09e-07	"behavioral fear response"	"mitochondrion"	"anion channel activity"	-	"Calcium signaling pathway"	>emb|CUA68755.1| putative mitochondrial outer membrane protein porin [Schizosaccharomyces pombe 972h-] [Rhizoctonia solani]	Shoot vs Tuber up
scaffold14223	2.59412	2.99395	2.5e-05	9.59e-05	"response to osmotic stress"	"nucleoplasm"	"protein binding"	"Peptidylprolylisomerase."	"Calcium signaling pathway"	>ref|XP_020672424.1| TPR repeat-containing thioredoxin TTL1 [Dendrobium catenatum]	Shoot vs Tuber up
C198377	-3.08186	1.27511	0.00820918	0.0239464	"mitochondrial transport"	"mitochondrion"	"ATP transmembrane transporter activity"	-	"Calcium signaling pathway"	>ref|XP_015056012.1| PREDICTED: mitochondrial adenine nucleotide transporter ADNT1-like [Solanum pennellii]	Shoot vs Leaf down
scaffold24958	-2.11203	2.11309	0.00160331	0.00576859	"calcium-mediated signaling"	"cytoplasm"	"protein binding"	"Non-specificserine/threonineproteinkinase."	"Calcium signaling pathway"	>ref|XP_020674921.1| calmodulin-like protein 8 isoform X2 [Dendrobium catenatum]	Shoot vs Leaf down
scaffold24364	3.19277	2.56735	1.46895e-08	6.54186e-08	"calcium ion transport"	"integral to endoplasmic reticulum membrane"	"calcium-transporting ATPase activity"	"Calcium-transportingATPase."	"Calcium signaling pathway"	>ref|XP_020679994.1| calcium-transporting ATPase, endoplasmic reticulum-type [Dendrobium catenatum]	Tuber v Leaf Up-regulated
CL2466Contig1	2.80272	5.34349	1.5137e-44	2.95553e-43	"protein peptidyl-prolyl isomerization"	"chloroplast"	"peptidyl-prolyl cis-trans isomerase activity"	"Peptidylprolylisomerase."	"Calcium signaling pathway"	>ref|XP_020695282.1| peptidyl-prolyl cis-trans isomerase CYP28, chloroplastic [Dendrobium catenatum]	Tuber v Leaf Up-regulated
C208217	2.41292	2.60182	3.00061e-05	9.403e-05	"seed development"	"endoplasmic reticulum membrane"	"ATP:ADP antiporter activity"	-	"Calcium signaling pathway"	>ref|XP_020696579.1| ADP,ATP carrier protein ER-ANT1 [Dendrobium catenatum]	Tuber v Leaf Up-regulated
scaffold5465	2.03899	1.26812	0.0234085	0.0423957	"calcium ion transport"	"integral to endoplasmic reticulum membrane"	"calcium-transporting ATPase activity"	"Calcium-transportingATPase."	"Calcium signaling pathway"	>ref|XP_018678780.1| PREDICTED: calcium-transporting ATPase, endoplasmic reticulum-type-like isoform X2 [Musa acuminata subsp.	Tuber v Leaf Up-regulated
C219215	-10.4515	4.82394	3.98e-72	1.31e-70	"G2/M transition of mitotic cell cycle"	"nucleus"	"receptor binding"	"Non-specificserine/threonineproteinkinase."	"Calcium signaling pathway"	>ref|XP_007388040.1| calmodulin [Punctularia strigosozonata HHB-11173 SS5]	Tuber v Leaf down
scaffold11904	-9.81929	4.20006	1.85e-37	2.98e-36	"purine nucleotide transport"	"mitochondrion"	"ATP:ADP antiporter activity"	-	"Calcium signaling pathway"	>emb|CUA77517.1| ADP,ATP carrier protein, mitochondrial [Rhizoctonia solani]	Tuber v Leaf down
scaffold8058	-9.06109	3.47838	1.39e-28	1.69e-27	"RNA splicing"	"intracellular"	"RNA binding"	"Peptidylprolylisomerase."	"Calcium signaling pathway"	>gb|EUC63368.1| peptidyl-prolyl cis-trans isomerase, cyclophilin-type protein [Rhizoctonia solani AG-3 Rhs1AP]	Tuber v Leaf down
C201231	-7.28615	1.88715	2.88e-08	1.24e-07	"behavioral fear response"	"mitochondrion"	"anion channel activity"	-	"Calcium signaling pathway"	>emb|CUA68755.1| putative mitochondrial outer membrane protein porin [Schizosaccharomyces pombe 972h-] [Rhizoctonia solani]	Tuber v Leaf down
scaffold14223	-5.11714	2.76138	8.56e-14	5.52e-13	"response to osmotic stress"	"nucleoplasm"	"protein binding"	"Peptidylprolylisomerase."	"Calcium signaling pathway"	>ref|XP_020672424.1| TPR repeat-containing thioredoxin TTL1 [Dendrobium catenatum]	Tuber v Leaf down
scaffold5300	-2.03005	10.3426	6.77e-226	1.05e-223	"purine nucleotide transport"	"mitochondrion"	"ATP:ADP antiporter activity"	-	"Calcium signaling pathway"	>ref|XP_010943967.1| PREDICTED: ADP,ATP carrier protein 1, mitochondrial-like [Elaeis guineensis]	Tuber v Leaf down
Calcium ion binding
C207257	8.1097	2.72296	1.65e-14	1.43e-13	"G2/M transition of mitotic cell cycle"	"nucleus"	"calcium ion binding"	-	"Phagosome"	>gb|AFU72287.1| beta-tubulin, partial [Amanita strobiliformis]	Shoot vs Tuber up
CL4833Contig1	8.0163	6.582	1.57e-216	3.07e-214	"response to oxidative stress"	"mitochondrion"	"calcium ion binding"	-	"Protein processing in endoplasmic reticulum"	>ref|XP_020574873.1| calreticulin-like [Phalaenopsis equestris]	Shoot vs Tuber up
C198947	7.62639	2.29661	1.66e-10	1.09e-09	"calcium-mediated signaling using intracellular calcium source"	"nucleus"	"calcium ion binding"	"Calcium/calmodulin-dependentproteinkinase."	"Phototransduction"	>emb|CEL63702.1| Calcium-binding protein NCS-1 OS=Schizosaccharomyces pombe (strain 972 / ATCC 24843) GN=ncs1 PE=1 SV=2 [Rhizoctonia solani	Shoot vs Tuber up
scaffold24782	7.26126	1.96635	5.05e-07	2.4e-06	"microtubule bundle formation"	"cytoskeleton"	"calcium ion binding"	-	-	>ref|XP_020702071.1| kinesin-like protein KIN-14I [Dendrobium catenatum]	Shoot vs Tuber up
scaffold20351	6.5685	1.43962	5.97e-05	0.000216941	"response to oxidative stress"	"endoplasmic reticulum lumen"	"calcium ion binding"	-	"Protein processing in endoplasmic reticulum"	>ref|XP_020689977.1| calreticulin-like [Dendrobium catenatum]	Shoot vs Tuber up
scaffold24746	4.97354	4.57284	6.87e-45	1.83e-43	"microtubule bundle formation"	"cytoskeleton"	"calcium ion binding"	-	-	>ref|XP_020588177.1| kinesin-like protein KIN-14I isoform X1 [Phalaenopsis equestris]	Shoot vs Tuber up
scaffold5782	4.59896	4.52078	1.39e-38	3.09e-37	"trichome branching"	"nucleus"	"calcium ion binding"	"Non-specificserine/threonineproteinkinase."	"Plant-pathogen interaction"	>ref|XP_020693980.1| probable calcium-binding protein CML45 [Dendrobium catenatum]	Shoot vs Tuber up
CL4012Contig1	2.73436	3.5048	1.92e-11	1.36e-10	"response to oxidative stress"	"endoplasmic reticulum lumen"	"calcium ion binding"	-	"Protein processing in endoplasmic reticulum"	>ref|XP_007031137.1| Calreticulin 1b isoform 2, partial [Theobroma cacao]	Shoot vs Tuber up
scaffold11051	2.63251	5.51052	1.12e-35	2.26e-34	"microtubule bundle formation"	"cytoskeleton"	"calcium ion binding"	-	-	>ref|XP_020588180.1| kinesin-like protein KIN-14I isoform X2 [Phalaenopsis equestris]	Shoot vs Tuber up
CL3522Contig1	2.45534	1.61104	0.00685372	0.0164559	"pollen wall assembly"	"endoplasmic reticulum"	"calcium ion binding"	-	-	>ref|XP_020596946.1| protein DEFECTIVE IN EXINE FORMATION 1 [Phalaenopsis equestris]	Shoot vs Tuber up
scaffold14895	2.16439	4.77455	6.38e-17	6.26e-16	"defense response"	"vacuole"	"calcium ion binding"	"Glycerophosphodiesterphosphodiesterase."	"Glycerophospholipid metabolism"	>ref|XP_020689986.1| glycerophosphodiester phosphodiesterase GDPD6 [Dendrobium catenatum]	Shoot vs Tuber up
C217095	2.11647	3.19113	1.49e-05	5.88e-05	"microtubule bundle formation"	"cytoskeleton"	"calcium ion binding"	"Histone-lysineN-methyltransferase."	"Ribosome biogenesis in eukaryotes"	>ref|XP_020577970.1| kinesin-like protein KIN-14I [Phalaenopsis equestris]	Shoot vs Tuber up
CL427Contig1	-6.64252	4.29012	6.7e-39	1.51e-37	"response to heat"	"plasma membrane"	"calcium ion binding"	"Non-specificserine/threonineproteinkinase."	"Plant-pathogen interaction"	>ref|XP_020692101.1| squidulin-like [Dendrobium catenatum]	Shoot vs Tuber down
scaffold14236	-5.03876	2.80275	9.81e-14	8.14e-13	"response to mechanical stimulus"	"vacuolar membrane"	"calcium ion binding"	-	"Plant-pathogen interaction"	>ref|XP_020582873.1| uncharacterized protein LOC110026322 [Phalaenopsis equestris]	Shoot vs Tuber down
C197199	-4.3839	2.25002	7.39e-08	3.82e-07	"trichome branching"	"nucleus"	"calcium ion binding"	"Non-specificserine/threonineproteinkinase."	"Plant-pathogen interaction"	>ref|XP_020596768.1| probable calcium-binding protein CML27 [Phalaenopsis equestris]	Shoot vs Tuber down
scaffold21022	-3.10303	5.56412	1.75e-60	6.54e-59	"trichome branching"	"cytoplasm"	"calcium ion binding"	"Non-specificserine/threonineproteinkinase."	"Plant-pathogen interaction"	>ref|XP_020698270.1| probable calcium-binding protein CML27 [Dendrobium catenatum]	Shoot vs Tuber down
CL2536Contig1	-3.0729	3.89913	1.08241e-11	7.80584e-11	"response to water deprivation"	"cytoplasm"	"calcium ion binding"	"Diacylglycerolkinase(ATP)."	"MAPK signaling pathway"	>ref|XP_020696712.1| calcineurin B-like protein 1 isoform X3 [Dendrobium catenatum]	Shoot vs Tuber down
scaffold6122	-2.99079	3.83463	3.48e-14	2.95e-13	"response to osmotic stress"	"cytoplasm"	"calcium ion binding"	"Diacylglycerolkinase(ATP)."	"MAPK signaling pathway"	>ref|XP_009385948.1| PREDICTED: calcineurin B-like protein 1 [Musa acuminata subsp. malaccensis]	Shoot vs Tuber down
scaffold8114	-2.85242	5.18892	4.24611e-40	9.84656e-39	"response to heat"	"plasma membrane"	"calcium ion binding"	"Non-specificserine/threonineproteinkinase."	"Plant-pathogen interaction"	>ref|XP_020702906.1| polcalcin Phl p 7-like [Dendrobium catenatum]	Shoot vs Tuber down
C228023	3.87661	4.16128	8.9535e-26	2.12047e-24	"cytoskeleton organization"	"cytoskeleton"	"calcium ion binding"	-	-	>ref|XP_020695991.1| uncharacterized protein LOC110109318 [Dendrobium catenatum]	Shoot v Leaf up
scaffold25359	2.37995	5.34583	9.99622e-28	2.57532e-26	"regulation of flower development"	"vacuole"	"calcium ion binding"	"Non-specificserine/threonineproteinkinase."	"Plant-pathogen interaction"	>ref|XP_020679179.1| probable calcium-binding protein CML18 [Dendrobium catenatum]	Shoot v Leaf up
scaffold5782	2.35321	2.63107	0.000712857	0.00278119	"trichome branching"	"nucleus"	"calcium ion binding"	"Non-specificserine/threonineproteinkinase."	"Plant-pathogen interaction"	>ref|XP_020693980.1| probable calcium-binding protein CML45 [Dendrobium catenatum]	Shoot v Leaf up
CL427Contig1	7.50668	5.12299	2.96421e-86	1.22403e-84	"response to heat"	"plasma membrane"	"calcium ion binding"	"Non-specificserine/threonineproteinkinase."	"Plant-pathogen interaction"	>ref|XP_020692101.1| squidulin-like [Dendrobium catenatum]	Tuber v Leaf Up-regulated
scaffold14236	6.87706	4.51636	3.10308e-54	7.61695e-53	"response to mechanical stimulus"	"vacuolar membrane"	"calcium ion binding"	-	"Plant-pathogen interaction"	>ref|XP_020582873.1| uncharacterized protein LOC110026322 [Phalaenopsis equestris]	Tuber v Leaf Up-regulated
scaffold21210	2.88951	3.21252	1.71236e-10	8.92411e-10	"response to cold"	"nucleus"	"calcium ion binding"	"Non-specificserine/threonineproteinkinase."	"Plant-pathogen interaction"	>ref|XP_020571276.1| probable calcium-binding protein CML10 [Phalaenopsis equestris]	Tuber v Leaf Up-regulated
scaffold21022	2.68736	5.19725	8.50351e-36	1.30843e-34	"trichome branching"	"cytoplasm"	"calcium ion binding"	"Non-specificserine/threonineproteinkinase."	"Plant-pathogen interaction"	>ref|XP_020698270.1| probable calcium-binding protein CML27 [Dendrobium catenatum]	Tuber v Leaf Up-regulated
C228023	2.62812	4.16421	1.88322e-06	6.81639e-06	"cytoskeleton organization"	"cytoskeleton"	"calcium ion binding"	-	-	>ref|XP_020695991.1| uncharacterized protein LOC110109318 [Dendrobium catenatum]	Tuber v Leaf Up-regulated
CL2536Contig1	2.56158	3.46509	5.98949e-10	3.00631e-09	"response to water deprivation"	"cytoplasm"	"calcium ion binding"	"Diacylglycerolkinase(ATP)."	"MAPK signaling pathway"	>ref|XP_020696712.1| calcineurin B-like protein 1 isoform X3 [Dendrobium catenatum]	Tuber v Leaf Up-regulated
scaffold17119	2.3518	2.78059	3.6985e-06	1.29552e-05	"glycosphingolipid metabolic process"	"intrinsic to endoplasmic reticulum membrane"	"calcium ion binding"	-	-	>ref|XP_020701833.1| tricalbin-3-like [Dendrobium catenatum]	Tuber v Leaf Up-regulated
scaffold6122	2.12879	3.137	2.57659e-07	1.01915e-06	"response to osmotic stress"	"cytoplasm"	"calcium ion binding"	"Diacylglycerolkinase(ATP)."	"MAPK signaling pathway"	>ref|XP_009385948.1| PREDICTED: calcineurin B-like protein 1 [Musa acuminata subsp. malaccensis]	Tuber v Leaf Up-regulated
scaffold6122	2.12879	3.137	2.57659e-07	1.01915e-06	"response to osmotic stress"	"cytoplasm"	"calcium ion binding"	"Diacylglycerolkinase(ATP)."	"MAPK signaling pathway"	>ref|XP_009385948.1| PREDICTED: calcineurin B-like protein 1 [Musa acuminata subsp. malaccensis]	Tuber v Leaf Up-regulated
Ascorbate and aldarate metabolism
scaffold2267	4.95186	6.72829	5.47e-174	8.39e-172	-	-	-	"Perakinereductase."	"Ascorbate and aldarate metabolism"	>gb|AAB71960.1| Highly similar to auxin-induced protein (aldo/keto reductase family) [Arabidopsis thaliana]	Shoot vs Tuber up
scaffold2268	4.84026	7.91355	0	0	"response to cadmium ion"	"cytosol"	-	"Perakinereductase."	"Ascorbate and aldarate metabolism"	>ref|XP_021802413.1| probable aldo-keto reductase 2 [Prunus avium]	Shoot vs Tuber up
scaffold22854	2.15527	7.56028	1.11e-105	8.35e-104	"response to reactive oxygen species"	"cell wall"	"L-ascorbate peroxidase activity"	"L-ascorbateperoxidase."	"Ascorbate and aldarate metabolism"	>gb|KJB56004.1| hypothetical protein B456_009G104500 [Gossypium raimondii]	Shoot vs Tuber up
scaffold13442	-4.72557	4.28173	4.91e-36	1e-34	"L-ascorbic acid biosynthetic process"	"cytosol"	"L-galactose dehydrogenase activity"	"L-galactose1-dehydrogenase."	"Ascorbate and aldarate metabolism"	>ref|XP_020702305.1| L-galactose dehydrogenase [Dendrobium catenatum]	Shoot vs Tuber down
CL3242Contig1	-2.4171	5.16096	1.44e-28	2.32e-27	"response to reactive oxygen species"	"cell wall"	"L-ascorbate peroxidase activity"	"L-ascorbateperoxidase."	"Ascorbate and aldarate metabolism"	>gb|AFH36039.1| peroxidase, partial [Miscanthus sinensis]	Shoot vs Tuber down
scaffold19518	5.56618	0.78812	0.006346	0.0192354	"seed germination"	"cytosol"	"peroxidase activity"	"L-ascorbateperoxidase."	"Ascorbate and aldarate metabolism"	>ref|XP_020579499.1| putative L-ascorbate peroxidase 6 isoform X1 [Phalaenopsis equestris]	Shoot v Leaf up
scaffold24716	3.46088	4.33914	1.45591e-26	3.57207e-25	"seed germination"	"nucleus"	"protein binding"	"L-ascorbateperoxidase."	"Ascorbate and aldarate metabolism"	>ref|XP_020685501.1| thylakoid lumenal 29 kDa protein, chloroplastic [Dendrobium catenatum]	Shoot v Leaf up
scaffold13442	4.11324	3.72661	1.63e-23	1.67e-22	"L-ascorbic acid biosynthetic process"	"cytosol"	"L-galactose dehydrogenase activity"	"L-galactose1-dehydrogenase."	"Ascorbate and aldarate metabolism"	>ref|XP_020702305.1| L-galactose dehydrogenase [Dendrobium catenatum]	Tuber v Leaf Up-regulated
CL3242Contig1	3.59411	6.18155	2.06e-110	1.16e-108	"response to reactive oxygen species"	"cell wall"	"L-ascorbate peroxidase activity"	"L-ascorbateperoxidase."	"Ascorbate and aldarate metabolism"	>gb|AFH36039.1| peroxidase, partial [Miscanthus sinensis]	Tuber v Leaf Up-regulated
CL7998Contig1	2.63747	8.42232	1.68e-255	3.07e-253	"response to oxidative stress"	"mitochondrion"	"protein binding"	"L-ascorbateperoxidase."	"Ascorbate and aldarate metabolism"	>ref|XP_020675839.1| probable L-ascorbate peroxidase 4 [Dendrobium catenatum]	Tuber v Leaf Up-regulated
scaffold24716	2.62723	4.31668	1.65e-21	1.56e-20	"seed germination"	"nucleus"	"protein binding"	"L-ascorbateperoxidase."	"Ascorbate and aldarate metabolism"	>ref|XP_020685501.1| thylakoid lumenal 29 kDa protein, chloroplastic [Dendrobium catenatum]	Tuber v Leaf Up-regulated
scaffold2267	-5.31272	6.68047	8.17e-185	9.63e-183	-	-	-	"Perakinereductase."	"Ascorbate and aldarate metabolism"	>gb|AAB71960.1| Highly similar to auxin-induced protein (aldo/keto reductase family) [Arabidopsis thaliana]	Tuber v Leaf down
scaffold2268	-3.37895	7.96707	1.37e-266	2.71e-264	"response to cadmium ion"	"cytosol"	-	"Perakinereductase."	"Ascorbate and aldarate metabolism"	>ref|XP_021802413.1| probable aldo-keto reductase 2 [Prunus avium]	Tuber v Leaf down
Mannan related genes
CL6014Contig1	8.38055	2.96289	1.56e-18	1.65e-17	"DNA mediated transformation"	"Golgi apparatus"	"mannan synthase activity"	"Glucomannan4-beta-mannosyltransferase."	"Glycerolipid metabolism"	>gb|KZM95501.1| hypothetical protein DCAR_018743 [Daucus carota subsp. sativus]	Shoot vs Tuber up
scaffold19018	7.52163	6.09558	2.47e-165	3.5e-163	"DNA mediated transformation"	"Golgi apparatus"	"mannan synthase activity"	"Glucomannan4-beta-mannosyltransferase."	"Starch and sucrose metabolism"	>ref|XP_009353016.1| PREDICTED: glucomannan 4-beta-mannosyltransferase 9-like isoform X2 [Pyrus x bretschneideri]	Shoot vs Tuber up
scaffold15081	5.61417	0.763945	0.00675719	0.0162748	"pollen tube development"	"plasmodesma"	"protein binding"	"Glucomannan4-beta-mannosyltransferase."	"Glycerolipid metabolism"	>ref|XP_020676635.1| probable xyloglucan glycosyltransferase 9 [Dendrobium catenatum]	Shoot vs Tuber up
C159252	5.31369	0.61029	0.0209911	0.0442555	"response to cold"	"endosome"	"mannan synthase activity"	"Cellulosesynthase(UDP-forming)."	"Starch and sucrose metabolism"	>emb|CAN83176.1| hypothetical protein VITISV_042740 [Vitis vinifera]	Shoot vs Tuber up
scaffold18902	4.55453	2.44017	9.34e-10	5.78e-09	"response to cold"	"endosome"	"mannan synthase activity"	"Cellulosesynthase(UDP-forming)."	"Starch and sucrose metabolism"	>gb|KZM92226.1| hypothetical protein DCAR_020409 [Daucus carota subsp. sativus]	Shoot vs Tuber up
scaffold19439	3.30148	6.82203	6.94e-131	6.94e-129	"seed germination"	"cell periphery"	"mannan endo-1	"Mannanendo-1	-	>ref|XP_020702952.1| mannan endo-1,4-beta-mannosidase 1-like [Dendrobium catenatum]	Shoot vs Tuber up
CL7697Contig1	2.9573	4.88923	1.86e-24	2.59e-23	"pollen tube development"	"plasmodesma"	"protein binding"	"Glucomannan4-beta-mannosyltransferase."	"Starch and sucrose metabolism"	>ref|XP_020583711.1| probable xyloglucan glycosyltransferase 7 [Phalaenopsis equestris]	Shoot vs Tuber up
CL1943Contig1	2.62411	6.40603	1.79e-75	8.93e-74	"seed germination"	"cell periphery"	"mannan endo-1	"Mannanendo-1	-	>emb|CAC08442.1| (1-4)-beta-mannan endohydrolase [Coffea arabica]	Shoot vs Tuber up
scaffold26112	-3.18335	4.60546	6.03e-30	1.02e-28	"pollen germination"	"endoplasmic reticulum"	"mannan synthase activity"	"Cellulosesynthase(UDP-forming)."	"Starch and sucrose metabolism"	>ref|XP_020691908.1| cellulose synthase-like protein G3 [Dendrobium catenatum]	Shoot vs Tuber down
C155688	5.6089	0.79004	0.00718151	0.0213295	"response to cold"	"endosome"	"mannan synthase activity"	"Cellulosesynthase(UDP-forming)."	"Starch and sucrose metabolism"	>gb|ABR25961.1| csld4-cellulose synthase-like family d [Oryza sativa Indica Group]	Shoot v Leaf up
C203455	2.83974	2.37129	3.3316e-05	0.00016669	"protein folding"	"mitochondrion"	"mannan binding"	"ChaperoninATPase."	"RNA degradation"	>ref|XP_020678266.1| chaperonin 60 subunit alpha 2, chloroplastic isoform X3 [Dendrobium catenatum]	Shoot v Leaf up
scaffold11198	2.8254	1.16812	0.0187625	0.0485349	"response to cold"	"endosome"	"mannan synthase activity"	"Cellulosesynthase(UDP-forming)."	"Starch and sucrose metabolism"	>ref|XP_020578775.1| LOW QUALITY PROTEIN: cellulose synthase-like protein D1 [Phalaenopsis equestris]	Shoot v Leaf up
scaffold12226	2.04064	6.34065	3.25762e-41	1.29559e-39	"translational elongation"	"cell surface"	"mannan binding"	-	-	>ref|XP_020702789.1| uncharacterized protein LOC110114295 [Dendrobium catenatum]	Shoot v Leaf up
CL6703Contig1	-6.35386	1.2755	0.000247184	0.00106371	"response to cold"	"endosome"	"mannan synthase activity"	"Cellulosesynthase(UDP-forming)."	"Starch and sucrose metabolism"	>gb|AAG46166.1|AC018727_18 putative cellulose synthase 5-partial [Oryza sativa Japonica Group]	Shoot vs Leaf down
C96880	-5.63362	0.790114	0.00563679	0.0173584	"response to cold"	"endosome"	"mannan synthase activity"	-	-	>ref|XP_020679142.1| cellulose synthase-like protein D2 [Dendrobium catenatum]	Shoot vs Leaf down
scaffold5119	-4.53295	9.94796	0	0	"seed germination"	"cell periphery"	"mannan endo-1	"Mannanendo-1	-	>ref|XP_020685978.1| mannan endo-1,4-beta-mannosidase 6-like [Dendrobium catenatum]	Shoot vs Leaf down
C186744	-4.30065	2.17399	1.21983e-06	7.60008e-06	"response to cold"	"endosome"	"mannan synthase activity"	"Cellulosesynthase(UDP-forming)."	"Starch and sucrose metabolism"	>gb|ADG38380.1| AT3G03050-like protein [Capsella grandiflora]	Shoot vs Leaf down
CL1943Contig1	-2.68344	3.84894	1.16814e-14	1.53963e-13	"seed germination"	"cell periphery"	"mannan endo-1	"Mannanendo-1	-	>emb|CAC08442.1| (1-4)-beta-mannan endohydrolase [Coffea arabica]	Shoot vs Leaf down
scaffold5119	7.68143	5.29075	2.47e-81	9.31e-80	"seed germination"	"cell periphery"	"mannan endo-1	"Mannanendo-1	-	>ref|XP_020685978.1| mannan endo-1,4-beta-mannosidase 6-like [Dendrobium catenatum]	Tuber v Leaf Up-regulated
scaffold26112	2.99424	4.44269	2.83e-22	2.76e-21	"pollen germination"	"endoplasmic reticulum"	"mannan synthase activity"	"Cellulosesynthase(UDP-forming)."	"Starch and sucrose metabolism"	>ref|XP_020691908.1| cellulose synthase-like protein G3 [Dendrobium catenatum]	Tuber v Leaf Up-regulated
scaffold12226	2.55976	6.1453	1.55e-54	3.83e-53	"translational elongation"	"cell surface"	"mannan binding"	-	-	>ref|XP_020702789.1| uncharacterized protein LOC110114295 [Dendrobium catenatum]	Tuber v Leaf Up-regulated
scaffold19018	-11.6829	6.0455	2.16e-182	2.49e-180	"DNA mediated transformation"	"Golgi apparatus"	"mannan synthase activity"	"Glucomannan4-beta-mannosyltransferase."	"Starch and sucrose metabolism"	>ref|XP_009353016.1| PREDICTED: glucomannan 4-beta-mannosyltransferase 9-like isoform X2 [Pyrus x bretschneideri]	Tuber v Leaf down
CL6014Contig1	-8.4369	2.89222	4.56e-19	3.86e-18	"DNA mediated transformation"	"Golgi apparatus"	"mannan synthase activity"	"Glucomannan4-beta-mannosyltransferase."	"Glycerolipid metabolism"	>gb|KZM95501.1| hypothetical protein DCAR_018743 [Daucus carota subsp. sativus]	Tuber v Leaf down
scaffold18902	-7.80028	2.32031	1.46e-12	8.76e-12	"response to cold"	"endosome"	"mannan synthase activity"	"Cellulosesynthase(UDP-forming)."	"Starch and sucrose metabolism"	>gb|KZM92226.1| hypothetical protein DCAR_020409 [Daucus carota subsp. sativus]	Tuber v Leaf down
CL6703Contig1	-5.89282	0.823291	0.00227146	0.00521916	"response to cold"	"endosome"	"mannan synthase activity"	"Cellulosesynthase(UDP-forming)."	"Starch and sucrose metabolism"	>gb|AAG46166.1|AC018727_18 putative cellulose synthase 5-partial [Oryza sativa Japonica Group]	Tuber v Leaf down
scaffold15081	-5.6687	0.685286	0.005399	0.0114343	"pollen tube development"	"plasmodesma"	"protein binding"	"Glucomannan4-beta-mannosyltransferase."	"Glycerolipid metabolism"	>ref|XP_020676635.1| probable xyloglucan glycosyltransferase 9 [Dendrobium catenatum]	Tuber v Leaf down
CL1943Contig1	-5.35099	6.18608	9.12e-152	7.74e-150	"seed germination"	"cell periphery"	"mannan endo-1	"Mannanendo-1	-	>emb|CAC08442.1| (1-4)-beta-mannan endohydrolase [Coffea arabica]	Tuber v Leaf down
CL7697Contig1	-4.97103	4.71111	2.48e-40	4.33e-39	"pollen tube development"	"plasmodesma"	"protein binding"	"Glucomannan4-beta-mannosyltransferase."	"Starch and sucrose metabolism"	>ref|XP_020583711.1| probable xyloglucan glycosyltransferase 7 [Phalaenopsis equestris]	Tuber v Leaf down
scaffold19439	-4.50908	6.70955	4.56e-183	5.29e-181	"seed germination"	"cell periphery"	"mannan endo-1	"Mannanendo-1	-	>ref|XP_020702952.1| mannan endo-1,4-beta-mannosidase 1-like [Dendrobium catenatum]	Tuber v Leaf down
C186744	-3.2071	1.26948	0.00461107	0.0099449	"response to cold"	"endosome"	"mannan synthase activity"	"Cellulosesynthase(UDP-forming)."	"Starch and sucrose metabolism"	>gb|ADG38380.1| AT3G03050-like protein [Capsella grandiflora]	Tuber v Leaf down
scaffold15588	-2.31932	4.26508	8.36e-18	6.69e-17	"seed germination"	"cell periphery"	"mannan endo-1	"Mannanendo-1	-	>ref|XP_020588077.1| mannan endo-1,4-beta-mannosidase 6-like [Phalaenopsis equestris]	Tuber v Leaf down
Glucan water dikinase
CL53Contig4	2.26767	6.35855	4.73e-54	1.57e-52	"starch catabolic process"	"mitochondrion"	"protein binding"	"Histidinekinase."	-	>ref|XP_020589457.1| alpha-glucan water dikinase, chloroplastic isoform X3 [Phalaenopsis equestris]	Shoot vs Tuber up
CL53Contig4	-3.90649	6.14317	1.6e-101	8.09e-100	"starch catabolic process"	"mitochondrion"	"protein binding"	"Histidinekinase."	-	>ref|XP_020589457.1| alpha-glucan water dikinase, chloroplastic isoform X3 [Phalaenopsis equestris]	Tuber v Leaf down
Fatty acids related
Fatty acid biosynthesis
C215757	3.28888	2.68871	1.59e-08	8.75e-08	"fatty acid biosynthetic process"	"fatty acid synthase complex"	"copper ion binding"	"Enoyl-[acyl-carrier-protein]reductase(NADH)."	"Fatty acid biosynthesis"	>ref|XP_020579006.1| enoyl-[acyl-carrier-protein] reductase [NADH] 1, chloroplastic [Phalaenopsis equestris]	Shoot vs Tuber up
CL8151Contig1	3.02664	2.48512	5.89e-07	2.78e-06	"fatty acid biosynthetic process"	"fatty acid synthase complex"	"copper ion binding"	"Enoyl-[acyl-carrier-protein]reductase(NADH)."	"Fatty acid biosynthesis"	>ref|XP_020684762.1| enoyl-[acyl-carrier-protein] reductase [NADH] 1, chloroplastic-like [Dendrobium catenatum]	Shoot vs Tuber up
scaffold15961	2.83022	1.14143	0.0139981	0.0308782	"fatty acid biosynthetic process"	-	"hydro-lyase activity"	"3-hydroxyacyl-[acyl-carrier-protein]dehydratase."	"Fatty acid biosynthesis"	>ref|XP_020705376.1| uncharacterized protein LOC110116219 [Dendrobium catenatum]	Shoot vs Tuber up
CL9091Contig1	2.56589	5.67011	1.91e-47	5.48e-46	"oxidation-reduction process"	"chloroplast"	"protein binding"	"3-oxoacyl-[acyl-carrier-protein]reductase."	"Fatty acid biosynthesis"	>ref|XP_020675222.1| short-chain type dehydrogenase/reductase-like [Dendrobium catenatum]	Shoot vs Tuber up
CL7760Contig1	2.19821	5.55405	1.01e-35	2.03e-34	"fatty acid biosynthetic process"	"chloroplast"	"3-oxoacyl-[acyl-carrier-protein] synthase activity"	"Beta-ketoacyl-[acyl-carrier-protein]synthaseI."	"Fatty acid biosynthesis"	>ref|XP_020271689.1| 3-oxoacyl-[acyl-carrier-protein] synthase I, chloroplastic, partial [Asparagus officinalis]	Shoot vs Tuber up
[truncated: 973 more rows]

## Sheet: Table S11
Original Research Article
De novo transcriptome provides insights into its growth behaviour and resveratrol and trans-stilbenes biosynthesis in Dactylorhiza hatagirea - An endangered alpine terrestrial orchid of western Himalaya
[truncated: 50 more rows]
